# Supplementary material for: Proteogenomic analysis of enriched HGSOC tumor epithelium identifies prognostic signatures and therapeutic vulnerabilities
Source: NPJ Precis Oncol. 2024 Mar 13;8:68. doi: 10.1038/s41698-024-00519-8 (PMC10937683; doi:10.1038/s41698-024-00519-8)
Supplement: Supplementary file 3 — SupplementalDataDictionary [file 41698_2024_519_MOESM3_ESM.xlsx]

## Sheet: Sheet1
Supplementary Data Table Dictionary
1. Global proteomics matrices
a. Bulk Tumor
b. Enriched Tumor
c. Enriched Stroma
d. RPPA – Enriched Tumor
2. Integrated clinical, pathology and molecular metadata for APOLLO-2 cohort.
a. Metadata table.
b. Metadata table reference.
3. Comparison of pathways enriched following CCP and WGCNA analysis between CPTAC and APOLLO-2 BT proteomic data.
4. Differential analysis of BT TMT-11 proteomic data from MES vs DIF&PRO subtype tumors.
5. Univariate and multivariate hazard ratio, 95% confidence intervals and p-values assessing association of patient tumors exhibiting high (MES_Upper) or low (MES_lower) correlation with prognostic candidates correlating with tumor purity presented in Figure 1F and Figure 1G with progression-free and overall survival.
6. Differential analysis of ET TMT-11 proteomic data from “cluster 4” vs other CCP clusters described in Figure 2B.
7. Protein and transcript candidates significantly correlated with progression free survival following multivariate analysis described in Figure 3A & 3B.
8. Univariate and multivariate hazard ratio, 95% confidence intervals and p-values assessing association of patient tumors exhibiting high (Immune_High) or low (Immune_Low) correlation with prognostic candidates correlating with immune expression signature presented in Figure 3E and Figure 3F with progression-free and overall survival.
9. Differential analysis of CIBERSORTx output for CCP2 vs other tumors described in Figure 3A & 3B.
10. Differential analysis of ET TMT-11 proteomic data for CCP2 vs other tumors described in Figure 3A & 3B.
11. Differential analysis of ET RPPA proteomic data for CCP2 vs other tumors described in Figure 3A & 3B.
12. Global proteomics matrix for 65 tumors described by Zhang A et al7.
13. Differential analysis of methylation sequences for BRCA1.
14. Differential analysis of ET TMT-11 proteomic data for tumors classified as HRD vs HRP.
15. Fifty-four altered protein and transcript candidates between HRD and HRP tumors (LIMMA, adjusted p < 0.05).
16. Univariate and multivariate hazard ratio, 95% confidence intervals and p-values assessing BMI1 transcript levels in 126 HGSOC patients from Garsed et al or from 440 HGSOC patients described by TCGA.
17. Colony survival results investigating sensitivity of UWB1.289 and UWB1.289 + BRCA1 cells to the small molecule BMI1 inhibitors PTC-028 and PTC596; data reflects three biological replicate experiments collected as technical replicates.
18. Quality control assessment of peptide spectral match (PSM) identifications following injections of a commercial human cell line digest (PRV6951, Fisher Scientific) before and after LC-MS/MS analysis of bulk and enriched tumor TMT multiplexes.
