# Supplementary material for: Proteogenomic analysis of enriched HGSOC tumor epithelium identifies prognostic signatures and therapeutic vulnerabilities
Source: NPJ Precis Oncol. 2024 Mar 13;8:68. doi: 10.1038/s41698-024-00519-8 (PMC10937683; doi:10.1038/s41698-024-00519-8)
Supplement: Supplementary file 4 — SupplementalData1 [file 41698_2024_519_MOESM4_ESM.xlsx]

## Sheet: 1A
Accession	Description	Gene	A026	A044	A063	A088	A165	A025	A105	A092	A068	A081	A018	A061	A103	A172	A021	A064	A009	A096	A082	A002	A036	A029	A011	A089	A050	A113	A106	A076	A175	A090	A017	A166	A007	A014	A112	A095	A062	A046	A091	A034	A005	A042	A167	A168	A084	A072	A171
A0A075B6I0	Immunoglobulin lambda variable 8-61 OS	IGLV8-61	-0.213318	-0.777282	-1.35562	0.0588932	-0.815898	-2.47009	-2.21507	0.374994	0.516623	-0.765267	-1.63426	-0.99695	-0.51256	-0.360707	-0.3366	0.22592	-0.62831	-0.390478	-0.744141	-1.35279	-0.480681	-0.200474	-0.50109	-0.625282	0.11727	-0.286619	-1.11676	0.636932	1.04137	4.53993	-0.725927	-0.457213	-0.136612	-0.486134	-0.870406	0.228278	0.674036	-1.60946	0.161224	-1.08894	-0.113151	-1.4133	0.396256	-0.528464	0.405868	-0.305846	0.308501
A0A0B4J1U7	Immunoglobulin heavy variable 6-1 OS	IGHV6-1	0.147639	-0.951277	-0.601347	-0.27497	-2.46948	-1.02115	-1.16004	-0.782032	2.03327	0.9531	0.00151024	-0.646099	-0.384188	-0.990653	0.357592	-1.62529	-0.195315	-0.60892	-0.0871262	-2.16941	-0.525113	-0.246418	-0.415152	-0.593736	0.357432	-0.316708	-0.463927	0.215979	0.430115	1.35844	-0.649741	-1.10577	-1.42189	-1.22783	-0.944814	2.35518	2.17098	-1.39203	0.702173	-0.840671	-1.69483	-2.71492	-0.947905	-1.04212	-0.532923	-0.0300488	0.127395
A0A0B4J1V0	Immunoglobulin heavy variable 3-15 OS	IGHV3-15	0.0684642	-0.543589	-1.0383	-0.0815747	-0.719419	-2.12323	-0.440387	0.326501	0.899488	0.790051	-0.142045	0.333247	0.376465	-0.217228	0.0592568	-1.09802	-0.233348	0.226374	-0.160258	-1.1234	-0.837178	0.369224	-0.999363	-0.251706	-0.659092	-0.112787	0.112102	0.339127	0.642858	0.795819	-0.743452	-0.503639	-0.664262	-1.49072	-0.917401	0.0064088	0.607632	-0.734347	0.914751	-0.85497	-0.411447	-0.796673	-0.469713	-0.0845767	0.0485052	0.340484	0.0551971
A0A0B4J1X5	Immunoglobulin heavy variable 3-74 OS	IGHV3-74	-0.175231	-1.36569	-1.8941	-0.0936976	-0.634464	-0.626497	0.446829	0.142737	1.99311	0.300332	-0.785484	-0.307168	0.237767	0.118392	1.0919	-0.768259	-0.239885	0.482454	-0.724973	-1.03963	-0.44889	-0.496138	-0.769048	-0.491989	-0.44379	-0.207199	-0.483732	-0.102797	0.469736	1.49692	-0.0514064	-0.311295	-0.443109	-1.03301	-0.670111	0.186662	1.1016	-2.17975	1.08921	-1.34538	-0.453702	-1.58998	-0.247283	0.00808383	-0.349334	0.831953	0.279974
A0A0C4DH33	Immunoglobulin heavy variable 1-24 OS	IGHV1-24	-0.192612	-1.26943	-0.98977	-0.944034	-1.81938	-0.515921	-1.11697	0.192364	0.266497	-0.219474	-0.713164	-0.71637	-0.461515	0.68719	-0.507197	1.0657	-0.664926	-0.985287	-0.991079	-0.761634	-1.03706	-1.44481	-2.00734	-0.855807	-1.90518	-0.806577	-0.967176	0.376057	-0.523511	1.35828	-0.403218	-0.721157	0.112837	0.686689	-0.292865	0.00772933	0.467319	-0.779864	0.755068	-0.346553	0.000371071	-0.711672	-0.21996	-0.426873	-0.880165	-1.65621	-0.451519
A0A0C4DH38	Immunoglobulin heavy variable 5-51 OS	IGHV5-51	-0.192524	-1.28201	-1.015	-0.888954	-1.08796	-0.272139	-0.360659	0.384826	0.494943	-0.0144603	-0.43011	0.155914	-0.349904	0.245268	0.185831	-0.505579	-0.260376	0.196625	-0.144025	-0.546099	-0.611468	0.607191	-0.962421	-0.340965	-0.460286	-0.853377	0.0814318	0.132722	-0.0370174	0.484221	-1.11362	-0.470044	0.0628888	-0.224775	-0.0958457	-0.939987	1.01135	-1.71228	-0.168639	-1.17106	1.78807	-1.42738	-0.216692	0.0087365	-0.0819298	0.229258	0.553193
A0AV96	RNA-binding protein 47 OS	RBM47	0.229496	-1.14636	-0.326139	-0.410587	-0.667645	0.389704	-0.60881	-0.318701	0.143339	-0.689238	0.361731	-0.00129846	-0.011537	0.23873	0.256417	0.567728	0.184032	-0.170947	0.555213	0.0952218	-0.237642	-0.122888	-0.462092	0.0952189	-0.399618	-0.726225	-0.644367	0.032564	0.380154	0.082248	-0.0368646	0.09014	0.730513	0.127403	0.403825	0.515816	-0.265503	0.0962475	-0.183051	0.417956	-0.0579612	-0.361019	0.200424	0.23422	-0.961639	-0.00939921	0.0543726
A0AVF1	Intraflagellar transport protein 56 OS	TTC26	0.309468	-0.128764	-0.51455	-0.0824357	0.392425	1.22081	-0.290408	0.255659	0.021318	0.489562	1.4356	-0.0522707	0.626801	-0.451729	0.042514	-0.239428	-0.330914	-0.349985	0.234618	0.45389	0.184154	0.104153	0.29901	-0.388415	-0.166182	-0.055512	0.666498	0.152125	-0.63515	-0.681396	-0.670223	0.0669489	0.067347	-0.326933	0.273845	0.0955668	-0.101396	-0.076413	-0.376187	-0.0484155	-0.287682	0.0545894	-0.0450938	0.583734	-0.317279	0.0557291	0.419679
A0AVT1	Ubiquitin-like modifier-activating enzyme 6 OS	UBA6	-0.202582	0.159365	-0.450168	0.994133	-0.503359	0.694425	-0.208234	0.183845	0.28864	-0.446152	-0.15944	-0.0812738	-0.332264	0.0536099	0.0725767	-0.31235	0.207745	-0.164542	-0.296594	0.181123	-0.107233	0.345524	-0.284916	1.62507	0.711199	-0.484031	-0.0265893	-0.187449	0.0810324	0.375842	-0.239742	-0.530478	-0.139116	-0.28087	0.228631	-0.148856	-0.370455	-0.309263	0.50346	-0.195972	0.560586	-0.515294	0.14337	-0.668213	-0.220644	0.121521	0.292973
A0FGR8	Extended synaptotagmin-2 OS	ESYT2	0.0771558	-0.211298	0.0187429	-0.231736	-0.33195	0.742339	-0.875884	0.272019	-0.396737	-0.389691	0.276653	0.318496	-0.0797125	0.630499	-0.0940364	0.426661	0.956012	0.0219029	0.248429	-0.360491	0.900275	0.69664	0.384905	-0.445054	0.13692	0.277786	-0.174411	-0.0526358	-0.723686	-0.114679	0.800076	0.0790111	-0.475043	-0.31146	-0.368731	0.132164	0.0468342	0.313145	0.02385	0.0772	0.750893	0.718728	0.194047	0.0067209	-0.478317	0.57566	-0.511482
A0JNW5	UHRF1-binding protein 1-like OS	UHRF1BP1L	-0.0495935	0.248491	-0.161949	0.28287	0.18064	0.321656	-0.308547	0.384028	0.224837	-0.31928	-0.156687	0.0055914	-0.102179	0.930689	0.644013	-0.230649	0.52839	-0.361467	0.00497393	-0.0452658	0.130373	0.229984	-0.018199	-0.0831808	-0.0895913	0.259088	-0.293694	1.05351	0.375687	-0.00461668	-0.0826982	-0.256813	-0.0855436	0.813899	0.187916	0.0270788	0.0399078	-0.130021	0.0426594	-0.3864	0.426821	-0.134243	-0.697459	0.439379	0.138169	-0.0420023	0.0490533
A0M8Q6	Immunoglobulin lambda constant 7 OS	IGLC7	0.493807	-0.539209	-0.991291	-0.207187	-1.00317	-1.67399	-0.214156	0.503672	1.91171	1.08713	-0.0699301	-0.423816	0.448422	-0.469664	-0.593532	-1.26551	-0.484888	0.23896	-0.635106	-1.82816	-0.648191	-0.25008	-1.08823	-0.678034	-0.805353	-0.5846	0.126028	0.135949	1.6059	1.69788	-0.758937	-0.752974	-1.52678	-1.86688	-1.47342	-0.350071	1.10721	-1.5843	0.871819	-0.98526	-0.196762	-1.49797	-0.350511	0.257659	-0.160462	-1.20441	0.390656
A0MZ66	Shootin-1 OS	SHTN1	-0.165049	-0.539197	-0.815868	0.0769308	-0.739242	-0.532301	-1.38813	-0.564348	-0.351405	-0.966954	-0.67504	1.31165	-1.21588	0.173122	-0.773578	-1.37328	0.956593	0.658873	0.157565	0.44468	-0.316312	-0.150245	-0.0927515	0.350251	1.05167	-0.346029	-0.81917	-0.31406	-0.150555	-0.239817	-1.21187	0.0741403	0.017901	0.802454	0.0458686	0.272747	-1.02813	-0.387026	0.00921146	-0.688066	-1.01509	-0.629602	0.278016	-0.314511	-0.761606	2.02322	-1.09339
A0PJW6	Transmembrane protein 223 OS	TMEM223	-0.41639	-0.29168	0.199215	-0.063974	0.230535	0.00627961	-0.0203366	-0.236099	0.117837	-0.222229	-0.136996	-0.317661	0.187356	0.181288	0.218447	-0.0127635	0.133538	0.375591	0.0744445	-0.395579	-0.351068	-0.439712	0.508936	-0.524933	-0.365459	-0.197562	0.250769	-0.242373	0.43702	-0.0280949	0.899927	0.343712	0.647193	0.0210456	0.495518	-0.285383	0.112354	0.753348	0.436218	0.852194	0.135337	0.175985	1.26975	-0.402774	-0.0979797	-0.279304	0.00399234
A1A5D9	BICD family-like cargo adapter 2 OS	BICDL2	0.0245117	-0.181314	-0.496025	-0.127101	-0.190435	0.10738	-0.223698	0.121643	-0.153253	0.173998	0.425723	-0.202476	0.14345	-0.0184145	-0.128279	0.356768	-0.176403	-0.0561384	0.470323	-0.117815	0.520645	0.307551	-0.0185226	-0.230862	-0.10452	-0.619168	-0.520056	0.264091	-0.943905	-0.351676	0.363544	-0.632344	0.466998	-0.254813	-0.0306982	-0.032726	-0.00673501	0.00130918	-0.167659	-0.0688567	-0.0196094	-0.169751	-0.265629	-0.796689	-0.453391	-0.204816	-0.124507
A1IGU5	Rho guanine nucleotide exchange factor 37 OS	ARHGEF37	-1.01911	-0.368564	-0.605951	-0.30714	-0.059416	0.0428758	-0.190267	-0.306977	-0.115	-0.55333	-0.515589	-0.479493	0.215911	0.145249	-0.423191	0.58654	0.2598	0.337179	0.838116	0.50916	-0.0513638	-0.180321	0.103934	0.105113	0.189149	0.103894	-0.20278	0.238156	-0.00377019	-0.0311926	0.423039	0.257165	-0.0511635	0.133241	0.294046	-0.180631	-0.465569	-0.244949	-0.442471	0.226896	0.102555	-0.295608	-0.374608	-0.364184	-0.351281	-0.0121348	-0.129902
A1L020	RNA-binding protein MEX3A OS	MEX3A	0.22408	-1.34438	-1.88898	0.02177	-1.476	-0.145475	0.74416	0.718908	0.243146	1.14506	0.08608	0.421211	0.893827	0.338733	0.121866	0.201988	-0.270453	0.0896593	-0.159318	0.80612	0.22553	-0.241821	-0.240615	-0.3783	-0.75053	-0.305759	1.48756	0.207733	1.34072	-0.284595	-0.660035	0.206131	0.287419	-0.348755	-0.0737677	-0.442281	0.848655	0.928731	-0.111607	-0.187944	-0.287579	-0.474721	0.467532	1.48054	1.21326	-0.192396	0.288934
A1L0T0	Acetolactate synthase-like protein OS	ILVBL	-0.642951	-0.945893	0.334215	-0.504568	0.387421	-0.235105	-0.991918	-0.110662	-0.342297	0.0198202	-0.149321	-0.444267	0.532203	0.546305	0.129152	0.202558	0.497234	-0.374541	0.797603	-0.0641223	-0.645008	0.15782	-0.11992	0.195208	0.0504819	0.30378	-0.627123	-0.63909	-0.248795	0.124571	-0.173516	1.35464	0.0552713	-0.602899	0.302304	-0.423248	-0.3564	0.339212	-0.227796	0.503153	-0.144967	0.551586	0.240969	1.23635	0.207219	-0.10394	-0.13788
A1L170	Uncharacterized protein C1orf226 OS	C1orf226	0.0528577	-0.285885	-0.384197	-0.0382867	-0.198613	-0.0271518	-0.0248158	-0.200857	-0.443684	-0.456692	-0.725163	-0.302861	-0.713141	0.325744	-0.177946	-0.621466	0.124151	0.763816	0.0961834	1.94926	0.321237	-0.218203	0.60073	-0.202202	-0.375913	1.18357	-0.520686	-0.0975317	-0.544142	-0.225575	-0.40105	1.11588	-0.186837	-0.838029	-0.489186	-0.142785	0.5706	0.235258	0.294182	0.178061	-0.0221392	0.676494	0.0767446	0.224066	0.809253	-0.0718042	-0.279078
A1L390	Pleckstrin homology domain-containing family G member 3 OS	PLEKHG3	-0.774896	-0.346296	0.646321	-0.207268	-0.157823	0.0358361	-0.0386058	-0.0586455	-0.295126	-0.144827	0.485097	0.104786	0.0840021	-0.215528	-0.155404	0.229388	0.0185101	0.830136	0.749836	0.231481	0.157987	-0.224399	-0.175619	-0.286391	-0.452643	-0.0795429	-0.382001	-0.00293456	0.652914	-0.252852	0.61651	0.158419	1.13587	0.749099	-0.0955647	0.0768618	0.140832	0.0267372	0.0599202	-0.0537564	0.00455832	0.309998	-0.610156	-0.467006	-0.239608	-1.03386	-0.678982
A1X283	SH3 and PX domain-containing protein 2B OS	SH3PXD2B	0.397968	0.895956	-0.303069	-0.305918	0.917112	0.345367	1.17254	0.899161	-0.364797	0.167729	-0.272074	0.11212	-0.446004	0.295378	1.33749	-0.881887	1.08523	0.235467	-0.838323	-0.272066	0.0838347	0.81744	-0.129213	-0.0347936	-0.0664944	0.612081	-0.215633	0.717341	0.619468	0.387827	-0.421743	0.585044	0.285368	0.61855	-0.203329	-0.136455	-0.268545	0.126735	0.903554	-0.352836	0.880829	0.30709	-0.646324	-0.0719767	0.689544	-0.407531	-0.0693653
A2AJT9	BCLAF1 and THRAP3 family member 3 OS	BCLAF3	0.673367	-0.803037	-1.83417	-1.04275	-0.457362	0.496493	-0.0301625	0.17385	-0.036307	0.352637	1.2072	-0.0863354	0.691185	-0.366361	0.0646809	0.691223	0.60803	-0.377468	-0.0892451	-0.124065	-0.0358972	-0.0820877	0.150258	-0.23925	-0.112519	-0.0276985	-0.00189555	-0.0274821	-0.445364	-0.225859	-0.143781	0.199233	0.278929	-0.295039	-0.0498733	0.574168	-0.254756	-0.195938	-0.340491	0.30759	0.168542	0.586342	-0.375172	0.547718	0.202778	-0.13004	-1.3984
A2RRP1	Neuroblastoma-amplified sequence OS	NBAS	-0.00744794	-0.28884	-0.490764	-0.207238	-0.382416	-0.741201	-0.264542	0.0806798	-0.116742	-0.00478201	0.201182	-0.265189	0.543484	0.329709	0.052098	0.426916	-0.134392	0.0184347	0.455941	-0.098343	0.0663008	0.448497	0.223576	0.154722	-0.0605565	-0.000598379	0.352407	0.142339	-0.249978	0.0970459	0.0813521	-0.193237	0.0207926	-0.333951	0.109401	-0.0414175	0.036569	0.692403	0.146937	0.0795138	0.204156	0.376513	0.0300416	-0.0203765	-0.0636947	0.0607117	-0.0754461
A2RTX5	Probable threonine--tRNA ligase 2, cytoplasmic OS	TARSL2	-0.225253	-0.101491	-0.270189	-0.104522	-0.281205	-0.50709	-0.21177	-0.318007	-0.499295	-0.142986	-0.246258	0.547431	-0.748769	0.0488035	0.156999	0.0298117	-0.274893	-0.332847	-0.0269855	0.183882	-0.790176	-0.904852	-0.74931	-1.07414	0.320439	-1.32806	0.502159	-0.0548371	-0.629237	-0.269024	-0.47299	0.0613955	0.503714	-0.581596	-0.259846	0.131908	0.026998	-0.581221	-0.186103	-0.807422	-0.0819934	-0.71714	0.314016	0.176187	-0.0945373	0.100151	0.0378648
A2RUC4	tRNA wybutosine-synthesizing protein 5 OS	TYW5	-0.749794	0.0598133	-0.0254935	0.772936	-0.51851	-0.122431	-0.35513	-0.435234	0.0979539	-0.556775	-0.8608	0.258736	-0.408511	0.23055	0.533544	-0.290501	0.317925	-0.262209	0.264125	0.417472	-0.149333	-0.376745	-0.169311	0.786461	0.581056	0.171047	0.146836	0.592426	-0.0211055	-0.0741247	0.572587	-0.722011	-0.239358	0.621413	0.477511	-0.199804	0.136849	-0.380647	-0.239508	0.117226	-0.444767	-0.660062	0.0478368	-0.338226	0.681876	-0.228264	0.745528
A2RUS2	DENN domain-containing protein 3 OS	DENND3	-0.0753765	0.0622518	-1.02596	0.35554	0.0216082	-0.320675	-0.449527	0.396027	0.220299	-0.747028	0.418887	-0.230369	-0.600028	0.299382	-0.0159518	-0.83992	-0.651839	0.486182	0.146958	-1.26216	-0.234385	0.409875	-0.222058	-0.0822476	0.083762	0.63956	-0.685248	0.392753	0.444506	1.11618	0.682095	-0.826452	0.0063489	-0.759747	-1.02217	-0.199528	1.0093	-0.747078	0.169554	-0.00105591	0.548672	0.0899323	-0.43476	-0.732091	-0.793318	0.238625	-0.411742
A3KMH1	von Willebrand factor A domain-containing protein 8 OS	VWA8	-0.520777	-0.47555	-0.0175619	0.807335	-0.406777	-0.851229	-0.461155	-0.310876	-0.296396	0.621309	0.144502	0.286388	-0.251673	0.237795	-0.423549	-0.2918	0.0420884	-0.774183	0.117759	0.0525015	0.0113793	-0.74998	1.04334	-0.304611	0.564387	-0.30475	-0.59936	-0.403423	0.214382	0.262498	1.20576	1.0086	-0.0848259	-0.769297	-0.362984	-0.646331	-0.306971	-0.528848	-0.506052	0.579425	0.391269	-0.605127	1.33425	-0.477455	-0.413254	-1.10484	-0.920959
A3KN83	Protein strawberry notch homolog 1 OS	SBNO1	-0.0427315	0.0110973	-0.243966	0.624484	0.339938	0.704227	0.845332	0.283755	0.383182	0.748552	0.246027	0.265491	0.490999	-0.025664	1.21898	-0.408029	-0.0895569	-0.570399	-0.0722698	0.585969	-0.093472	-0.227307	0.118501	-0.307754	-0.373777	0.0142879	0.260693	-0.0748712	0.0738723	0.0936527	-0.142751	-0.238904	0.132503	-0.172483	0.67868	0.122208	0.123127	0.104752	0.316708	0.30142	-0.192899	0.330855	0.458189	0.55053	0.29329	0.189848	0.055867
A4D1E9	GTP-binding protein 10 OS	GTPBP10	-0.335054	-0.244561	0.545942	-0.0421824	-0.305058	0.285952	0.492099	-0.700508	-0.244815	-0.192471	0.00152547	-0.0992601	0.0818412	-0.232887	-0.935847	0.212195	-0.864893	0.224271	0.223316	-0.229209	-0.172594	-0.184583	0.441142	0.422307	-0.794786	-0.0150463	0.61627	-0.401054	-1.07793	-0.652401	1.30893	-0.515461	0.0906845	-0.673181	0.516975	-0.873057	-1.09679	-0.352973	-0.0519346	0.547755	-0.749401	-0.381901	2.05571	0.249815	0.549682	0.0665242	-0.401443
A4D1P6	WD repeat-containing protein 91 OS	WDR91	-0.427314	0.281528	-0.107046	-0.472176	0.580927	0.603195	-0.412509	-0.0915301	-0.570702	-0.506889	0.313592	-0.49931	-0.406544	-0.582876	-0.449962	0.133528	-0.408246	-0.57935	0.261003	-0.0578823	-0.437061	-0.156568	-0.354637	-0.485271	-0.350568	0.602766	0.189029	-0.218549	0.124444	-0.183751	1.0297	-0.571409	-0.361199	0.142178	-0.0677853	0.552982	-0.251783	0.0933243	-0.360883	-0.377034	-0.200238	-0.227114	-0.109317	-0.47571	-0.190639	-0.741013	-0.00973375
A4D1S0	Killer cell lectin-like receptor subfamily G member 2 OS	KLRG2	-0.621852	-0.707023	-0.393788	0.017555	0.243538	1.80423	-0.858031	-1.1905	-1.10366	-0.374292	-1.28477	-1.91951	-0.505732	1.18661	-1.29603	-0.964997	2.05579	-0.875668	-0.317614	-1.53632	1.32249	0.0957309	2.93509	-0.669444	-0.350413	-0.024327	-0.485061	-0.217236	0.0176913	-0.525519	0.395191	0.0681811	0.684154	-0.573691	0.0392422	-1.05236	-0.872499	1.51768	-0.515607	-0.185669	-0.493516	0.467437	-1.4997	0.427071	-0.285988	-0.636784	-0.722867
A4D1S5	Ras-related protein Rab-19 OS	RAB19	-0.234805	-0.341358	-0.0795678	0.236033	-0.0784523	0.202938	-1.89534	-0.401618	0.074955	-0.512721	0.557187	0.281791	-0.650211	0.0147304	-0.0873359	-0.172493	0.342676	-0.0382439	0.428829	0.0944468	-0.182298	-0.114933	0.0994026	0.191492	0.224615	-1.18193	-1.07206	-0.505425	0.488452	0.157126	-1.07194	-0.044648	0.320887	-0.191958	-0.0342298	0.133055	0.26735	0.116972	0.0887519	0.331309	-0.107079	1.02826	-0.278963	-0.600085	-0.791331	0.489251	-0.0928314
A4D1U4	Protein LCHN OS	LCHN	-0.161923	-0.178733	-0.129754	0.125771	-0.216349	0.970996	0.276472	-0.394954	0.251543	-0.294973	-0.334668	-0.205366	-0.0969775	0.0864835	0.0258197	0.161843	-0.0718256	0.196314	-0.0568992	0.223152	0.165339	0.0370265	-0.106321	-0.488073	-0.316975	0.0468233	0.0750749	-0.0494356	0.0280267	-0.0725691	0.165872	0.0208688	0.414963	-0.284364	0.274697	0.334576	0.182416	0.448234	0.0277154	0.242404	0.316747	-0.485776	0.0348756	0.30947	-0.0566708	0.284328	0.279631
A5D8V6	Vacuolar protein sorting-associated protein 37C OS	VPS37C	-0.0831383	-0.0489151	-0.414812	-0.383522	-0.746061	-0.426296	-0.204984	0.114864	0.0655085	0.375665	0.0586894	-0.00401205	0.703742	0.701796	0.282311	-0.0106313	-0.356499	-0.984781	-0.391013	-0.406354	0.132261	0.0330392	0.138689	0.509593	-0.367929	0.270948	0.0653849	1.14178	0.244272	0.539303	-0.0761916	0.179803	0.606171	0.0948498	-0.307238	0.436804	0.757762	0.203584	-0.0196909	-0.190333	0.297412	-0.147037	-0.353789	0.13982	0.146315	0.322465	-0.0271284
A5PLN9	Trafficking protein particle complex subunit 13 OS	TRAPPC13	0.592	-0.794145	-0.922325	-0.749215	-0.912769	-0.00371988	-0.264664	-0.263373	-0.449599	-0.111797	-0.130817	-0.302683	0.322068	0.0876405	0.206156	-0.0808955	-0.0297976	-0.226726	-0.45123	0.109272	0.284099	-0.0420862	-0.084646	-0.538968	-0.685254	-0.120192	0.11969	-0.206637	0.101011	0.482191	-0.810736	-0.479203	-0.0605574	0.03797	0.0552638	1.30845	0.0824238	-0.314411	1.27085	-0.107146	0.237407	-0.17276	0.0598583	0.354075	-0.197431	0.530837	0.037585
A5YKK6	CCR4-NOT transcription complex subunit 1 OS	CNOT1	-0.169549	-0.152505	0.0276593	0.216696	0.0750069	0.18642	0.150338	0.0447664	-0.0599489	0.597698	0.280651	0.137031	0.452118	0.0775695	0.32956	-0.00961215	0.294076	-0.386045	-0.429683	0.189304	0.403306	-0.104911	-0.247588	0.482139	-0.00203035	-0.153608	0.350106	-0.042744	-0.00694523	-0.0855696	0.325199	0.0357423	0.0911506	0.0826969	0.163231	0.102509	0.121672	0.297141	-0.164247	0.0700411	0.0946481	0.401324	0.263704	0.398349	0.234512	0.187969	0.408471
A6NC98	Coiled-coil domain-containing protein 88B OS	CCDC88B	-0.0466165	0.0243711	-0.784629	0.381942	-0.476019	-0.276222	-0.856641	-0.330428	0.343809	-0.767611	0.0119283	-0.376107	-0.781315	0.773928	0.147179	0.306113	0.215666	-0.751541	-0.11945	-0.4022	-0.084573	0.579695	0.354285	-0.215763	-0.0628	-0.473802	-1.02068	0.0576625	-0.0931866	0.632325	-0.605299	-0.391289	-0.505164	-1.10361	-0.90967	0.27126	0.471731	-0.178636	0.387176	-0.218419	0.00401749	-0.198855	0.027506	-0.455925	-0.7437	0.0156834	-0.122247
A6NDB9	Paralemmin-3 OS	PALM3	-0.358144	-0.726215	-0.818939	-1.47589	0.837401	-1.44524	-1.88674	-0.69734	-0.90889	-0.648711	-1.12414	-1.22688	-0.279095	-0.413621	-2.0786	-1.96719	0.345537	-1.66563	1.52245	0.521269	-1.10708	0.207357	-1.92083	-0.269569	-0.059892	-1.5904	-1.74799	-1.27867	-1.01474	-0.827356	-0.820836	-0.733489	-0.129533	-1.68997	-0.911897	0.337622	-1.80638	-1.46387	-0.0472406	-0.898164	-0.187995	-0.202661	-0.673126	0.991413	-1.22264	-1.54096	-0.85904
A6NDG6	Glycerol-3-phosphate phosphatase OS	PGP	0.788632	-1.13166	-0.597003	0.609443	-0.659142	-0.585585	-0.754734	-0.343308	-0.35077	-0.280496	-2.0049	-0.156649	-2.12402	-0.957763	0.669455	-0.947223	1.47906	0.676499	0.207383	-0.374132	-0.830227	0.0254052	-1.29265	1.06574	0.552307	-0.949901	-1.19044	0.62753	0.139239	1.35913	-0.595134	-1.16954	0.77894	-0.0265148	0.721099	-1.21773	-0.467066	-2.12109	-0.571239	-0.826597	-0.821145	-1.80856	0.512513	-1.37915	-0.595362	1.02893	0.243002
A6NDU8	UPF0600 protein C5orf51 OS	C5orf51	-0.425616	-0.350977	-0.304706	-0.0579302	0.217317	-0.418722	0.476418	0.0209921	-0.594407	-0.365246	-0.0441173	0.601665	-0.408102	-0.0149869	0.828146	-0.256969	-0.222288	-0.0813699	0.380979	0.814748	0.72561	0.451172	0.126717	0.250035	0.377559	-0.0965344	0.251703	-0.0402099	-0.379571	-0.273881	0.157084	0.228491	0.420416	-0.331116	-0.0871178	-0.101049	0.460179	-0.174818	0.0429806	0.23047	0.232315	-0.236705	0.0977963	-0.148371	-0.207548	0.651352	-0.547355
A6NED2	RCC1 domain-containing protein 1 OS	RCCD1	0.362807	-1.47814	-0.583348	-0.163349	-0.586451	0.256989	0.521901	0.0979411	-0.267159	0.909372	0.339337	-0.569831	0.129252	-1.52237	0.269065	-1.37519	0.16778	0.0582991	-0.873349	0.207846	0.0581767	-0.134613	-0.0355013	-0.375302	-0.137689	-0.113227	-0.336358	0.358807	0.245114	0.12974	-0.0988453	0.590006	1.23705	-0.648829	0.0729822	0.195867	0.978894	0.413439	0.661616	0.252519	0.929252	-0.659507	-0.000302159	0.17966	-0.107796	-0.755917	0.378428
A6NFQ2	TRPM8 channel-associated factor 2 OS	TCAF2	-0.866299	-0.126314	-0.525992	0.62117	-0.0984199	-0.422164	0.130091	0.346674	0.333872	0.202394	-0.121709	-0.331255	0.139647	0.195539	0.316004	-0.230211	0.153357	-0.132209	-0.3844	-0.350538	-0.515416	0.701179	-0.966711	-0.903427	0.540845	-0.111937	-0.300876	0.306879	0.0249447	0.492067	-0.391081	-0.398016	-0.469691	-0.228549	-0.27603	-0.0815719	0.697808	-0.222337	-0.00143118	-0.132442	1.07822	-0.0235398	-0.790244	0.349837	-0.562112	0.420546	-0.722986
A6NHL2	Tubulin alpha chain-like 3 OS	TUBAL3	-0.388957	0.39173	0.00549227	-0.142581	1.05087	0.337841	0.0772036	-0.116661	-0.340531	-0.70689	-0.00321178	-0.290873	0.148468	-0.0285212	-0.179388	-0.343077	0.432675	0.10783	-0.431375	0.826017	-0.338392	0.04826	-0.353718	0.00504628	0.22326	-0.000271548	0.49288	0.13877	0.624719	-0.199245	-0.157439	-0.0303074	0.126221	0.576982	0.364798	0.295573	-0.506567	-0.0530111	-0.520546	0.519031	-0.400262	-0.279313	0.161438	0.102456	0.803669	-0.188641	0.569815
A6NHQ2	rRNA/tRNA 2'-O-methyltransferase fibrillarin-like protein 1 OS	FBLL1	-1.29779	-0.727135	-0.0990432	-0.985054	-0.727106	-0.201074	0.372532	-0.267995	-0.0158087	0.301488	0.307359	0.156757	0.0732384	0.253731	0.108128	0.246349	-0.927412	-0.237347	0.631378	-0.399963	0.026343	-0.253482	0.210333	-0.104312	-0.0432933	-0.26607	0.356115	-0.506504	-0.475866	-0.51244	0.192123	0.337392	-0.568404	-0.232331	0.471873	-0.243265	0.814191	-0.483383	-0.782278	0.574273	-0.700874	0.0533923	0.924002	0.250837	0.361091	-0.00579098	0.22782
A6NHR9	Structural maintenance of chromosomes flexible hinge domain-containing protein 1 OS	SMCHD1	-0.170009	-0.112487	-0.18696	-0.195523	0.399974	-0.436979	0.187727	-0.409295	0.439384	0.300222	-0.176788	0.382603	-0.00357936	0.204497	0.959449	0.613405	-1.22442	-0.487203	-0.261243	1.40559	-0.250218	-0.106467	-0.21216	0.217734	-0.125607	-0.0130039	0.507886	-0.157766	0.164951	0.360016	-0.600421	-0.333551	0.204118	-0.575132	-0.360033	0.926409	0.0653452	-0.395961	0.621005	0.56863	-0.41896	-0.118844	0.31564	0.252099	0.612552	0.282058	-0.358191
A6NJ78	Probable methyltransferase-like protein 15 OS	METTL15	-0.218871	-0.275702	-0.233068	-0.104796	-0.359528	0.455901	0.21865	0.364969	0.675568	0.799156	0.75624	0.968272	-0.2788	-0.79512	-1.10074	0.0976837	0.148247	-0.879104	-2.44278	-0.346282	-0.332882	-0.855399	-0.818732	-0.634089	-1.56148	-0.408473	-0.142444	0.751492	0.425491	-0.559998	-0.243164	0.649693	0.355695	-0.182881	0.568655	0.475612	0.160854	-0.108276	-0.100672	0.232732	-0.0968605	0.0978001	0.701095	0.254455	0.582403	-0.956861	-0.330593
A6NK89	Ras association domain-containing protein 10 OS	RASSF10	0.411889	-0.678193	-0.837641	-0.263767	-0.449599	-0.943319	1.24378	-0.501209	-0.464974	-0.499115	0.382586	0.246917	-0.216661	-0.352636	-0.684067	-0.124612	-0.780064	-0.480779	-1.06574	2.10883	0.242887	-0.125499	0.0576708	-0.318756	-0.21539	0.0777804	-0.375698	-0.115398	-1.28789	0.0148406	0.549191	1.99995	1.15881	-1.38045	-1.17295	0.155199	0.184748	0.00269201	-0.433921	0.176642	0.0438681	0.348037	0.242971	2.37149	0.233408	-0.134706	-0.186148
A6NKD9	Coiled-coil domain-containing protein 85C OS	CCDC85C	-0.0814125	0.22289	0.0213143	0.219232	-0.0464564	-0.617921	-0.330072	-0.49156	-0.0844611	-0.0983781	-0.313637	-0.332971	-0.368204	-0.446556	-0.762733	-0.208596	0.381435	-0.218283	-0.392092	-0.141421	-0.20136	-0.0069667	-0.0701375	0.40473	0.248019	-0.364894	-0.543731	-0.0281152	-0.174225	-0.628598	0.658623	-0.278815	0.0612311	-0.919295	0.337705	-0.670353	-0.645029	-0.284777	0.570725	0.0145433	0.211979	0.851536	-0.243013	-0.192645	-0.511781	0.266171	-1.12534
A6NM28	Zinc finger protein 92 homolog OS	ZFP92	0.190061	-0.385814	-0.521534	-0.00656839	-0.237545	-0.279323	-0.183136	-0.0783327	-0.288321	-0.243432	0.317722	-0.13584	0.0306958	-0.56928	-0.449737	-0.45677	0.0929965	0.129175	0.122194	-0.732912	0.576879	0.105249	0.232855	-0.664068	0.315615	1.8038	-0.622853	0.651918	-0.694551	-1.05316	-0.257005	0.587624	0.563252	-0.241556	0.516466	0.437999	0.0792734	-0.171634	-0.399879	-0.173802	0.0679148	0.114213	-0.205032	0.1515	-0.31943	-0.876856	-0.946036
A6NMZ7	Collagen alpha-6(VI) chain OS	COL6A6	1.25128	0.349541	-0.879415	-0.198451	0.187315	-1.6295	-0.0856589	-0.525943	0.31539	-1.41444	-0.731412	-2.15657	-1.29786	0.272314	-0.637192	-0.54279	2.41326	-0.843201	-0.930813	-1.36415	-1.09355	0.611447	-1.17617	-0.790964	2.40389	-0.601787	-1.12414	-0.00764207	-0.966123	1.35321	-0.954505	1.07434	-0.430771	-1.01232	-0.45287	-0.43639	-1.14219	1.09534	0.451421	-1.2463	-0.125144	-0.0200082	-1.30666	-1.0322	-0.614651	1.43637	0.455837
A7E2V4	Zinc finger SWIM domain-containing protein 8 OS	ZSWIM8	0.0583984	-0.624718	-0.980375	0.160043	-0.21358	-0.395655	-0.377312	0.0743855	0.153895	-0.101174	-0.164586	-0.0181944	-0.102757	-0.501494	-0.187159	-0.373744	-1.05272	-0.265454	-0.574246	0.213264	-0.334372	0.128541	0.447879	-0.122953	0.325485	-0.0945793	-0.142997	0.00465104	0.0719773	0.354	0.119108	0.400912	0.615063	-0.905502	0.152284	-0.0181526	-0.0304039	-0.411256	0.262512	-0.0841767	-0.0055007	-0.207096	-0.064059	0.281835	-0.176301	0.282676	-0.0918563
A7KAX9	Rho GTPase-activating protein 32 OS	ARHGAP32	-0.412089	-0.286253	-0.0681565	-0.193654	-0.425857	0.179205	-0.28205	0.209025	0.306189	0.284945	0.529858	-0.596626	-0.0873535	0.829222	-0.679418	0.0317645	-0.437113	-0.796036	1.44496	-0.414675	-0.35946	0.516441	0.771896	-0.46401	-0.634218	0.258114	-0.0528072	0.524051	-0.250532	-0.604285	0.376899	-1.0856	0.166671	-0.916085	-0.578667	0.416556	-0.182734	0.0803742	-0.0563208	0.395525	0.289103	-0.346331	-0.0427866	-0.203275	-0.385431	-0.442735	0.00917978
A8K2U0	Alpha-2-macroglobulin-like protein 1 OS	A2ML1	-1.65101	-1.99749	-1.34311	-2.20633	-2.15755	-1.57107	-1.97409	-0.996786	-0.528941	0.63306	-1.71244	-2.06175	-1.32198	-0.0789115	-0.710043	-1.49386	0.0580531	-1.02097	-0.336479	-0.867223	-0.436396	-0.759368	-1.21117	-0.908149	-0.983339	-1.1894	-1.00112	-0.392984	-0.804003	-0.663337	0.53849	-3.12645	-1.33822	-1.69521	-1.60499	-0.642931	-0.51899	-0.766336	0.886288	2.05802	-0.709609	-0.679399	-1.40215	-1.25993	-0.888154	-0.97152	3.16348
A8MVW0	Protein FAM171A2 OS	FAM171A2	-0.0116414	-0.122429	-0.468237	0.117022	-0.239384	-0.0744728	0.0873638	-0.0216499	-0.130476	1.32187	0.188364	-0.397962	0.00248466	-0.208937	-0.379232	-0.682336	-0.479677	-0.356903	0.375139	0.908043	0.00429755	-0.143538	0.0841124	-0.170571	0.0997104	-0.394128	0.515465	0.381111	-0.231329	0.327284	-0.186974	-0.177172	-0.234746	-0.787541	0.318459	0.452231	0.0670082	-0.237779	0.0732064	-0.236702	-0.198054	-0.391456	-0.640242	1.18925	0.0274125	-1.10451	-0.328782
A8MW92	PHD finger protein 20-like protein 1 OS	PHF20L1	-0.251551	-0.230386	-0.404761	-0.806518	-0.679688	-0.556841	0.535996	-0.450145	0.162814	0.715815	-0.470151	0.0727542	-0.163696	-0.572709	-0.0976287	0.47403	0.28432	-0.162224	0.778708	-0.0402681	-0.140156	0.349058	-0.178696	0.65075	-0.097913	-0.826273	0.34589	-0.612406	0.3891	0.091724	0.321884	0.35395	0.477317	-0.169178	-0.20223	-0.0266522	0.922315	0.715481	-0.83569	0.52575	0.137895	0.26421	0.157975	0.580272	-0.0551402	0.0798414	-0.204979
A8MXV4	Nucleoside diphosphate-linked moiety X motif 19 OS	NUDT19	-0.354023	-0.81604	0.123568	-0.198561	0.102208	0.270233	-0.225067	-0.212062	-0.131716	-0.0854694	0.156255	-0.255198	1.32266	0.377533	-0.00514303	0.0421155	0.228654	-0.294424	1.22601	-0.0806569	-0.276941	-0.303617	1.53043	-0.13497	1.27636	-0.490666	-0.453049	-0.123703	0.743566	-0.403117	0.370585	-0.500666	-0.500019	0.0888052	-0.0156005	-0.182978	-0.502973	0.526673	-0.239051	-0.0551284	0.404469	-0.508791	0.502741	-0.0744589	-0.509495	-0.561837	-0.675544
A9UHW6	MIF4G domain-containing protein OS	MIF4GD	0.642183	-0.633322	-0.901217	-0.544513	-0.828622	0.00290204	-0.966273	-0.0103146	-0.539425	-0.260052	0.140097	-0.522211	-0.0354728	0.342115	0.740043	-0.672286	0.0322581	-0.34441	-0.509225	-0.344032	-0.196625	0.219586	-0.178949	-0.764056	0.340477	0.389331	0.0319074	0.135524	-0.465686	0.143521	-0.645126	-0.335788	0.0936588	1.29957	0.31314	0.373059	-0.114343	-0.360533	-0.373823	-0.245858	0.631812	0.132125	-0.33266	-0.170622	-0.248542	-0.163002	-0.288689
B0I1T2	Unconventional myosin-Ig OS	MYO1G	0.597893	0.0202348	-0.43205	0.546711	-0.381279	-0.500248	-0.786133	0.071189	0.538998	-0.861883	-0.727879	-0.260797	-0.682007	0.801903	0.193595	0.454205	-0.399122	-0.546997	-0.782533	-1.14169	-0.0144675	-0.100788	-0.286753	-0.397119	0.67153	-0.04795	-1.01243	0.513699	0.66272	0.925429	-0.714235	-0.5215	0.348371	-0.780682	-0.621151	0.274099	0.696375	-0.335634	0.502751	-0.332661	0.603605	0.0538462	0.24342	-0.972907	-0.462314	-0.108123	0.592028
B1AK53	Espin OS	ESPN	-0.494984	0.0857613	0.403643	0.201567	0.563811	-0.816069	-0.054062	-0.135022	-0.564189	-0.639132	0.650894	-0.108605	1.35127	0.456825	-0.529563	-0.501343	0.895338	0.435585	0.0622551	-1.20033	-0.0173287	1.57487	0.233384	-0.00749823	1.87677	0.200727	-0.625798	0.44777	-0.255909	0.142142	0.258157	0.756208	0.55821	-0.840577	0.00256254	-0.153321	-0.0394166	-0.612242	-0.625431	-0.269294	-0.34868	1.11299	-0.185708	5.17188	-0.753796	-0.789683	-0.584806
B2RTY4	Unconventional myosin-IXa OS	MYO9A	-0.025569	-0.190251	-0.225848	-0.0676582	-0.322491	-0.00666639	-1.00702	0.137809	-1.09716	-0.302668	0.422157	-0.240703	-0.0496553	0.125317	0.0908402	0.0837717	0.317791	-0.197469	0.303265	-0.0261654	0.195587	-0.00986032	0.276477	0.125081	0.178101	-0.661546	-0.882347	-0.577173	0.406615	-0.340059	0.413763	0.0411692	0.356786	-0.415384	-0.213247	0.0181725	-0.11913	0.172708	-0.0512951	-0.0581985	0.02666	0.0397044	0.28391	-0.558671	0.107672	0.506792	-0.00796586
B7ZAP0	Rab GTPase-activating protein 1-like, isoform 10 OS	RABGAP1L	-0.603949	0.0740684	-0.494326	-0.031968	-0.318944	0.387156	0.0895744	0.0497376	-0.512571	-0.261065	0.198043	0.155272	0.139103	-1.14607	-0.960337	0.809774	0.175168	0.688393	0.245945	1.13455	-0.598328	0.277312	0.487891	-0.0570261	0.438807	0.995796	0.672531	-0.408276	-0.364948	-0.0372254	1.48029	0.559228	0.556343	-0.313227	-0.0543298	0.972813	-0.34825	0.750142	-1.15969	0.346389	-0.0602877	1.10623	-0.604279	0.0989001	-0.174767	-0.36344	-0.271573
B7ZAQ6	Golgi pH regulator A OS	GPR89A	0.443074	-0.116593	-0.422428	0.125015	-0.382252	0.268239	0.387402	0.053884	-0.205597	0.0581383	-0.0464075	-0.233802	0.33273	0.423418	0.00480787	0.238702	-0.325859	-0.0285976	0.0172228	0.265875	0.728465	0.162424	0.297977	0.190127	0.0908767	0.352287	0.539601	-0.115803	-0.0575925	0.158078	0.152536	0.241731	0.231335	-0.450939	0.223455	0.15496	0.372153	-0.189548	-0.193392	0.54565	-0.285437	0.0829213	-0.299129	-0.157653	0.0737447	0.252886	0.250093
B9A064	Immunoglobulin lambda-like polypeptide 5 OS	IGLL5	0.408577	-0.415488	-1.71818	-0.971432	-0.948661	-1.67062	-0.617163	0.82757	1.75964	1.04828	-0.347228	-0.205759	-0.0208794	-0.427731	-0.271179	-0.860294	-0.338378	0.458974	-0.672285	-1.84559	-0.359925	-0.397502	-0.902158	-0.556728	-1.40647	-0.699052	-0.0319049	-0.0168542	1.37051	2.4726	-0.239911	-0.285753	-0.636916	-0.539263	-0.533834	-0.46575	0.799187	-1.68562	1.8631	-1.70321	0.33599	-1.60362	-1.1743	-0.131178	0.191304	-1.28192	0.828132
C9JI98	Transmembrane protein 238 OS	TMEM238	-0.225919	-0.216217	-0.118735	0.0680755	-0.270993	0.768389	0.569213	0.0454234	-0.054222	0.0163722	0.266212	-0.0889039	0.216859	0.553566	0.192744	0.662327	0.130411	0.46233	0.160441	-0.190919	0.107625	-0.20583	0.328904	-0.00245366	0.259573	0.412123	-0.199783	0.441242	-0.306204	0.00739391	0.920867	-1.03013	-0.00516232	0.038789	-0.405718	0.517576	0.502424	-0.136352	0.255622	0.482702	0.307108	-0.0244061	0.197669	0.0805073	-0.673708	-0.493313	0.160551
C9JLW8	Mapk-regulated corepressor-interacting protein 1 OS	MCRIP1	0.186202	-0.945358	-0.876862	-0.00782832	-0.486979	-0.205733	-0.361957	0.35164	0.498232	0.364649	-0.0881622	-0.218149	0.196025	-0.185151	0.128484	-0.109558	-0.161635	0.201455	0.210915	0.0161141	1.9984	-0.271996	-0.100872	-0.997	0.298648	0.409697	0.155464	0.616211	-0.0623815	-0.0948173	-0.0254509	1.2237	1.64345	-0.382394	0.30378	0.249704	-0.55257	0.154472	-0.628751	-0.255126	-0.174426	-0.673153	0.283514	0.185746	0.464312	0.127427	0.100687
H7BZ55	Putative ciliary rootlet coiled-coil protein 2 OS	CROCC2	-0.100547	-0.99361	-1.22978	-1.47501	-0.210235	-0.41379	-0.766592	-0.189222	-0.473497	-0.344265	4.34678	-0.375657	1.4706	-0.349115	-0.329995	-0.166521	-0.272598	-0.389578	0.205926	-0.0823798	-1.09063	-1.03259	0.511337	-0.724428	-0.527975	0.291828	0.112173	0.00629471	-0.4353	-0.43128	0.0127656	-0.806836	-0.746036	-0.821573	-1.00491	-1.07016	-0.226466	-0.312324	-0.315081	-0.79906	1.58481	0.50375	-0.678933	-0.907459	-0.925357	-0.993701	0.357783
K7EJ46	Small integral membrane protein 22 OS	SMIM22	0.978694	-1.17251	-0.454068	-0.479786	-0.844485	0.256766	1.20643	0.421915	0.286228	-0.59998	1.70802	0.39965	0.92806	0.431138	-0.698365	-0.329987	-0.413224	0.28799	-0.883576	-0.014632	-0.419488	0.15955	0.272794	0.560136	-0.342531	0.306833	-0.312746	0.510129	0.50116	-0.237501	0.508594	0.452392	0.668418	-0.691663	0.120525	0.154663	0.248546	-0.720035	0.301933	0.129088	0.278735	0.634788	0.0264109	-0.153471	-0.819153	0.0948733	-0.456175
L0R6Q1	SLC35A4 upstream open reading frame protein OS	SLC35A4	0.283158	-0.587198	-1.07919	-0.272938	-0.667081	1.29887	-0.87555	-0.188454	-0.0154463	-0.721175	0.105235	-0.242989	-0.176411	-0.211007	-0.216693	0.64329	-0.322681	0.850332	0.312805	-0.41122	0.754082	-0.139076	0.988077	0.0146941	0.429943	0.137478	-0.354728	-0.249498	-0.724961	-0.280342	0.547404	-0.280797	0.166204	-0.462772	-0.421674	-0.304726	-0.5953	0.0167762	-0.988972	1.07237	-0.101335	1.07384	0.0530757	-0.139658	-0.756952	0.749534	-0.822042
L0R819	ASNSD1 upstream open reading frame protein OS	ASDURF	-0.243167	-0.012371	0.192322	0.102662	-0.097302	-0.109947	0.167439	-0.593325	-0.223166	-0.00508384	-0.00341759	0.211514	0.506653	-0.614818	-0.990397	-0.511507	-0.217235	-0.345321	0.154785	-0.0277236	-0.922873	-0.980014	0.56332	-0.0545245	-0.366226	0.22338	1.63262	-0.404226	-0.330871	-0.216271	-0.444403	0.320158	-0.681875	0.0761737	-0.181875	-0.00678	-0.391343	1.06489	-0.787049	-0.12437	-0.525965	-0.217938	-0.338003	-0.238057	0.11894	0.0820888	0.266478
O00116	Alkyldihydroxyacetonephosphate synthase, peroxisomal OS	AGPS	-0.521639	-0.397494	-0.0188206	0.0686145	-0.585964	-0.344556	-0.218062	-0.212165	0.157898	-0.40933	-0.371987	0.602408	0.0389589	0.650699	-0.0398138	-0.0640015	-0.255288	-0.606883	0.493309	0.0312199	0.123111	-0.487594	0.261333	-0.383439	0.0254226	-0.75828	-0.0553888	-0.456782	0.422491	-0.039071	-0.626278	-0.162298	-0.0552548	1.10976	-0.268879	-0.706937	0.0918404	-0.0738699	0.159201	0.594105	0.0754616	-0.374741	0.357856	-0.110637	-0.121446	-0.249575	-0.533736
O00139	Kinesin-like protein KIF2A OS	KIF2A	0.0954756	-0.357668	-0.303419	-0.150029	0.31332	0.938314	0.771593	0.0658221	0.0531781	0.0206795	0.355856	1.06515	0.117737	-0.156378	-1.02208	-0.171228	0.429695	0.573782	-0.862921	0.393338	0.0230414	0.0912359	0.398449	-0.379129	-0.174624	0.263408	0.24772	-0.499495	-0.0496766	0.174183	-0.430144	-0.0185548	0.391281	-0.325276	0.267812	-0.112744	-0.100377	0.575447	-0.265847	0.700414	-0.171293	0.91061	0.881557	0.184709	0.552496	-0.317023	-0.297492
O00142	Thymidine kinase 2, mitochondrial OS	TK2	-0.0202136	0.122854	-0.50124	-0.0524292	-0.179952	0.329309	-0.0659646	0.0118358	-0.4748	-0.578383	-0.0612349	-0.228511	0.259688	-0.087521	-0.435313	-0.849449	1.7306	-0.514673	-0.393357	0.0636255	-0.296909	-0.360616	-0.0583289	-0.410405	0.62333	0.068596	0.039996	0.621243	-0.430602	0.167852	0.147552	-0.12607	0.0579525	-0.183322	-0.403066	0.0453676	-0.198629	-0.469025	-0.537347	-0.155871	0.0328943	0.0397567	-0.791302	-0.0766152	-0.738055	0.812588	-0.165966
O00148	ATP-dependent RNA helicase DDX39A OS	DDX39A	-0.0642061	-0.730935	-0.532026	0.116877	-0.518864	-0.181869	0.377518	0.0694234	0.598553	0.638795	-0.805531	-0.340569	-0.173877	-0.061799	0.284234	-0.493138	-0.0491909	0.0844201	-1.33991	-0.0211478	-0.807726	-0.383286	-1.04125	-0.123333	0.0139228	-0.270004	-1.03566	-0.134523	0.243788	0.139479	-1.16479	0.604718	0.308385	-0.101678	0.664424	0.222652	-0.38177	-0.393549	0.00855295	0.709413	-0.437626	0.224952	0.191987	1.1774	-0.0293295	0.0102206	0.0608969
O00151	PDZ and LIM domain protein 1 OS	PDLIM1	-0.434277	-0.283034	-0.148609	-0.126205	0.315467	-1.17282	-0.731597	0.48522	-0.639041	-0.879592	0.381219	1.40772	-0.678616	-0.046159	-0.12181	-0.358195	0.77667	-0.276377	-0.587097	0.114271	0.158691	0.442561	0.596572	0.797645	-0.0565336	0.0200415	-0.305327	0.393655	-0.854674	0.76361	-0.27445	0.608733	-0.00468506	0.728985	0.162127	-0.235712	-0.493447	-1.39822	-0.695773	-0.770948	0.00567643	-1.55837	-0.246904	-0.450956	-0.352215	-0.518484	0.804709
O00154	Cytosolic acyl coenzyme A thioester hydrolase OS	ACOT7	-0.778053	-0.33029	0.288901	0.581416	-0.501461	0.774184	0.371662	-0.223881	-0.00682476	0.0186081	-0.576836	-0.249547	-0.533971	0.706602	-0.262793	-0.281594	0.56089	0.361876	0.254822	-0.747439	-1.30041	0.266112	-1.68955	-0.175222	0.701641	-0.794594	-0.195327	0.032093	0.0939808	0.0721479	-1.05336	-0.200864	0.559416	0.165482	0.975688	-0.811141	0.177466	-0.918433	0.0621906	-0.770232	-0.155484	-0.557927	0.223449	-0.272442	0.093028	0.613086	-0.605316
O00159	Unconventional myosin-Ic OS	MYO1C	0.283575	0.55935	0.166225	0.159334	-0.279125	-0.299033	-0.388457	0.217972	-0.645934	0.0439644	0.227553	-0.611498	-0.0820669	0.779879	0.688517	0.496627	0.152846	-0.514849	0.0204255	-0.497828	0.411901	0.000804095	-0.113341	-0.0314177	0.136629	0.590011	-0.0222946	0.310257	0.12509	-0.182027	0.112251	-0.582989	-0.190755	0.616738	-0.58191	0.83532	-0.445402	0.298688	-0.504565	-1.07122	0.642973	0.329305	-0.359329	-0.710237	-0.80892	-0.892427	-0.514772
O00160	Unconventional myosin-If OS	MYO1F	-0.0825623	-0.0653372	-0.857507	0.284519	-0.664852	-0.449325	-0.645965	0.126804	0.427328	-1.08717	-0.167416	-0.55861	-1.28775	1.1781	-0.503718	-0.50103	-0.658527	-0.738804	-1.29788	-1.13221	-0.796384	0.315414	-0.463011	-0.869585	-0.24228	-0.0606021	-1.38679	0.340365	1.49986	0.743859	-0.976276	-1.22209	0.0163604	-0.484009	-1.51054	-0.0319374	1.33281	-0.694778	1.56911	-0.597555	0.700748	-0.157494	-0.528136	-0.948839	-0.669346	-0.356614	-0.529466
O00161	Synaptosomal-associated protein 23 OS	SNAP23	0.147182	0.150909	-0.244312	0.368372	-0.35316	-0.0940395	-0.468485	0.144229	-0.593537	-0.64235	-0.01077	-1.1726	0.155673	0.205172	0.0569366	-0.190604	0.290776	-0.617556	-0.404928	-0.51001	0.911418	-0.167598	0.216472	-0.403167	0.00617261	-0.0234427	-0.441078	0.0570177	-0.043083	0.506431	0.479394	-0.149301	0.603134	-0.215961	-0.409631	-0.0935955	0.191813	0.0563858	0.322143	0.192049	0.633158	0.126722	-0.235656	-0.388739	-0.464601	0.514327	-0.138299
O00165	HCLS1-associated protein X-1 OS	HAX1	-0.14282	-0.0606079	0.0532453	0.387849	0.268059	0.0158361	0.279709	-0.380035	-0.32157	0.107726	-0.163998	-0.0124104	0.221966	-0.0294312	0.00429468	0.484927	0.474686	0.920539	0.856037	-0.0800421	0.228889	-0.348256	0.42222	-0.140422	0.207627	-0.289624	-0.320609	0.00361071	-0.484117	0.0383797	0.583933	0.234443	0.229346	-0.145076	-0.328129	-0.513554	-0.051472	0.189058	-0.346452	0.163346	-0.0674454	0.00237795	-0.256836	0.119031	-0.00488689	-0.401093	-0.227611
O00170	AH receptor-interacting protein OS	AIP	-0.33931	0.156279	-0.382453	0.200494	0.0808365	0.401748	0.240122	0.16201	-0.257832	-0.326623	-0.512986	0.0178781	-0.4615	-0.186338	0.188599	-0.536197	-0.00797185	0.356196	0.193213	-0.849429	-0.755087	0.149777	-0.761672	0.161712	0.862563	0.360906	-0.0245016	0.223427	-0.185391	0.470119	-0.827265	0.0259	0.30564	-0.433902	-0.269155	1.09058	-0.297821	-0.21139	-0.199159	-0.24431	-0.0144646	-0.510364	-0.0777802	-0.635116	-0.00742609	0.254536	-0.0273885
O00178	GTP-binding protein 1 OS	GTPBP1	0.206583	-0.582015	-1.35735	0.0911917	-0.705919	0.0893461	0.219638	0.0489965	-0.080539	0.231157	0.298363	-0.124019	0.147357	0.11167	0.212322	1.07671	-0.558674	-0.42465	-0.0931257	0.121781	-0.0336408	-0.18903	-0.491699	-0.286512	-0.0085573	-0.29344	-0.281853	0.0852629	0.181543	0.447324	0.00758304	-0.0531477	0.210847	-0.540127	0.115068	0.509694	0.0371919	-0.252275	0.342569	-0.112896	-0.20274	0.0263155	-0.0317393	0.624625	0.0645829	1.4528	0.204071
O00182	Galectin-9 OS	LGALS9	0.0160571	-0.106515	-1.32461	0.220075	0.0556094	0.00309089	-0.366896	-0.429366	-0.14337	-1.07277	0.753564	-0.0808029	-0.0852519	0.496238	-0.506493	0.0673709	-0.678813	-0.716366	-1.26922	-0.891423	0.164616	-0.660487	0.413477	2.60343	0.123303	-0.037776	-0.519405	0.561483	-0.0845182	0.677163	-1.26923	-0.925762	-0.376319	0.331882	-0.557187	1.03647	1.34173	-1.50479	0.408727	-0.555808	-0.141176	0.263936	0.872175	-0.0549657	-1.46626	-0.0719256	-0.718396
O00186	Syntaxin-binding protein 3 OS	STXBP3	0.0041323	-0.691854	-0.31551	-0.250826	-0.152059	-0.136591	0.364755	-0.263388	0.0105428	-0.753447	0.542823	-0.277758	0.586125	0.151375	-0.103522	0.656591	0.347467	-0.161176	0.0765123	0.0269526	0.21407	-0.686641	0.161772	-0.380268	0.269633	0.223074	0.116179	-0.328717	-0.254037	-0.153069	0.919819	0.111492	0.906121	0.0117024	-0.303515	0.373284	-0.0530946	-0.417912	-0.00962668	0.469618	0.109595	0.0498676	0.393621	0.132931	-0.580225	0.392585	-0.130411
O00189	AP-4 complex subunit mu-1 OS	AP4M1	-0.701975	0.0527459	-0.0962993	0.0129118	0.0194708	0.326205	-0.55702	0.305847	0.207254	0.0348368	-0.190724	-0.521577	-0.135801	0.388551	0.47503	-0.343053	0.014976	0.0918057	-0.33838	-0.156944	-0.146058	-0.136885	-0.436135	-0.0373676	0.187452	0.147807	-0.25119	0.453973	0.33291	0.134582	-0.377228	0.0745389	0.0574916	0.265858	-0.196981	0.162583	0.00514212	-0.067571	0.0803702	0.0894048	-0.0334981	-0.143586	-0.242396	-0.024093	-0.0967078	0.621707	0.0263884
O00192	Armadillo repeat protein deleted in velo-cardio-facial syndrome OS	ARVCF	-0.0940975	-0.298359	0.247317	0.23467	0.586588	0.312865	-0.0992818	-0.124027	-0.332709	-0.287556	0.402307	0.106701	0.00843089	-0.391414	-0.0348622	-0.0645712	-0.363185	0.463465	-0.317016	1.22742	0.367977	-0.172405	-0.14802	-0.313004	0.114472	-0.478286	-0.374059	-0.134434	-0.0156041	0.07574	0.829755	-0.333527	0.120295	-0.988973	0.397471	0.109585	0.0775442	-0.293844	-0.577047	-0.534109	-0.927641	1.33764	-0.259467	0.880208	0.772574	-0.39061	0.95582
O00193	Small acidic protein OS	SMAP	-0.115261	-1.68822	-0.577965	-0.0928907	-0.64327	-0.93962	0.0915331	-0.132765	-0.128285	1.80073	-0.141047	0.896097	-0.394424	-0.260485	0.172057	-0.820827	0.804979	0.411204	-0.0479601	-0.0307085	-0.400713	-0.243598	-0.292686	-0.258085	0.87213	0.679587	0.187055	0.277426	-0.313782	0.125956	-0.280507	0.553033	0.338559	-1.14312	-0.11894	1.48526	0.252474	-0.535618	0.913327	-0.920552	-0.40758	-0.689346	0.758476	0.254027	0.415334	-1.12111	-0.259957
O00203	AP-3 complex subunit beta-1 OS	AP3B1	0.0396703	0.00892781	-0.645844	-0.418201	-0.234715	0.218444	0.499343	0.00534553	-0.152481	-0.714654	0.281317	0.200035	0.0288501	0.295815	0.203105	0.00745042	0.485227	-0.411091	-0.64455	-0.688704	0.0334858	0.176151	0.444368	0.047501	0.258446	0.377985	0.256853	-0.0447334	0.100012	0.246006	0.0240866	0.0747239	0.247698	0.118262	0.0248891	0.0182613	-0.105788	0.575031	0.136223	-0.0699894	-0.00535179	0.174554	0.346749	0.127609	-0.676543	0.0410098	-0.331716
O00213	Amyloid-beta A4 precursor protein-binding family B member 1 OS	APBB1	0.102364	-0.12037	-0.242515	-0.092843	-0.0925227	0.436307	0.499033	-0.0492587	-0.179027	1.23164	1.3811	-0.557962	0.844989	-0.133744	0.103444	-0.112788	-0.240309	-0.274079	-0.0795626	0.509019	-0.520183	-0.250328	-0.691497	-0.199194	0.666799	0.655615	0.284056	0.100182	-0.59648	-0.39362	-0.885944	0.23352	-0.461485	-0.523365	-0.353789	0.972075	0.180449	-0.339077	-0.071379	-0.684389	0.225994	-0.438935	-0.535318	0.918331	0.802984	-0.7334	0.368005
O00214	Galectin-8 OS	LGALS8	-0.696729	-0.639007	-0.768932	-0.787623	0.00920885	-0.469825	-0.585912	-0.197972	-0.445133	-0.121026	0.280871	-0.414386	-0.41476	0.466057	-1.02067	-1.09467	-1.23213	-0.774688	0.10411	-0.209423	-0.730101	-0.276701	-0.652689	-0.165831	-0.853786	-0.492844	-0.0683138	-0.584002	-0.107457	-0.427869	-0.937518	-0.440884	0.396756	-1.07041	-0.133391	0.516898	-0.254355	-1.35171	-0.651505	-1.41732	-0.286818	0.121255	-0.494308	-0.0969687	-0.581197	-0.708153	-1.10694
O00217	NADH dehydrogenase [ubiquinone] iron-sulfur protein 8, mitochondrial OS	NDUFS8	-0.47775	-0.0580548	1.16295	0.498517	-0.635394	1.03097	-0.218852	-0.570493	-0.301813	-0.71256	0.457928	-0.347623	0.456663	0.0599172	0.386763	1.1018	0.634639	0.0498522	1.14264	-0.582091	-0.0155886	-0.827548	0.830948	0.200049	0.489207	0.679668	0.302452	-0.96891	-0.0162165	-0.239854	0.24515	-0.15556	0.364797	-0.449361	0.0836347	-0.346774	-0.104429	0.607751	-0.344968	-0.0488492	-0.0164152	0.374956	0.567003	0.149519	-0.00424513	0.677545	-0.126136
O00221	NF-kappa-B inhibitor epsilon OS	NFKBIE	0.126441	-0.797356	-0.704883	-0.131502	-0.504216	0.069789	0.72663	-0.548658	0.480736	-0.938778	0.193107	0.218734	-0.588277	-0.428348	-0.629477	0.0418767	0.186004	0.302706	0.0646361	0.370005	-0.549449	-0.156635	-0.58597	0.454312	-0.246068	-0.01216	-0.195369	0.64863	0.0344238	0.653086	0.385738	-0.471108	0.206078	-0.757521	-0.166954	0.196922	0.00670932	-0.147552	0.178766	-0.0461131	0.0154207	-0.248704	0.0527193	-1.00052	0.0466812	-0.241917	0.418211
O00231	26S proteasome non-ATPase regulatory subunit 11 OS	PSMD11	-0.854926	0.206945	-0.151972	0.47595	0.311643	0.107047	-0.108784	0.0240886	0.162854	0.0756776	0.160715	0.449812	-0.0534055	0.134796	0.474143	-0.509841	-0.144837	0.209243	0.328635	0.535465	-0.0497746	0.0627143	0.0915491	0.9124	0.121605	-0.354128	0.5138	-0.259718	0.307401	0.258296	-0.166812	0.00317766	0.115349	0.181645	0.503428	0.101696	0.161755	0.0608747	0.36038	-0.13578	-0.0681809	-0.144537	0.349054	0.483508	0.431833	-0.115777	0.0835988
O00232	26S proteasome non-ATPase regulatory subunit 12 OS	PSMD12	-0.406486	0.0401053	-0.270074	0.236474	0.0503726	-0.0568614	-0.0700241	-0.0707794	0.158238	0.010002	0.0267624	0.219934	-0.188292	0.360605	0.761331	-0.511912	-0.240333	0.0107012	0.245215	0.452553	-0.024709	0.022975	-0.0121083	0.806041	-0.08126	-0.467462	0.502615	-0.445798	0.465438	0.0835363	-0.213219	-0.152462	0.22961	0.0190084	0.399951	0.110381	0.225624	0.104489	0.372821	-0.0113353	-0.160575	-0.135792	0.43621	0.364318	0.210597	-0.181524	0.0271805
O00233	26S proteasome non-ATPase regulatory subunit 9 OS	PSMD9	-0.226098	0.0026063	-0.982817	0.561773	1.41278	-0.648573	-0.105291	0.294744	0.184178	-0.157965	0.191199	0.390442	-0.0702813	0.108354	0.987057	-0.563295	0.672985	0.441605	0.0773563	-0.459082	-0.496051	0.395954	0.0520668	-0.657382	0.887242	0.848143	0.00499155	0.0686687	-0.337641	1.77029	-0.552257	1.38446	0.679246	0.274855	0.0682274	-0.429273	0.27747	-0.757895	-0.297118	-1.18727	-1.13738	-0.592216	0.0304449	0.772572	0.0106012	-0.155321	-0.111137
O00244	Copper transport protein ATOX1 OS	ATOX1	-1.5555	-0.272719	0.267121	0.209362	0.546648	-0.638207	-0.395662	-0.079471	0.425828	0.642426	-0.22855	0.404334	-0.753978	-1.00131	1.14476	-1.31212	-0.261978	1.96347	0.800643	-0.107551	-0.813262	-0.440012	-0.760872	-0.467975	2.80505	1.93095	-1.75431	0.0412587	-0.102883	1.33067	-1.0485	1.23928	0.686015	-0.278569	-0.372365	-0.288148	0.444249	-0.779407	0.228532	0.350262	-0.319158	-0.681752	0.415595	-1.95514	0.424775	-0.32137	0.335993
O00255	Menin OS	MEN1	0.321745	-0.82852	-0.863018	0.0561558	-0.78206	0.64343	0.788531	-0.366872	0.000254136	0.93045	0.144976	-0.499299	1.08608	-0.348868	-0.101742	0.288544	-0.235391	-0.0479521	-0.207758	0.226927	0.307283	-0.400468	0.443562	-0.00087916	0.181506	-0.294672	0.43946	-0.0338579	0.177838	-0.609167	0.00380419	0.367304	1.21023	-1.00192	-0.0578296	0.682733	-0.0751856	0.794016	-0.277733	0.60001	-0.157592	0.292537	0.551869	0.190847	1.012	-0.200439	0.366737
O00257	E3 SUMO-protein ligase CBX4 OS	CBX4	-0.113492	-0.493235	-0.36041	-0.0685078	-0.0345676	-0.718036	0.443351	-0.554705	-0.55612	0.719594	-0.235911	0.0970005	0.190965	-0.29957	0.046839	0.109122	-0.330287	0.0491532	-0.0136277	0.749279	0.187047	-0.063343	0.0167712	-0.0883357	-0.013782	-0.870624	0.205771	-0.0918019	-0.395619	0.228974	-0.623716	0.664797	0.510798	-0.767514	-0.185856	0.852312	0.171573	-0.517283	-0.0729537	-0.0245386	0.0384155	-0.678969	-0.253325	1.23149	0.0640334	-0.0738709	0.15798
O00258	Tail-anchored protein insertion receptor WRB OS	WRB	0.307267	0.257378	-1.05081	0.10097	-0.454966	0.552682	-0.542985	-0.442421	0.199453	-0.0429595	0.350265	0.272065	0.753149	0.00472479	-0.127631	0.90205	0.677142	0.0448825	-0.803493	-0.22514	0.133764	0.0613591	0.321949	-0.0886559	-0.0639624	0.807312	0.0427886	0.374362	-0.0703056	-0.288176	-0.450907	0.384336	0.156404	-0.596054	-0.715368	0.254375	-0.0226555	0.588786	-0.364228	-0.527546	-0.324071	0.920281	-0.276787	0.423291	-0.445941	-1.12366	-0.297123
O00264	Membrane-associated progesterone receptor component 1 OS	PGRMC1	0.0558682	-0.503349	-0.170399	0.0085306	0.161908	0.104467	0.244569	-0.32778	-0.152194	-0.355013	0.277407	0.284098	0.103228	-0.103799	-0.460775	0.951782	-0.426807	-0.300953	-0.0631254	1.31638	-0.634585	1.11726	-0.387286	-0.552687	-1.10735	0.350788	0.361279	-0.190067	-0.956397	-0.783525	1.33241	0.143341	0.298663	-0.415461	-0.156847	-0.573209	-0.616912	-0.769421	-0.859243	0.525844	0.0703329	-0.821087	-0.892171	0.152614	-0.10148	0.127911	-0.165324
O00267	Transcription elongation factor SPT5 OS	SUPT5H	-0.133438	-0.386695	0.0380887	-0.0367753	-0.246474	-0.17159	1.0295	-0.0971932	-0.0592004	0.421226	-0.180197	0.304935	0.42121	-0.0767313	0.0266801	-0.376985	-0.360128	0.142486	-0.0288987	1.45962	-0.293808	-0.131272	0.654215	0.127668	0.186668	0.258465	1.6066	-0.0971211	-0.312643	0.0531636	-0.483089	-0.0158119	0.0791076	-0.214619	0.215153	0.20877	-0.237353	0.492011	-0.594756	0.480688	-0.496919	-0.37203	0.456383	0.266296	0.510844	0.142113	0.203523
O00268	Transcription initiation factor TFIID subunit 4 OS	TAF4	0.168374	-0.373701	-0.450122	-0.158026	-0.237802	0.325679	0.396334	-0.129152	-0.292922	0.867432	0.141965	-0.106727	0.34164	-0.371042	0.127997	0.246689	-0.114468	-0.046242	0.132882	0.64073	-0.181568	-0.0325487	-0.0740958	-0.296644	0.301665	0.415141	0.105003	-0.0271373	-0.139613	-0.500205	0.0707725	-0.0387045	-0.0466136	0.20081	-0.110212	0.221077	0.803116	0.363591	-0.28274	0.351915	-0.0949523	0.797804	-0.39094	0.151513	0.151251	-0.184692	-0.0441082
O00273	DNA fragmentation factor subunit alpha OS	DFFA	-0.00536897	-0.61141	-0.0694309	0.0714331	-0.312116	0.37087	-0.0775134	0.0319511	-0.30391	-0.0553158	0.0578949	-0.102791	-0.119311	-0.248289	-0.113041	-0.817382	-0.0947422	0.214105	1.58602	1.3251	-0.446122	-0.290589	-0.186817	0.246785	0.742207	-0.107846	-0.162704	-0.144085	-0.306501	0.217162	-1.20904	0.158653	0.0704229	-0.622065	0.421763	-0.203929	0.743892	-0.803429	-0.131716	-0.672148	-0.408325	-0.88953	0.300004	-0.0224787	-0.231539	0.200406	0.242947
O00287	Regulatory factor X-associated protein OS	RFXAP	0.39617	-0.545278	-0.840123	0.313893	-0.530838	0.0848006	0.362752	-0.214615	-0.105283	0.257742	0.313974	0.209318	0.400978	-0.0385754	-0.416835	0.309434	-0.324263	0.00885339	0.0517104	0.3396	0.456099	-0.0911453	-0.15569	-0.386914	-0.425129	0.149688	0.577607	0.0475222	-0.294728	-0.216321	0.00790529	0.16991	0.268837	-0.222222	0.164439	0.601395	0.284548	0.0850434	-0.328142	-0.12421	-0.95131	-0.0665189	0.24293	0.298158	0.0688472	0.145932	-0.754723
O00291	Huntingtin-interacting protein 1 OS	HIP1	-0.219846	0.195721	-0.0303786	0.209113	0.660007	-0.713759	-0.201583	0.126199	-0.264732	-0.0322465	-0.370318	-0.124315	0.139247	-0.401555	-0.477792	-0.244004	-0.134217	0.358694	-0.827006	1.15817	0.622481	0.515743	0.245138	0.458474	-1.06077	0.609123	0.337142	0.459846	0.160782	-0.182999	0.441777	0.0125392	-0.174774	0.398133	-0.400448	0.837231	-0.599707	0.560554	-1.30543	-0.110251	-0.228576	0.122936	-0.106716	0.0666069	0.211062	-0.106897	-0.207628
O00299	Chloride intracellular channel protein 1 OS	CLIC1	-0.530399	-0.371724	0.379741	0.161577	0.0819703	-0.49912	-0.403135	0.167584	-0.320001	-0.846771	-0.772777	0.226853	-1.05232	-0.223571	-0.145098	-1.41394	-0.652112	0.571698	0.942487	-0.171703	-1.0401	0.0934814	0.49896	0.342707	0.0617976	0.537962	-1.02366	0.296417	1.04912	1.03745	-0.331091	0.0615819	0.860504	0.966378	-0.208419	0.216936	-0.0874336	-1.31091	-0.2061	0.217821	-0.576574	-1.48101	0.733385	-0.543821	-0.342099	0.544153	-0.684544
O00303	Eukaryotic translation initiation factor 3 subunit F OS	EIF3F	0.0951853	-0.338137	-0.219527	0.187892	-0.297747	-0.0820774	-0.0327212	-0.256572	-0.0536158	-0.101363	0.299449	0.340598	0.156259	0.0246008	0.392792	0.234057	0.00744999	0.319731	-0.0451153	0.297771	-0.207399	-0.117573	0.228689	0.239239	-0.310013	-0.079438	0.323602	-0.422715	0.327452	-0.121382	0.302377	-0.190616	0.287918	-0.302225	0.0308201	0.118044	0.0325755	0.319258	0.155933	-0.137795	-0.179424	-0.0726687	0.411053	0.106865	0.203017	-0.0113599	0.0824127
O00308	NEDD4-like E3 ubiquitin-protein ligase WWP2 OS	WWP2	-0.0747548	0.166369	-0.797886	-0.143707	0.164242	-0.0308811	-0.187667	0.000658152	-0.59574	-0.21765	0.292379	-0.618696	0.427227	1.09256	-0.434283	0.339039	1.14918	-0.573761	-0.371388	-0.388813	0.309657	-0.351564	0.014677	-0.15148	-0.158275	-0.655069	-0.667091	0.092669	0.139298	-0.250154	1.04483	-0.949655	-0.11727	0.518673	-0.485027	0.120997	-0.120579	-0.662208	-0.0215378	-0.349624	-0.112573	-0.500371	0.0337006	0.0244965	-0.132223	-0.779197	0.967608
O00329	Phosphatidylinositol 4,5-bisphosphate 3-kinase catalytic subunit delta isoform OS	PIK3CD	0.0737033	0.395927	-0.769816	0.498036	0.0518726	-0.11414	-0.43009	-0.268993	-0.0383828	-0.784493	-0.0549473	-0.819179	-0.31536	0.774696	0.297764	-0.183929	0.229554	-0.768414	0.0531845	0.0441564	-0.590122	-0.0255735	-0.445211	-0.945241	0.397307	-0.195919	-0.686835	0.243533	0.433081	0.750088	-0.906977	-0.637857	0.104101	-0.820905	-0.853479	-0.077894	1.02023	-0.359529	0.285423	-0.414877	0.578356	1.06831	-0.0241199	0.0511946	0.0441573	0.384508	0.124903
O00330	Pyruvate dehydrogenase protein X component, mitochondrial OS	PDHX	-0.650696	-0.842524	0.143747	-0.181823	0.374204	1.16673	-0.629451	-0.513187	-0.156698	0.0117684	0.269176	-0.801765	-0.205588	-0.0788902	0.823891	0.835931	0.250259	-0.691056	1.53875	-0.305701	0.0319448	-0.640019	1.93769	0.690863	0.728192	-0.315736	-0.456368	-0.0241663	-0.131586	-0.144893	0.369976	0.131812	0.492023	-0.566787	0.23578	-0.807957	-0.119994	-0.177989	-0.425539	-0.286984	-0.377313	-0.722158	0.535071	-0.544903	-0.359327	-0.129629	-0.390051
O00339	Matrilin-2 OS	MATN2	-0.0786441	0.445141	-0.0231798	-0.251657	1.31559	0.340692	-0.29541	-0.770373	-0.528457	-0.638809	-0.0619754	-1.03739	0.876415	-0.821066	-0.955971	-0.23802	-1.50404	0.205303	-0.545068	0.0806852	0.0393835	-0.361961	1.66577	-1.10565	0.657754	0.349061	0.949751	-0.150277	-0.269352	-1.4176	-0.317468	-0.701071	-0.442697	0.137936	-0.490948	0.0795051	0.439815	0.341074	0.939555	-1.03801	-1.31427	-0.895769	-0.336684	0.536472	-0.414645	-0.693732	0.899515
O00391	Sulfhydryl oxidase 1 OS	QSOX1	-0.635845	-0.00544407	-0.170105	-0.319374	0.0292511	-0.991075	-0.516297	0.702051	1.69506	0.167934	-0.226251	0.356587	-0.379394	0.746322	-0.319094	-0.749753	-0.0957919	0.662905	-0.880663	-0.794646	-0.249353	-0.222249	-0.575276	0.175789	-0.410011	-0.297852	-0.415182	0.571156	1.17121	-0.902211	-0.124291	-0.486998	-0.303914	-0.381016	-0.588486	0.116378	0.0224916	-0.516963	1.49446	-0.388324	-0.131756	-0.174787	-0.357905	-0.293633	-0.416055	-0.534448	-0.446498
O00400	Acetyl-coenzyme A transporter 1 OS	SLC33A1	-0.00377552	-0.410049	-0.243387	-0.541382	-0.099477	-0.379501	0.77049	0.0551956	0.590844	-0.679072	0.109723	-0.391141	0.501542	0.168379	0.317702	0.667801	-0.472871	-0.974603	-0.115268	-0.924451	0.13911	-0.214508	-0.288262	-0.36252	0.631561	0.124189	-0.789691	-0.123714	-0.0234175	0.836809	0.727733	-0.358937	-0.448185	-0.332965	-0.177601	0.705347	-0.507298	-0.292919	1.34086	-0.325782	0.191046	0.781759	0.465435	0.822923	-0.346163	-0.0197948	-0.0859136
O00401	Neural Wiskott-Aldrich syndrome protein OS	WASL	-0.467706	0.197921	-0.239819	-0.15266	-0.255106	-0.216197	-0.0948552	0.00680897	-0.642172	0.264826	0.385523	-0.450435	-0.264844	-0.437754	0.300829	-0.580475	-0.0941558	-0.564032	0.581579	0.0910272	0.176881	0.364938	0.52178	-0.188348	-0.186386	0.812982	1.00373	0.189957	-0.255439	-0.367036	-0.343113	-0.0503424	-0.22895	0.220281	0.204948	1.05543	0.365186	0.39878	-0.509007	-0.539566	0.257156	-0.227804	0.795743	0.24174	0.012225	-0.403746	-0.386317
O00410	Importin-5 OS	IPO5	-0.393949	-0.132361	-0.111184	0.259915	-0.179608	0.818269	0.418832	0.190313	0.303167	0.47205	-0.0294237	0.258383	0.0921097	-0.253084	-0.00787829	-0.517449	-0.333265	-0.918773	0.208255	0.125831	-0.697265	-0.00812401	-0.212602	1.28928	1.06042	-0.437675	0.456498	-0.200509	-0.533824	0.154235	0.671074	0.0679179	-0.32974	0.2146	1.39916	-0.281283	-0.271264	0.00911179	-0.201482	0.4267	-0.0583356	-0.00509207	0.778114	0.157952	1.01205	0.722789	-0.225595
O00411	DNA-directed RNA polymerase, mitochondrial OS	POLRMT	-0.919495	-0.498046	0.303026	-0.154922	-0.0159244	-0.142607	0.563857	0.0960478	0.289803	0.128518	-0.211851	0.130575	0.0135526	0.292163	1.01544	0.283758	-0.761315	0.851296	0.107055	-0.817235	-0.346865	0.164116	0.201686	0.19693	0.229557	0.28026	0.324911	0.158364	0.221809	-0.102102	-0.119856	0.354876	-0.0771472	-0.711726	0.599437	0.235646	-0.111913	0.562529	0.119006	0.420768	-0.108967	-0.326333	0.11037	-0.402781	-0.0422153	-0.0208745	-0.656599
O00418	Eukaryotic elongation factor 2 kinase OS	EEF2K	-0.171635	-0.458798	0.164899	0.542956	-0.258314	0.242847	-0.331999	-0.0145443	-0.383009	-0.687156	0.245039	-0.342963	0.14256	-0.355534	-0.00673816	0.0567689	1.4615	-0.914654	0.938918	-0.644285	0.600046	-0.450076	0.281137	0.503347	0.360196	-0.307753	-0.332381	-0.115568	-1.37396	0.389075	-0.154615	-0.0715507	0.833222	-0.87878	-0.37126	0.369573	-0.491791	-0.515419	-0.544056	0.851588	0.231615	-0.451816	2.58261	-0.14118	-1.12181	0.678853	0.146159
O00422	Histone deacetylase complex subunit SAP18 OS	SAP18	-0.48059	-0.631639	-0.0214011	-0.330537	-0.562976	0.291507	0.878892	-0.204137	0.150005	0.845718	0.0558298	0.874645	-0.171135	-0.33177	-0.200211	0.614596	-0.709413	-0.0644059	-0.18134	0.24448	-0.622221	-0.209297	-0.294682	-0.218588	0.159211	-1.04143	0.986856	-0.767947	0.519743	-0.38215	-0.54429	-0.386313	0.385982	-0.247963	0.152505	-0.465387	0.697133	0.0788212	-0.107264	-0.162828	-0.334579	0.627719	-0.220187	0.9888	0.114662	-0.151948	0.0136103
O00423	Echinoderm microtubule-associated protein-like 1 OS	EML1	0.197658	-0.303776	-0.641834	-0.366278	-0.107698	-0.996974	0.670162	-0.174186	-0.312632	0.180629	0.743064	-0.56296	-0.271279	-0.256268	-0.183514	-0.254933	-0.0504904	0.307003	-0.306247	1.50813	-0.19373	-0.269059	-0.973918	-0.275093	-0.0706357	0.563069	-0.257293	0.166711	-0.974778	-0.389112	-0.0325562	0.0481158	0.578194	0.0331398	0.583633	-0.397062	-1.20652	-0.259469	-0.393453	-0.917542	-0.101921	-0.719607	-0.704378	0.552374	0.413369	-1.51423	-1.16691
O00425	Insulin-like growth factor 2 mRNA-binding protein 3 OS	IGF2BP3	-0.717249	-0.192341	-0.44924	-0.129313	0.443858	-1.30299	-0.979675	-0.572788	1.83521	2.11973	-0.633151	1.44842	-0.415226	1.05687	-0.76929	-1.48122	-1.52805	-1.22303	-0.873558	4.02499	1.66837	2.71541	1.90834	-0.669	-1.50113	-2.06761	3.03763	-0.102533	-1.84696	-2.00285	-2.44845	-1.43905	1.52361	0.40528	1.99141	-1.07577	-1.49453	-1.78672	-1.138	0.131377	-1.91765	-1.94485	2.08837	-1.21712	1.88041	-1.83796	1.50235
O00429	Dynamin-1-like protein OS	DNM1L	-0.52477	-0.192005	-0.275514	0.394825	0.408508	0.413169	0.621161	-0.255235	-0.0256451	0.418971	0.229822	-0.229542	0.779298	-0.163949	-0.0291607	-0.335555	0.081475	0.295052	1.07725	0.583063	-0.433267	-0.198606	0.530327	0.182479	0.0906055	-0.292212	0.474217	-0.330103	-0.0390678	-0.0662281	-0.176345	0.0658548	0.0705896	-0.0263207	0.319095	-0.161504	-0.116141	0.0965166	-0.252292	0.0314951	-0.285793	-0.262711	-0.0368429	0.552187	-0.135994	-0.0426174	0.499102
O00442	RNA 3'-terminal phosphate cyclase OS	RTCA	-0.21087	-1.179	-1.06312	-0.287776	-0.234693	-0.655553	0.17307	-0.368712	-0.290819	-0.574828	0.00945837	0.145346	-0.217492	0.268777	-0.0206661	-0.477433	-0.161668	0.399956	0.0134004	-0.0308819	-0.212753	0.0428279	0.251498	0.473098	0.554661	0.298766	-0.635849	0.180367	-0.337031	-0.0150646	-0.573093	-0.236544	0.495339	-0.632163	-0.193814	1.37604	0.0422536	-0.607651	0.111699	-0.269967	-0.0243238	-0.288279	0.352859	-0.153989	0.190646	-0.324912	-0.293377
O00443	Phosphatidylinositol 4-phosphate 3-kinase C2 domain-containing subunit alpha OS	PIK3C2A	0.0643692	0.10911	-0.613661	-0.000833808	0.0999887	-0.359386	0.313994	-0.085431	-0.0115202	0.24054	0.251509	0.598292	0.36414	0.34606	0.77976	-0.0574105	0.017424	-0.496837	-0.561576	0.579006	-0.486711	0.175039	0.101978	-0.285476	-0.150592	0.116225	-0.0669316	-0.298204	0.203351	-0.209024	-0.385462	0.115369	0.220034	0.144912	0.053873	0.500446	-0.108534	-0.178025	0.350824	-0.564662	-0.0237373	-0.205199	0.535965	-0.0285124	0.569982	-0.330952	0.0359947
O00458	Interferon-related developmental regulator 1 OS	IFRD1	-0.278976	-0.240091	-0.646731	-0.821646	0.343462	0.025487	-0.692579	-0.0961002	0.0622322	-0.099169	0.0687296	-0.449468	0.431873	-0.645516	-1.30492	-0.500111	-1.0953	-0.349304	-0.287592	-0.696818	0.578892	0.446836	0.930226	-1.13529	-0.929047	-0.819974	1.25667	0.091311	-0.166235	-0.73671	-0.0998677	-0.297285	-0.677138	-0.533626	0.121609	0.086738	-0.227282	0.366584	-1.36162	-0.626973	-0.840717	-0.494127	0.626287	-0.476809	0.221492	-0.511285	-0.391414
O00459	Phosphatidylinositol 3-kinase regulatory subunit beta OS	PIK3R2	-0.440768	-0.0838158	-0.325968	0.464635	0.342459	-0.0235545	-0.234143	-0.100488	-0.116801	-0.0515578	-0.187753	-0.223541	0.327813	0.633081	0.179406	0.0794903	0.141015	-0.0486029	0.269898	0.417714	-0.46174	-0.0810512	-0.00238691	0.0202954	0.560238	-0.0404936	-0.179452	-0.369046	-0.41994	-0.127186	0.4329	-0.103565	-0.242821	-0.20245	-0.283229	0.0768917	-0.173214	-0.198604	0.252035	-0.503554	0.0497575	0.446584	0.251131	0.899038	-0.202546	0.3363	0.00581337
O00461	Golgi integral membrane protein 4 OS	GOLIM4	-0.0441268	0.307467	-0.259756	-0.145377	0.209065	-0.427572	1.13991	0.394625	-0.149847	0.00685909	-0.137859	-0.121623	0.269534	0.124968	0.483548	-0.015799	-0.010716	-0.405716	-0.414562	0.0938739	0.325577	-0.22968	-0.462257	1.40784	-0.0186578	-0.178145	0.833942	0.0948231	-0.636709	0.144212	-0.306257	-0.165625	-0.349504	-0.251764	1.21569	0.403596	-0.531862	0.11638	0.515101	-0.880101	0.00770138	0.200931	-0.115616	0.625413	0.390845	0.18498	-0.169649
O00462	Beta-mannosidase OS	MANBA	-0.237407	-0.743163	-0.687595	-0.141121	-0.412584	-0.294365	-0.478618	0.1288	0.110389	-0.195113	-0.724999	0.247134	-0.620361	-0.000746005	0.0306358	-0.762982	-0.117572	0.223593	0.188308	0.0628496	-0.750479	0.289286	-0.362406	0.377873	0.659508	-1.49138	-0.652973	-0.681827	1.90333	0.236075	-0.297543	-0.128419	0.598533	0.0143367	0.138521	0.156187	-0.394617	-1.14266	0.185379	-0.49295	-0.459352	-1.19988	-0.716666	-1.12744	-0.920555	0.171261	1.25882
O00463	TNF receptor-associated factor 5 OS	TRAF5	0.314063	0.311804	-0.279791	0.182843	0.23442	-0.172841	-0.414995	-0.239437	-0.759731	-0.0754736	0.305291	-0.136382	-0.641414	1.6423	-0.505642	-0.103663	-0.0964587	-0.370415	-1.19931	-0.115476	0.415531	-0.222492	0.177386	-0.33467	-0.757984	0.991918	1.40959	0.177565	-0.354396	0.328478	0.500553	-0.518819	-1.06047	0.389936	0.357368	0.256703	0.162611	0.175052	-0.0602943	-0.127205	0.271101	0.0529414	0.416839	-0.0687275	0.499273	-0.441534	-0.0139129
O00468	Agrin OS	AGRN	-0.163308	-0.436426	-0.013008	0.32919	0.0387801	-0.788327	-0.691984	0.674773	-0.226067	0.0350373	0.0851066	0.401575	0.797029	-0.0796208	-0.753062	-0.93718	-0.648271	-0.502391	0.267845	0.629517	0.523622	-0.0730654	-0.0353086	-0.522508	0.807484	0.296248	0.198699	0.0985577	-0.740692	-1.09325	-0.332588	-0.0726099	-0.410099	1.24952	-0.0448825	0.0855244	-0.00822633	-0.667786	-0.531205	-1.5031	-0.17828	-0.568329	0.0939046	1.23794	-0.0275545	-0.0923897	0.0689815
O00469	Procollagen-lysine,2-oxoglutarate 5-dioxygenase 2 OS	PLOD2	-0.287032	0.270755	-0.551245	-0.31109	0.454618	-0.801959	0.302992	2.18945	2.5438	-0.309109	-0.927201	0.801921	-0.512113	1.88821	0.720407	-0.776296	0.591762	0.634599	-1.31894	-1.15363	-0.0681438	2.46749	-0.922814	-0.397431	-1.34416	-0.969241	-1.10617	1.45103	1.46695	-0.420482	-1.26274	-0.853328	0.79262	-0.941855	0.949831	-1.68919	-0.481276	-0.409624	1.23108	-1.72049	1.44909	0.0649606	-1.64581	0.0582482	-0.357735	0.363578	0.594347
O00470	Homeobox protein Meis1 OS	MEIS1	-0.35356	0.0238121	0.101283	-0.130637	1.16615	0.693563	1.3679	-0.317649	-0.395801	0.263739	0.707362	0.181313	1.33602	-0.761122	-0.0696066	0.437437	-0.0464855	-0.0789126	-0.195112	1.6849	-0.300112	-0.389197	-0.199081	-0.790136	-0.424944	-0.153679	1.17063	-0.153223	-0.723913	-0.493931	-0.0493428	0.198067	0.228084	-0.660833	0.902872	0.203486	-0.351869	0.360505	-0.262687	1.13504	-0.26611	0.0734505	0.724809	0.785839	-0.270649	0.488487	0.375697
O00471	Exocyst complex component 5 OS	EXOC5	-0.0204572	0.0312801	-0.751805	-0.357142	-0.260192	-0.0358802	0.159346	0.0404722	-0.10687	0.0308296	0.0883754	0.655971	-0.123986	0.0449176	0.284481	0.685109	-0.535619	-0.336018	-0.0401806	0.0665573	-0.617301	0.097897	-0.0741381	-0.144786	-0.140516	-0.0650928	0.333669	0.122535	0.337925	-0.0312655	0.614696	0.00787768	0.451517	-0.000761381	-0.0225504	-0.0488249	0.0273152	0.0531506	0.0300593	-0.390176	0.232237	-0.0254145	-0.0773484	0.0264246	0.00136955	-0.608386	-0.0973356
O00478	Butyrophilin subfamily 3 member A3 OS	BTN3A3	-0.473678	0.210998	-0.116163	0.52516	0.107742	-7.89e-06	0.223996	-0.0965534	-0.282399	-0.451335	0.348758	-0.475507	0.453932	-0.473394	0.301939	2.26605	-0.568158	-0.0691534	-0.219741	-0.218358	-0.398425	0.388295	0.125666	-0.340778	-0.496728	-0.558462	-0.109717	0.0560779	0.290768	0.764136	-0.319802	-1.13094	-0.574466	-0.246624	-0.484098	-0.538767	0.414333	-0.834807	-0.551679	-0.193429	0.367348	-0.723683	1.44018	-0.208579	-0.611656	2.22878	0.307858
O00479	High mobility group nucleosome-binding domain-containing protein 4 OS	HMGN4	-0.552502	0.620212	-1.97855	-0.667371	-1.42905	-0.871748	0.29436	-0.991241	-1.59105	-0.703153	1.51648	-0.690195	0.475965	-2.37746	-2.67878	-0.92927	-2.29757	-1.81873	1.64061	-0.704927	1.21035	-0.879374	1.22959	-1.6048	-0.526216	0.402839	1.14121	-1.26873	-3.28191	-1.18142	-0.562778	0.757837	-1.41801	0.738618	-1.54647	2.28714	1.13717	-0.241627	-0.175065	-2.60423	-1.06325	0.0110501	-1.53083	0.237235	-1.87745	-1.50702	-1.33818
O00481	Butyrophilin subfamily 3 member A1 OS	BTN3A1	0.0610549	-0.137943	-0.193478	-0.140141	-0.241387	-0.464276	-0.271891	0.106454	-0.330134	-0.637969	0.730167	-1.06007	0.921212	0.32475	-0.188536	1.02088	-0.0871075	-0.336422	-0.879273	-0.292168	-0.411592	-0.639551	1.11124	-0.47587	-0.594923	-0.207378	0.00527342	-0.273233	-0.0679019	1.08604	-1.29744	0.491254	0.209194	-0.560223	-0.52638	-0.492902	-0.0638081	0.199179	-0.551395	0.0195925	0.598382	0.276358	1.07881	-0.475302	-0.171893	0.276741	0.290541
O00483	Cytochrome c oxidase subunit NDUFA4 OS	NDUFA4	-0.0915021	-0.622687	0.438336	-0.369054	0.828388	0.382688	-0.0568894	-0.892428	-0.650855	-0.798295	0.584671	-0.208405	0.403542	-0.254459	-0.273583	0.44881	0.314442	-0.510789	1.25329	0.143887	-0.446904	-1.02819	1.8897	-0.482536	0.329373	-0.510678	-0.184414	-1.03605	-0.463921	-0.00558962	-0.968183	0.630184	1.33233	-0.0428998	0.369369	-0.712676	-0.294234	0.137099	-0.879719	0.819754	-0.662947	1.33808	1.73724	1.14872	-1.07393	1.02834	-0.59129
O00487	26S proteasome non-ATPase regulatory subunit 14 OS	PSMD14	-0.314039	0.0389288	-0.333533	-0.237075	-0.532123	0.00468368	-0.130368	-0.06771	0.0653057	-0.169263	-0.0115206	0.241971	-0.228465	0.295879	0.551915	-0.552701	-0.312695	-0.0117401	0.246271	0.427046	0.194219	0.353681	0.0892839	1.00419	0.0614045	-0.410208	0.457256	-0.305508	0.40197	0.422843	-0.346217	-0.120057	0.244596	-0.0764623	0.0805101	0.329025	0.0326886	-0.0813637	0.251787	-0.25318	-0.00708	-0.378062	-0.171704	0.217919	0.19077	-0.0189933	-0.0585425
O00499	Myc box-dependent-interacting protein 1 OS	BIN1	0.251567	0.0951787	-0.88906	-0.310457	-0.591871	-0.66239	-0.84669	-0.788148	-0.376195	-0.554059	0.77945	0.475843	-0.488432	-0.084839	-1.38831	-0.583679	0.678016	-0.0650726	0.265431	-0.542825	0.313222	-0.0379523	-0.322009	-0.0361369	0.572131	0.306585	0.128282	0.0162449	-0.55233	0.18822	0.279656	0.163029	0.0541937	-0.0148173	-0.520582	-0.0480306	-0.202576	-0.336443	-0.293501	-1.30114	-0.469929	0.0769419	-0.691837	0.205922	0.180995	-0.718574	-0.619539
O00505	Importin subunit alpha-4 OS	KPNA3	-0.72767	-0.0251636	-0.37223	-0.308982	0.22505	-1.10499	-0.405057	-0.234957	-0.145874	1.42973	0.0999469	0.573746	0.616519	-0.0956334	0.287351	0.0315838	-0.424796	0.0579496	-0.112886	0.139485	-0.420889	0.141619	0.201594	1.01685	-0.0449568	-0.0286866	0.774185	0.363225	-0.0080001	0.183635	0.372139	-0.573978	-0.232175	-0.139621	1.08836	-0.263908	0.254091	-0.267419	-0.0831104	-0.547276	0.130962	-0.127733	0.416903	-0.346058	0.556709	0.695757	-0.151398
O00506	Serine/threonine-protein kinase 25 OS	STK25	-0.377569	0.187857	-0.124678	0.331076	0.22232	-1.01345	-0.159804	-0.178305	-0.352483	-0.0549667	0.233108	0.386064	0.27443	-0.164979	-0.0911726	0.513331	0.0135634	-0.0703741	0.139994	-0.146146	0.885905	-0.366098	-0.53997	-0.21981	-0.224051	-0.129298	-0.0254307	-0.274085	0.269825	0.415359	0.344135	-0.473585	-0.128807	0.656416	-0.0945857	-1.09459	0.608715	-0.117026	-0.190582	0.185051	-0.0999706	0.0774218	0.0407397	-0.107723	-0.168853	-0.591688	-0.129103
O00507	Probable ubiquitin carboxyl-terminal hydrolase FAF-Y OS	USP9Y	0.0513521	-0.0382016	-0.260267	0.0734153	-0.16637	0.0569144	-0.0553055	0.144457	0.257177	0.127679	0.0465475	0.0402471	0.144042	0.782553	0.589539	0.637399	1.93798	0.196013	-0.109569	-0.902768	-0.213766	1.19572	-0.619797	-0.517461	0.38313	-1.08517	0.148994	-0.790454	0.290262	0.39011	-1.11589	-0.119203	0.272882	-0.0627276	0.101019	0.193785	-0.0568999	-0.174765	0.20062	0.316506	-0.0869354	-0.179077	0.839594	1.11524	-0.0162359	0.855357	-0.0921915
O00512	B-cell CLL/lymphoma 9 protein OS	BCL9	-0.093235	-0.331603	-0.400317	-0.355587	0.441931	-0.572613	-0.168154	0.245355	-0.130721	1.38811	0.0513934	0.0822477	-0.0990145	-0.3993	-0.738403	-1.43647	-0.5026	0.0777193	-0.340503	1.03329	0.912293	0.0805602	0.194121	-0.182418	-0.2454	0.438854	0.452171	0.796488	-0.079726	0.503746	-0.381461	0.349562	0.0142948	-0.575959	0.065267	0.54679	0.0694499	1.30115	0.277056	-0.657685	-1.00919	-1.38095	-0.963621	0.151498	0.811134	-0.255084	0.193404
O00515	Ladinin-1 OS	LAD1	-0.256487	-0.93232	-0.689601	-0.400916	0.309622	-2.28471	-1.70695	-1.73545	-1.39806	0.829547	0.199062	-0.484085	-1.36182	-0.873518	-1.88377	-1.80007	-2.00698	0.234727	1.02553	-0.51845	-0.430468	-0.217885	0.410765	1.87438	0.0696081	0.547927	-0.214385	0.00443565	-0.90637	-0.198795	-0.219812	0.387798	-0.279903	2.94212	0.453585	1.07302	-1.14905	-0.0534773	-0.334879	-0.842623	-1.27893	-1.60139	-1.10516	-1.72106	-0.419297	-2.17224	-0.533491
O00519	Fatty-acid amide hydrolase 1 OS	FAAH	-0.429538	-0.853502	-0.201037	0.200742	-0.62012	0.693001	-0.85443	-0.461733	-0.675699	-1.07519	0.344047	-0.328833	-0.241736	0.561651	0.0433527	-0.0289419	0.466923	0.940379	0.647254	0.658881	-0.149906	0.000223947	-0.570196	0.447586	0.618825	-0.0583204	-1.19671	-0.304229	-0.206738	-0.547992	-0.100324	0.6338	1.21612	-0.161254	0.697653	-0.415965	-0.0127099	0.03783	0.084977	-0.389425	0.327161	0.816068	-1.02043	0.054849	-1.27844	-1.68166	-1.68771
O00522	Krev interaction trapped protein 1 OS	KRIT1	-0.0852803	-0.0500276	-0.185062	0.0099946	-0.095072	-0.313182	-0.000795266	-0.0153461	0.232734	-0.165009	0.148379	-0.124264	0.217226	-0.218825	-0.0474178	0.820952	0.0296762	0.705414	0.558747	0.365265	0.0371462	0.0204604	0.117029	0.0475825	-0.0519498	-0.284835	0.222463	0.148381	0.332405	0.110578	1.22987	-0.382306	-0.0408733	-0.034014	0.263628	0.610845	-0.265404	0.0318245	0.245364	-0.783091	0.0141735	-0.0878928	0.379613	-0.102389	0.099263	0.446726	-0.306655
O00533	Neural cell adhesion molecule L1-like protein OS	CHL1	-0.388369	1.88347	-0.105028	-0.538427	0.406783	-0.765039	-0.658246	-0.524405	-0.580579	0.0189871	0.875235	-0.331835	1.25012	-1.4321	-0.458841	2.58596	-1.78188	-1.19175	-1.75332	-0.706721	0.50229	-0.575145	2.8068	-0.558571	0.838975	1.32791	0.136592	0.0362406	-0.991333	-0.971194	1.01893	-1.31979	-0.500596	-1.39876	0.630029	0.306875	1.25885	-0.0884935	-1.95711	-0.114759	-0.245793	-1.14196	0.286998	-0.201877	-1.09533	-0.132853	0.746815
O00534	von Willebrand factor A domain-containing protein 5A OS	VWA5A	-0.189866	0.442468	0.0129064	1.60906	1.19265	-0.150221	0.217406	-0.221804	-0.495919	-1.06669	1.49694	-0.349572	-0.531229	-0.12962	-0.181179	-0.245551	-0.286599	-0.763198	1.06549	-0.371144	-0.227812	-0.264199	-0.12737	-0.572058	1.48675	-0.881162	-0.248627	0.13004	-0.608514	-0.314501	0.575209	-0.588334	0.395986	-0.836717	-0.432261	-0.450213	0.238798	-0.463946	0.125069	0.324477	0.142384	-0.0814737	-0.261296	-0.819269	-0.468959	0.424697	-0.374912
O00541	Pescadillo homolog OS	PES1	-0.501984	-0.217899	0.418898	-0.0112203	0.0763033	0.22472	0.731533	-0.538433	0.371845	0.746708	0.00498558	0.251071	0.188087	-0.254124	0.22349	0.647342	-0.806735	0.0477856	-0.372467	-0.622762	0.349417	-0.31298	-0.181488	-0.178035	-0.281449	-0.047792	0.152915	-0.396293	-0.0811991	-0.494789	0.0400841	-0.157584	0.18549	-0.0995457	0.531312	0.437348	0.337979	-0.140914	0.15189	0.594371	-0.496078	-0.273212	0.33551	0.212436	0.698095	-0.374856	0.751992
O00559	Receptor-binding cancer antigen expressed on SiSo cells OS	EBAG9	0.645429	-0.808812	0.0291431	-0.370185	-0.215778	0.77484	0.469537	0.212476	0.317481	0.676262	1.31739	0.426784	0.794114	0.132615	1.9263	1.29515	0.0873812	-0.523579	0.318584	-0.359153	1.18959	0.0487837	1.40211	-0.229684	0.968647	-0.577075	-0.682504	-0.132717	-0.0802251	0.213006	1.03325	-0.175264	1.46067	-0.169067	0.0461818	-0.155681	0.668019	0.648323	0.739151	0.584817	1.02908	0.392733	0.378638	-0.245955	-0.732421	-1.12378	0.167431
O00560	Syntenin-1 OS	SDCBP	-0.142518	-0.829081	-0.795152	-0.184616	-0.989739	-0.509897	0.65811	-0.197678	0.286535	-0.134917	-0.323302	-0.235229	-0.431997	0.585133	-0.718749	-0.577437	-1.04103	-0.519769	-0.312953	-0.665504	-0.0461164	-0.0482715	0.862113	1.14898	-0.176353	0.480681	0.00358146	0.226186	0.980268	-0.012251	0.182014	0.766614	0.963143	-0.693095	0.342439	-0.14697	0.251186	-0.122909	1.23261	-0.507183	-0.237463	-0.861942	-0.558641	0.818013	-0.0954533	0.282718	-0.0631088
O00562	Membrane-associated phosphatidylinositol transfer protein 1 OS	PITPNM1	-0.16369	-0.39596	-0.161795	0.0505655	0.425964	-0.303372	0.36241	-0.158241	-0.338107	0.117251	0.927092	1.45626	0.957904	0.620119	0.375553	0.198172	0.244435	0.66541	0.27991	-0.213793	-0.142342	0.0781648	-0.0325811	-0.382202	0.180144	0.306752	0.00933792	0.314324	0.0771387	-0.23311	0.983737	0.0928536	0.342065	-0.133358	-0.552401	-0.175677	0.124656	0.816329	-0.0839628	-0.0504459	0.260124	-0.00426463	0.0668051	0.46821	0.420493	-0.0447356	0.159671
O00566	U3 small nucleolar ribonucleoprotein protein MPP10 OS	MPHOSPH10	-0.0204769	-0.550115	0.275121	0.0835466	0.283829	0.160531	0.884511	-0.041205	-0.020146	0.596597	0.45324	0.60053	0.954349	-0.3344	-0.181066	1.24587	-0.131792	0.537446	-0.0426117	0.14992	1.07079	-0.203768	0.682987	-0.0635747	-0.178163	-0.306396	0.765528	-0.243832	-0.691048	-0.212793	0.474554	0.440125	0.136551	-0.47184	0.275401	0.281549	0.553368	0.516968	0.190115	0.294187	-0.168348	0.273309	0.451473	0.313499	0.80029	-0.395896	0.381551
O00567	Nucleolar protein 56 OS	NOP56	-0.428244	-0.952864	0.0844948	-0.38796	-0.515868	0.12843	0.536055	-0.405945	-0.223325	0.562616	0.637167	0.333851	0.429193	-0.125525	-0.137017	0.717132	-0.624936	-0.424223	0.368778	-0.285149	0.698347	-1.02023	0.405072	-0.713959	0.0566761	-0.146288	0.651621	-0.585567	-0.624891	-0.753045	0.489375	-0.111175	-0.156177	-0.437999	-0.0356685	-0.168567	0.594782	-0.139529	-0.491715	0.158408	-0.37353	0.150536	0.720969	-0.360042	0.457473	-0.345253	-0.129527
O00571	ATP-dependent RNA helicase DDX3X OS	DDX3X	-0.404823	-0.214505	-0.20871	0.00706146	0.0217736	-0.0559241	0.173546	-0.178606	0.126391	0.0432054	-0.0451045	0.0434041	0.0335006	0.130699	0.028441	0.777525	-0.370836	-0.00964292	-0.328975	0.28591	-0.434091	-0.373364	-0.638631	0.574814	0.253801	0.113398	-0.394106	-0.0898435	0.000775616	0.112961	0.241813	-0.0202714	0.38646	0.335362	0.537236	0.114628	-0.240552	-0.118406	0.48843	0.138911	0.196651	0.24075	0.111737	0.204118	0.171836	0.120739	-0.251646
O00584	Ribonuclease T2 OS	RNASET2	-0.328613	-0.928513	-0.354524	-0.0930656	-0.211078	-0.11001	0.482673	-0.292622	2.77638	-0.0356328	-0.147263	1.54842	-0.420759	0.551402	1.56902	-0.818109	-1.10971	-0.54293	2.0233	0.0435661	-0.245076	-1.16138	1.87508	-0.0140584	-0.566617	-1.95665	0.266054	-0.694429	0.174111	-1.15532	-0.17389	-0.311625	1.49629	-1.52809	0.118619	-0.922032	0.0773448	-0.704087	1.0928	-0.12636	-0.767527	-1.1799	-0.0955997	-0.261201	-1.26645	0.27653	0.191894
O00592	Podocalyxin OS	PODXL	-1.26934	-1.19691	-1.78607	-0.941556	0.420441	-0.772558	-0.577868	-0.752533	-1.234	-0.81901	1.90247	-0.81683	0.00780413	-0.949112	-2.23787	-1.08868	-0.665389	-1.98084	-0.652477	1.02732	0.0259508	0.206163	-0.632375	-2.07615	-1.92023	-1.29775	0.388653	-1.2191	-2.59466	-0.684224	-1.38267	0.602598	-1.55906	-1.30634	-0.941054	-1.02327	-0.632217	0.28528	-2.72146	-0.178708	-0.737934	-0.136557	-0.595747	0.0871259	-1.88489	-0.888955	0.0297362
O00602	Ficolin-1 OS	FCN1	-0.574318	-0.191341	-1.08757	1.88	-1.22497	-2.53115	-0.82197	0.920608	1.12694	-2.3932	-2.52478	0.140173	-1.35242	1.68845	-2.10446	-2.18513	-1.77071	-1.71088	-1.97151	-1.86193	-2.73217	-0.2181	-2.03499	-1.88686	-1.38909	-1.65878	-1.141	-0.912586	3.12659	-0.72202	-1.65022	-3.03244	-2.13413	-0.868301	-2.87308	0.24049	4.38747	-2.43651	3.24469	-1.44057	-1.12381	-2.29724	-1.11327	-1.76654	-0.766619	-1.49641	-1.36244
O00625	Pirin OS	PIR	-0.653122	-0.129663	-1.45048	0.693055	-0.363202	0.25172	1.85606	-1.01157	-0.433129	-1.45921	-2.58927	-2.17084	-0.920875	-0.523866	-0.0797805	1.58026	-0.73558	1.98497	-0.382975	-0.671997	0.185265	-1.33509	-2.03284	0.963764	-0.585159	-0.248295	-0.647824	-0.204843	-0.0432207	-0.891272	-0.706798	-1.16396	0.0176723	-0.324531	0.0146078	0.897864	-0.677941	-1.6865	1.7673	-0.818354	-0.451891	-2.17099	-0.903861	-0.00682559	-1.09911	-0.723329	-1.32303
O00629	Importin subunit alpha-3 OS	KPNA4	0.305968	-1.20303	-0.667224	0.124937	-0.688195	-0.437023	0.414765	-0.0386123	0.144055	0.254494	-0.298082	-0.0650934	0.0508202	0.616755	0.197942	0.201062	0.0840045	0.461627	0.726452	0.323481	-0.282849	-0.0590155	0.215422	0.234875	0.177934	-0.515842	0.362992	-0.457406	-0.116223	0.125978	-0.0433548	0.085221	0.603483	-0.944486	-0.294616	0.176926	-0.397948	-0.126577	0.30768	-0.17213	0.170866	0.155765	-0.0285026	0.185908	0.574992	0.429799	-0.0711368
O00635	E3 ubiquitin-protein ligase TRIM38 OS	TRIM38	-0.203201	0.114172	0.192963	1.24301	-0.0494171	-0.744758	1.90611	-0.311743	-0.586185	-0.892983	-0.198722	-0.0495517	0.340993	-0.0892445	0.219837	0.760395	-0.344297	0.677304	0.122398	0.660363	0.273969	-0.0936908	0.40913	0.668056	-0.0268018	-0.236952	0.893764	-0.158627	-0.257876	0.203061	-0.504137	-0.173727	-0.111384	-0.140466	0.102185	0.266833	-0.00730731	-0.394203	-0.0969424	0.16428	0.251661	0.407602	0.718192	-0.240375	-0.492454	0.365039	-0.676805
O00712	Nuclear factor 1 B-type OS	NFIB	0.129541	-0.157304	-0.274341	0.0612928	-0.951907	1.11267	-0.343324	-0.200232	-0.196951	0.0272473	-0.325257	0.16147	0.389237	-0.38561	-1.8599	0.298748	-1.29899	-1.44415	-0.171837	0.0503877	0.064057	-0.481275	-0.0849462	-0.763539	0.107935	0.0483493	-0.0696562	-0.775028	-1.18619	-0.533532	-0.826698	-1.13482	-1.1434	0.601769	0.0323961	-0.913179	-0.196731	-1.20265	-2.09742	0.39413	-1.19176	1.22442	-0.49828	-0.00234853	0.450269	1.18077	-0.00269994
O00716	Transcription factor E2F3 OS	E2F3	-0.789779	-0.436697	-0.490873	-0.315909	-0.493652	-0.570192	0.33689	0.115013	-0.119148	-0.23594	0.0286754	0.174309	0.039246	-0.0562651	-0.0910676	-0.445359	-0.409358	-0.200817	-0.194091	0.877625	0.948027	-0.322661	-0.576001	0.853422	0.384749	0.0705201	0.201729	0.271387	-0.108929	0.163301	0.101218	0.10765	0.223431	0.0256472	0.256766	0.271571	-0.060098	0.064675	0.0781421	-0.166859	0.163345	0.245215	0.330104	0.0323844	0.0543261	-0.0307856	0.194867
O00743	Serine/threonine-protein phosphatase 6 catalytic subunit OS	PPP6C	-0.580796	-0.149932	0.193107	0.340822	-0.184387	0.114595	-0.0634952	-0.20091	0.167118	-0.25272	-0.659847	-0.207002	-0.412857	-0.206081	0.0947059	0.0362784	0.0562073	0.341072	0.44301	-0.456873	-0.653259	-0.339396	-1.43223	0.268564	0.155821	-0.342368	-0.178058	-0.155719	0.236176	0.0239694	-0.478438	-0.134488	-0.110761	0.414271	0.415178	-0.246917	0.357842	-0.552801	0.392116	0.0902909	-0.429446	-0.508857	0.688597	-0.379672	-0.571467	0.0467549	0.0422662
O00748	Cocaine esterase OS	CES2	-0.495019	-0.343909	1.61415	-0.775794	-0.936109	-0.674635	-2.04763	-0.507767	-1.25395	-1.38418	0.989907	-0.893017	-1.35314	-0.612988	-0.869498	-1.25276	1.99864	-0.881141	0.435592	-1.00319	-0.2729	0.226493	0.198948	-0.707648	0.357593	-0.556056	-0.218829	0.623607	-0.382483	-0.08714	1.38615	-1.03311	-0.569774	-0.950019	-0.192106	-0.465168	-0.792672	-0.984796	-0.64505	-0.737532	0.102102	0.165569	-0.270269	-0.0751338	-1.42376	-0.226521	-1.14948
O00750	Phosphatidylinositol 4-phosphate 3-kinase C2 domain-containing subunit beta OS	PIK3C2B	0.309393	-0.421048	-0.304195	0.134404	-0.247777	0.100098	0.161208	-0.526024	0.294069	0.0239371	-0.241781	0.032681	0.0402792	0.19351	0.365349	-0.0611083	-0.0293045	-0.0509103	0.185767	0.225602	0.231861	0.00575247	0.137886	1.05504	0.337399	0.537122	-0.39597	-0.104695	0.0332899	-0.370724	0.598205	-0.960662	-0.0874497	0.80334	0.80968	1.16281	-0.556363	0.272627	-0.147644	-0.411708	-0.238128	-0.836121	-0.10584	-0.170414	0.0683257	-0.317842	-0.254997
O00754	Lysosomal alpha-mannosidase OS	MAN2B1	-0.327298	-0.860848	-0.834239	-0.121561	-0.589261	-0.198781	0.215655	0.249798	0.0212697	0.0479478	-0.476027	0.429959	-0.0496687	-0.354977	0.475039	-0.822883	-0.210025	-0.813836	-0.0896815	0.127342	-0.568228	0.245103	-0.995287	0.249271	0.555852	-0.718384	-0.357896	0.655002	0.16119	0.964757	-0.731098	-0.626379	0.132101	1.33666	0.0909858	0.81875	-0.461441	-1.42797	1.29344	-0.715996	-0.195405	-1.11465	-0.045548	-0.386373	-0.409588	-0.168167	0.128673
O00755	Protein Wnt-7a OS	WNT7A	0.224574	-0.172311	-0.387718	0.0260854	-0.0422776	-0.131245	-0.0956114	0.15136	-0.00156393	0.541439	0.307638	0.123323	0.451489	0.438575	3.13134	-1.05403	-0.978652	0.618212	-0.370765	0.553134	-0.0290062	-0.0282108	0.0390857	-0.239773	-0.118134	0.064661	1.15554	0.85501	-0.783263	0.0929171	-0.488677	0.688375	0.159238	-0.983395	-0.356261	0.125999	0.418252	0.133931	-0.226693	-0.040712	-0.150616	0.185374	0.400329	0.201762	-1.15984	-1.17355	-0.946348
O00762	Ubiquitin-conjugating enzyme E2 C OS	UBE2C	-0.307067	0.157376	0.0470997	0.904699	0.0804337	0.796811	0.0449095	0.490777	0.366411	0.81168	-0.375114	0.200927	0.297902	-0.644629	0.473727	-0.160714	1.62491	0.963144	-0.764567	0.62558	0.422022	1.00671	-0.962306	0.426395	-0.301092	0.0496704	-0.0147962	-0.169051	1.16329	-0.441095	0.16619	-0.618874	1.11308	-0.699802	0.470435	0.245521	-0.513217	0.565643	-0.621818	0.67087	-0.428998	0.733526	0.558365	0.180971	0.569343	0.232643	0.66307
O00764	Pyridoxal kinase OS	PDXK	-0.241556	-1.15324	-0.448096	-0.0959462	-0.636431	0.166572	-0.897779	0.144669	0.160713	-0.740132	-0.747202	0.296017	-0.974134	1.13555	0.153067	-0.635304	0.292038	0.668341	0.703753	-0.677443	-0.834448	0.548699	-0.792135	0.712087	0.60829	-0.888737	-0.988935	0.103282	0.485398	0.653344	-0.613123	-0.353241	0.561869	-0.0552637	-0.406134	-0.646163	-0.0943371	-0.613989	0.459202	-0.810048	-0.58969	-0.714967	-0.487152	-0.520211	-0.719824	0.790255	-0.188791
O14493	Claudin-4 OS	CLDN4	0.239962	-0.568141	-0.491562	0.0343219	-0.335068	-0.0529294	-0.213526	-0.502506	-0.0975806	-0.0495515	-0.24395	0.455512	0.326428	-0.0235754	-0.765424	0.133068	-0.408216	0.346818	-0.0543686	0.514593	0.108126	-0.056868	0.162542	-0.201691	0.0170157	-0.0122953	0.27307	0.102069	0.20499	-0.480372	0.420883	0.672889	1.13459	-0.811407	0.0468216	0.0146216	-0.247123	0.190467	-0.317869	0.385368	-0.200046	-0.0582701	0.240085	-0.0401293	-0.375417	0.523326	0.0369398
O14495	Phospholipid phosphatase 3 OS	PLPP3	0.0308105	-0.397902	-0.275363	-0.0231213	-0.214101	0.16482	0.298037	-0.0456484	0.0255971	0.284534	-0.464968	-0.633064	0.794835	0.0378646	-0.0779438	-0.0904119	-0.192196	0.395902	0.121905	0.46093	-0.605184	0.270838	-0.575485	-0.823499	-1.28483	-0.425589	1.70201	-0.154057	-0.572395	-0.375328	-0.857426	0.426569	0.0247427	-0.691504	-0.113173	-0.382841	-0.544565	-1.0759	1.13174	0.00496932	-0.96307	-0.450243	0.213075	0.0461192	0.506895	-0.209355	0.0164595
O14497	AT-rich interactive domain-containing protein 1A OS	ARID1A	0.0236465	-0.246992	-0.645579	-0.464902	0.0572217	0.203131	0.22695	-0.11725	0.131606	0.583743	0.353977	0.550749	0.918153	0.00234445	0.00878282	-0.181063	0.158286	0.0299761	-0.250197	1.46127	0.12398	0.17066	0.371224	-0.267241	0.492175	-0.0146784	-0.347352	-0.129953	-0.432309	0.00670113	-0.399208	0.707296	0.589484	-1.11245	-0.783314	0.0788153	-0.113011	0.751755	-0.0489702	0.052604	0.142909	0.83807	0.391317	0.739364	0.43097	-0.650059	0.197092
O14498	Immunoglobulin superfamily containing leucine-rich repeat protein OS	ISLR	-0.506956	0.904179	-0.668618	-0.0971672	-0.688927	-0.734253	-0.572828	0.922575	-0.663716	-0.642321	0.0352526	-0.901758	-0.667523	0.346768	1.11191	-0.885795	0.773847	-0.891317	-1.19687	-0.555309	0.79257	0.317231	-0.479645	-1.29355	-0.948952	3.2614	-0.896895	2.10401	-0.0742412	-0.501355	0.513815	-0.658534	-0.0361911	-1.01764	-0.884797	0.764538	0.932795	0.212703	-0.552488	-0.757734	0.97001	0.25026	-0.380535	0.0564601	-0.0605296	-1.49749	-0.530797
O14523	Phospholipid transfer protein C2CD2L OS	C2CD2L	-0.264731	0.0788009	-0.52449	1.11113	-0.359476	1.82146	-0.677	0.0284101	0.352934	0.0321831	0.223299	-0.544091	-0.386419	1.6211	0.4227	1.08906	1.33996	-0.229029	-0.286451	-0.0162949	0.324335	0.130236	0.577074	0.0586287	0.823663	0.206853	-0.735138	-0.0540203	-0.375889	0.386048	1.50431	-0.162554	0.619774	-0.858201	-0.815998	0.79425	0.480038	0.163557	0.0446451	0.384878	0.297671	0.224846	-0.436354	0.827346	-0.1975	0.122844	-0.215045
O14524	Nuclear envelope integral membrane protein 1 OS	NEMP1	0.407139	-1.17631	-0.759018	1.6606	-1.16918	-0.356834	0.165197	-0.296412	-0.359372	0.0807918	1.43521	-0.325093	0.562206	0.293768	-0.201456	-1.8133	-0.00433128	-0.582136	-1.26798	0.570871	1.15807	1.53423	-0.044103	-0.153993	-0.246027	-0.230433	-0.714272	-0.659068	-1.32539	-0.827572	0.43093	-0.200539	0.197979	-0.64662	0.117053	1.71765	-0.557616	-0.00481826	-0.958176	-0.755351	-0.810227	0.0355212	0.40532	1.28279	-0.310294	0.0955615	-0.694127
O14530	Thioredoxin domain-containing protein 9 OS	TXNDC9	-0.112907	-0.358468	-0.12074	0.69424	-0.0427115	0.113484	0.0206081	0.2652	-0.188467	0.131325	-0.491988	0.326536	-0.264222	0.378242	-0.0258748	-0.616962	0.0465809	0.285539	0.060059	-0.434278	-0.155042	0.473388	-0.825586	0.392702	-0.244617	-0.447958	0.104844	-0.133156	-0.0997275	0.247638	-1.04799	-0.146165	1.15004	-0.844758	0.346179	0.0593386	-0.0465027	-0.346779	0.518754	0.0177154	-0.177032	-0.491729	0.0962944	-0.355706	0.408358	0.35979	-0.56477
O14531	Dihydropyrimidinase-related protein 4 OS	DPYSL4	1.16187	-1.42334	-1.27011	0.402621	-0.597626	-0.322443	-0.755386	1.30913	-0.996829	0.832822	-0.936838	-1.37898	-0.899823	0.580166	0.46338	-1.01738	-0.195888	-0.77903	-0.732383	-0.102404	0.192437	0.881969	-0.107507	-0.841441	-0.992486	0.896391	-0.137434	1.10758	-0.919708	0.314736	-0.852152	0.0370033	0.847373	-1.48588	-0.579308	0.220446	0.638797	-0.632595	-0.447688	-0.871572	1.78216	-0.635335	-0.650047	-0.430582	-0.0675638	-0.0317019	-0.205935
O14545	TRAF-type zinc finger domain-containing protein 1 OS	TRAFD1	0.0146881	-0.372388	-0.500297	0.0317746	-0.358363	-0.274116	0.548277	-0.118588	-0.0867196	0.811073	-0.0440452	-0.253371	0.144836	0.474138	-0.545414	0.206768	0.0454288	-0.0199558	0.809976	0.20845	0.0519161	-0.782068	0.180482	-0.703875	-0.384524	0.352542	0.158952	0.847369	-0.0874863	0.657395	-0.634482	0.139445	0.395889	-1.22844	0.0600765	0.142353	-0.153433	-0.738066	0.14481	-0.976746	-0.351031	-0.366983	-0.0921104	0.509075	0.425915	-0.108166	-0.445112
O14548	Cytochrome c oxidase subunit 7A-related protein, mitochondrial OS	COX7A2L	-0.589118	-0.47176	0.978655	-0.0773994	1.02426	-0.087247	-1.74477	-0.481833	-0.632576	-0.724646	0.00678059	-0.198747	0.848999	0.218221	-0.0544755	0.296575	1.02974	-0.32454	-0.228214	0.183627	0.842289	0.215475	1.99869	-0.465168	-0.314456	-0.267858	0.409752	-0.709573	-0.162537	-0.2995	-1.11647	0.148298	0.943727	0.305208	0.567512	-0.770824	-0.625083	0.25194	-1.3883	0.957538	0.266179	1.98025	1.63634	0.707917	-1.17977	0.643717	-0.0227602
O14558	Heat shock protein beta-6 OS	HSPB6	0.955352	0.766425	-0.919392	-0.487025	-0.445071	-0.262589	-0.469044	-0.647731	-0.64205	-0.156117	-0.46402	-0.724303	0.0777974	-1.2066	-1.84693	-1.18548	0.72457	-1.12988	-0.0183878	-1.42491	-0.620273	-0.353184	1.33015	-0.562046	-0.828715	-0.0915113	-1.05738	-0.205191	-0.850673	-1.03634	-0.392878	-0.805872	-0.363391	-1.08439	-0.459396	-0.305995	-1.5621	-0.816756	-1.32117	-1.06734	-0.730374	-1.33236	-2.25849	-1.82572	-0.700506	-0.639754	-0.436587
O14561	Acyl carrier protein, mitochondrial OS	NDUFAB1	-0.399247	-0.652663	1.1892	1.05221	-0.45294	0.742221	0.295296	-0.858107	0.0420476	-0.324193	-0.213695	-0.128102	0.0941204	0.0479648	0.409204	0.593595	0.813978	0.459151	1.60711	-0.271475	-0.0981922	-0.471712	0.677316	0.228546	0.406004	0.199652	-0.108652	-0.476152	1.2316	-0.292718	0.260701	-0.47632	1.93811	-0.308131	-0.203222	-1.19659	-0.735177	-0.152235	-0.0505031	-0.601405	-0.118721	-0.189361	-0.0505694	-0.8339	-0.604415	1.18615	-0.188477
O14562	Ubiquitin domain-containing protein UBFD1 OS	UBFD1	-0.333899	0.237528	0.488399	0.820159	0.675994	-0.312112	0.0719959	-0.503467	-0.25656	0.556612	-0.0226517	0.0211473	-0.655462	-0.29254	0.0875332	-0.448959	0.162648	0.147968	0.861893	1.24317	-0.806615	-0.535233	-0.224654	0.111853	0.301416	-0.0126435	0.831934	0.166451	-0.417283	0.577103	0.450364	0.0729834	1.70164	0.0644727	0.46613	-0.448164	-1.11189	-1.28648	-0.124006	0.0145353	-0.146507	-1.1876	0.870179	-0.150706	0.253826	0.474653	0.237856
O14578	Citron Rho-interacting kinase OS	CIT	-0.478334	0.213223	-0.150582	0.129892	0.577065	-0.0684901	0.507679	-0.330391	0.00436495	0.378707	-0.714827	0.287277	0.767098	-0.127064	-0.0834938	0.468275	0.575833	0.137253	-0.76867	1.35523	-0.624529	0.409217	-0.616051	0.160029	-0.266761	0.0284072	0.067758	-0.0403592	0.547498	-0.351757	-0.611799	-0.190107	-0.245523	-0.588324	1.16946	0.375174	-0.0905249	0.578775	0.0163228	0.142558	0.0439611	0.725297	0.305357	0.478164	0.0499497	0.571456	-0.162378
O14579	Coatomer subunit epsilon OS	COPE	0.0832383	-0.364284	-0.296472	-0.230086	-0.606853	0.0560866	0.133331	0.205249	0.0217721	0.0806263	-0.395271	-0.0837375	0.0402063	0.223142	0.650783	0.219925	0.204794	-0.245524	0.0601884	-0.0458822	-0.121129	0.345911	-0.128477	0.437716	0.0567023	-0.322085	0.0552443	-0.0925412	-0.120013	0.219223	0.0696817	-0.208607	0.740157	-0.221994	-0.113913	0.244814	-0.342577	0.104998	0.421189	0.246956	0.156071	-0.0468117	0.291605	0.0941199	-0.251261	0.199826	0.0943751
O14593	DNA-binding protein RFXANK OS	RFXANK	-0.39416	-0.128962	-0.0200511	1.34394	0.287505	-0.0452066	0.395671	0.532156	0.211915	0.707924	0.233749	0.137228	0.575112	1.87869	0.1274	-0.389234	-0.11413	0.0877528	-0.226481	-0.051391	0.00519832	0.0257787	-0.00163794	-0.0351894	0.0444909	0.0667244	-0.447999	0.0868854	0.11482	0.08976	-1.10648	-0.697172	-0.545483	-0.657006	0.0627845	0.157131	0.0102817	0.0396443	0.141082	0.203931	-0.0137678	0.096472	-0.115432	-0.27666	-0.409495	-0.264188	-0.447956
O14617	AP-3 complex subunit delta-1 OS	AP3D1	-0.515513	0.244166	-0.228738	-0.0978929	-0.068638	0.140049	0.173576	0.0588976	-0.182099	-0.674729	0.149439	2.34e-05	-0.270986	0.186046	0.291825	0.0364417	0.64524	-0.479181	-0.376263	-0.706422	-0.00263692	0.0178584	0.3683	0.0687828	0.208685	0.457647	0.229534	-0.0172402	0.0173977	0.16634	-0.2375	-0.0460895	0.0189291	0.393802	-0.0820285	0.252823	-0.264946	0.566343	-0.109237	-0.0538603	0.24078	0.243458	0.293405	0.0607073	-0.638875	-0.0106186	-0.210109
O14618	Copper chaperone for superoxide dismutase OS	CCS	0.894818	-1.76368	-0.919391	-0.650465	-0.691407	-0.523555	-0.494786	0.420987	-0.083105	-0.572471	-1.03518	0.149448	-0.774357	0.00500084	0.652105	-0.769622	0.255457	0.971823	0.199158	-0.400448	-1.15021	-0.339818	0.192594	0.473177	1.29211	0.262425	-0.846105	-0.577669	0.245689	0.997955	-0.417999	0.67732	1.69968	-0.603654	0.147923	-0.207961	-0.45071	-1.89891	-0.193175	-0.430448	-0.497873	-1.70033	-0.0178422	-0.342545	0.117384	0.391884	0.0563057
O14639	Actin-binding LIM protein 1 OS	ABLIM1	0.226055	-0.270033	-0.236521	-0.429698	-0.366696	-1.19981	-1.32549	-0.212868	-1.15417	-0.517757	0.859245	0.217525	0.218695	-0.304325	-0.648782	-0.563292	-0.246624	0.44619	0.0474479	-0.209744	0.150784	-0.0967252	0.085792	-0.601284	0.619185	0.195041	0.457323	-0.0174707	-1.32931	-0.398791	1.00736	0.681486	-0.346481	1.14442	-0.105853	0.277182	-0.636939	0.859562	-0.667852	-0.639951	-0.27067	0.132205	-0.265	0.438184	-0.632262	-0.20627	-0.64287
O14641	Segment polarity protein dishevelled homolog DVL-2 OS	DVL2	0.0557115	-0.0290422	-0.576616	-0.130645	0.161301	0.457934	0.419313	-0.0019845	0.0622081	-0.290494	0.128952	-0.427189	-0.103571	0.0372295	0.390462	-0.123918	-0.159917	-0.131852	0.180729	0.299773	-0.138623	0.715449	0.0454119	-0.0300963	-0.0279764	0.124756	0.142611	0.382171	0.436544	0.0488255	0.442018	1.27318	1.12187	-0.653388	-0.160215	0.637709	-0.121173	0.404653	0.0778062	-0.46559	0.0968075	-0.64793	-0.239969	-0.560934	0.407204	-0.0703326	0.225599
O14645	Axonemal dynein light intermediate polypeptide 1 OS	DNALI1	-0.695905	-0.652206	-0.792691	-0.595499	0.590528	2.1249	-1.22921	-0.155335	0.104548	-0.244446	1.69476	-0.548925	1.93483	-0.000410689	-0.18366	-0.410739	-0.145947	-0.066585	0.393935	0.249379	-0.157045	0.0454562	-0.661178	-1.01725	-0.250005	0.870016	1.16179	-0.123227	0.395484	-0.522036	-1.13564	0.0181735	0.988028	0.122158	1.14958	-1.32308	-0.150641	-0.521798	0.638844	0.154973	-0.843399	-0.42106	0.0895184	2.23343	-0.750697	-0.27729	-2.00147
O14646	Chromodomain-helicase-DNA-binding protein 1 OS	CHD1	-0.0169345	0.0907354	-0.444546	-0.0600554	-0.238331	0.165785	0.707151	-0.200104	0.0450157	0.86709	-0.0209565	0.785702	0.903935	0.275682	-0.0500799	0.462617	-0.12912	0.117413	-0.625945	0.286802	-0.154651	0.373913	0.47038	0.0658262	-0.0104672	0.802922	0.441633	-0.117607	0.0837578	0.360218	-0.0350381	-0.0074439	0.263021	0.504254	0.19836	-0.017138	-0.3187	0.028324	-0.788886	-0.0346665	-0.655549	0.118574	0.497982	0.185233	0.713187	-0.395704	-0.0256909
O14647	Chromodomain-helicase-DNA-binding protein 2 OS	CHD2	-0.421745	-0.144743	0.114716	-0.158735	0.32011	0.284399	0.786715	-0.017532	0.0519859	0.457963	0.238141	0.101495	0.448762	-0.0720169	0.0867343	0.356125	-0.117684	-0.21808	-0.705761	0.301871	0.169094	-0.0795668	0.174505	-0.0182094	0.0682515	0.00359366	0.436689	0.0542848	-0.235462	-0.0889175	0.0487353	0.206868	0.439376	-0.171031	-0.179605	0.336394	0.048533	0.130709	-0.412354	0.324559	-0.0191109	0.410353	-0.251708	0.175957	0.489617	-0.0280953	0.15618
O14653	Golgi SNAP receptor complex member 2 OS	GOSR2	-0.718669	0.17074	-0.177418	0.102006	-0.584302	-0.685367	0.0333113	0.582907	0.329953	0.382062	-0.20377	-0.496421	0.10801	0.64071	0.749431	0.566101	0.235094	0.322242	0.580089	-0.135244	-0.753284	0.126973	-0.228733	-0.210148	-1.04487	-0.508767	0.275971	-0.105327	0.124596	0.373432	-0.224913	0.100025	-0.116685	0.401893	-0.446507	-0.128449	-0.0529281	0.801577	0.308551	0.238826	-0.0181738	-0.023329	-0.531035	0.399388	0.0811142	-0.0266344	0.349591
O14656	Torsin-1A OS	TOR1A	-0.459823	0.469422	0.0978289	0.359636	0.0915026	0.427214	-0.430603	0.0728004	0.592664	-0.366145	-0.00941435	-0.144504	0.0204787	0.0431832	-0.366257	-0.0233744	0.0601429	-0.214286	-1.14639	-0.0372394	-0.354354	-0.275985	-0.623487	0.531934	-0.485345	0.211852	-0.0165725	0.070605	0.311316	0.398815	-0.00643654	0.667505	-0.0636632	-0.174674	0.957548	-0.188385	0.131849	-0.368917	-0.0456122	0.225708	0.381386	-0.259021	-0.136763	0.404072	-0.267985	-0.116489	0.0556452
O14657	Torsin-1B OS	TOR1B	-8.99e-05	-0.0917646	-0.574945	0.0633288	-0.455384	0.0757196	-0.661288	-0.43323	1.54735	-0.377553	-0.742306	-0.0760821	-0.492829	1.00541	-0.237862	0.305397	-0.0665909	-0.274414	-0.753876	-0.680347	-0.108085	-0.168791	-0.212728	2.03059	-0.783592	-0.045437	-0.796294	-0.00631087	0.830059	-0.179819	-0.128312	-0.742845	-0.0699158	0.258347	-0.323279	-0.12687	-0.223109	-0.521755	0.145107	0.0750554	-0.0341366	-0.460326	-0.103238	0.221523	-0.405602	-0.344493	-0.426944
O14662	Syntaxin-16 OS	STX16	-0.0805987	0.317545	-0.0686517	0.48616	0.418023	-0.296814	0.131649	0.463777	-0.20527	-0.202422	-0.286631	-0.193221	0.0198008	-0.0959019	1.05883	0.920068	-0.443469	-0.616458	0.0967928	-0.108305	0.309663	-0.225963	-0.0615408	-0.1188	-0.174787	0.217253	-0.31261	0.107523	0.00855532	-0.0309172	0.285925	-0.722548	-0.312655	0.174309	0.193015	0.121611	0.296615	0.0232005	0.635643	-0.0740862	-0.0506691	0.0568153	-0.337754	0.324328	-0.00427062	-0.402289	0.0641429
O14672	Disintegrin and metalloproteinase domain-containing protein 10 OS	ADAM10	-0.0981505	-0.145589	0.773554	0.594953	-0.22749	0.481606	-0.93568	0.212475	0.0341272	-0.117214	0.627284	-0.31393	0.133943	0.211712	0.227991	0.640871	0.184135	-0.255578	-0.145888	-0.250322	0.567307	0.0966499	0.214536	0.075936	-0.791902	-0.06198	-0.181216	-0.0277082	-0.611036	-0.283637	-0.0203164	-0.61727	0.300192	0.439204	-0.498229	-0.0733982	-0.00135155	0.186698	-0.233639	-0.233894	0.0267305	0.205668	0.149186	-0.386719	-0.290009	0.558033	-0.262804
O14678	ATP-binding cassette sub-family D member 4 OS	ABCD4	-0.616619	0.742524	-0.109059	-0.317922	-0.207411	-0.294952	0.335568	-0.0510938	0.659497	-0.76892	0.669882	-0.187277	1.0967	0.283346	0.143119	0.0354121	-0.0708628	0.208077	0.00773067	0.0525677	0.562092	-0.409815	-0.560007	-0.125587	-0.37192	-0.0478692	-0.0847497	0.187148	0.330511	-0.132452	-0.421964	0.237676	0.956272	-0.187068	0.175871	0.736666	0.194009	-0.782223	0.318064	-0.154477	0.122735	-0.465631	-0.0933341	0.892407	0.260846	0.383549	0.360143
O14681	Etoposide-induced protein 2.4 homolog OS	EI24	0.930925	-1.45115	-1.37496	-0.973887	-1.77715	0.757805	-0.211015	0.054843	-0.139939	-0.149945	0.283995	-0.42215	-0.026439	0.0217442	0.364988	0.309572	0.0925992	-0.0795766	0.507274	-0.244119	0.107764	-0.114142	0.129528	0.0473978	0.0421167	0.000923229	0.0883015	-0.323008	-0.500646	-0.579321	1.61101	-0.505333	2.25003	-0.0290061	0.579452	-0.206303	0.108685	0.157292	0.0238599	0.124066	-0.0276047	0.126306	0.922095	0.0144382	-0.0490013	0.569896	-0.301751
O14683	Tumor protein p53-inducible protein 11 OS	TP53I11	0.0152068	-1.68807	-1.68449	-0.402329	-1.33933	0.244818	-0.464498	-0.164248	-0.368726	-0.195954	0.328139	-0.353766	-0.0338816	-0.235863	-0.0955079	0.00166593	-0.438692	-0.740091	0.302889	-0.262426	0.25029	-0.0596645	0.308015	-0.132926	0.22157	-0.314993	-0.96652	-0.0838197	0.341216	-0.529516	0.295417	-0.712761	1.88981	-1.56411	-1.26758	-0.226927	0.214012	0.00841415	-0.124684	-0.046467	0.14363	0.176527	0.198256	-0.269668	0.267399	-0.558104	-0.500373
O14686	Histone-lysine N-methyltransferase 2D OS	KMT2D	0.0457339	0.157188	-0.227423	0.524301	0.318391	-0.217449	0.152655	-0.0322098	0.0424285	0.451119	0.398561	0.183186	0.159146	-0.201223	-0.23868	0.234179	0.397439	-0.158113	-0.589769	0.748081	0.169902	-0.119403	-0.147771	-0.154902	0.357959	0.37764	-0.137751	0.141186	-0.608329	-0.593565	-0.472611	0.269649	-0.0418817	0.0913364	-0.0217282	0.355254	-0.236468	-0.0732936	-0.275046	0.0312644	-0.247069	0.072032	-0.265015	0.208485	0.043505	0.259294	-0.300928
O14713	Integrin beta-1-binding protein 1 OS	ITGB1BP1	-0.0343143	-0.206594	-0.461713	-0.0556584	-0.249838	0.484887	0.605125	0.589972	0.708622	0.224171	0.10026	0.287122	0.572278	0.194809	-0.0356819	0.679122	-0.327023	-0.157216	0.683597	-0.283955	0.160605	0.250133	0.563024	0.149257	0.0149054	-0.0432643	0.139511	0.0218662	0.096849	-0.047222	0.268155	-0.0958675	0.932697	0.161049	0.0184001	0.484024	-0.191322	-0.330712	0.358298	-0.109825	-0.119784	-0.330244	0.0447546	-0.05433	0.00102403	-0.235892	-0.0184555
O14727	Apoptotic protease-activating factor 1 OS	APAF1	-0.400164	0.344385	-0.501269	0.0372752	0.0703214	-0.0712328	0.0358227	0.185049	0.387428	-0.183976	0.152413	0.186036	-0.0996529	0.264526	-0.247419	-0.81159	-0.307369	-0.38491	-0.149636	0.478546	-0.414749	0.0687129	-0.293999	0.282475	-0.119824	0.0747966	0.318087	0.0346624	0.747495	-0.0602806	-0.667078	-0.894052	-0.468923	0.523324	-0.14482	0.197193	0.882172	-0.352585	1.72623	-0.682552	0.096015	0.170246	-0.0843068	0.0226157	0.46225	0.243828	0.229622
O14730	Serine/threonine-protein kinase RIO3 OS	RIOK3	-0.00931423	-0.215404	-0.24031	0.0823597	-0.38402	0.0465428	0.620923	0.259689	0.130606	-0.0245356	-0.0958525	0.886002	-0.115818	1.39569	-0.12223	0.340394	0.0511757	0.383954	0.705669	0.60528	-0.389284	-0.566715	-0.853725	-0.230796	-0.890926	0.682993	-0.0176402	0.21151	-0.365202	0.120622	-0.842307	-0.568941	-1.09291	-0.51277	-0.622133	0.100176	0.0311384	-0.609461	-0.539086	-0.0577896	0.0424411	-0.907375	2.92672	0.0857393	-0.425917	-0.182699	-0.391662
O14732	Inositol monophosphatase 2 OS	IMPA2	-0.542069	-0.262527	-0.0284452	0.175695	-0.264092	0.918825	-0.676769	-0.589578	0.0287459	0.209944	-1.8159	-1.1138	-1.32268	-0.158875	0.334539	-0.681793	-0.0648686	0.131806	0.0285543	0.0740848	-0.72224	-0.733472	-0.97256	-0.564322	-0.997405	-0.961119	0.256239	-0.465784	-0.156309	-0.681881	-1.3582	-1.12221	-0.365371	1.50419	0.781916	0.0571344	-0.530477	-1.50742	0.253568	-0.668215	-1.06377	-1.317	-0.074129	-0.410955	-0.104539	0.348295	0.0370364
O14733	Dual specificity mitogen-activated protein kinase kinase 7 OS	MAP2K7	-1.00683	-0.176194	-0.0837394	-0.889382	0.544916	0.371024	0.0426646	0.0162874	-0.116915	0.165425	0.110881	-0.132694	0.177183	0.0225027	0.254228	0.0130453	0.0311425	-0.225293	0.251267	-0.156872	-0.397476	-0.530858	0.230059	-0.249325	0.103167	-0.229852	0.0283639	0.417933	-0.117422	-0.684259	-0.350653	1.54812	0.250705	-0.427943	-0.0507562	0.0469156	-0.134931	0.430841	-0.389968	-0.22266	-0.120279	0.29551	0.100686	-0.380898	-0.240986	-0.69006	-0.3349
O14734	Acyl-coenzyme A thioesterase 8 OS	ACOT8	0.440121	-1.4262	-0.758338	1.31592	-1.13012	0.347379	-0.658286	-0.468004	0.128887	-0.503169	-0.522688	0.497441	0.211382	0.256569	0.272562	-0.482946	1.30434	0.148855	0.101114	0.158226	0.530556	-0.120754	-0.456031	0.554114	0.460528	-0.251463	-0.480994	-1.41314	0.631571	-0.203916	0.78074	0.139246	1.21555	-0.419187	-0.287372	-0.501898	-1.40631	-0.0178933	0.0978455	1.08415	-0.459359	0.682394	-0.713983	-0.328503	0.215187	-0.132377	-0.0346979
O14735	CDP-diacylglycerol--inositol 3-phosphatidyltransferase OS	CDIPT	-0.229354	-0.622872	-0.542548	-0.407362	0.089679	0.0798407	0.0235816	-0.775374	-0.749708	-0.663724	0.64404	0.371888	1.83917	-0.195928	-0.0335065	1.02308	0.521726	-1.10032	0.202957	0.354414	0.585249	-0.359659	0.0299092	0.00616072	0.334233	0.125959	0.289946	-0.037467	-0.565099	-0.271845	0.224914	0.701615	0.615285	-0.413374	-0.0346329	0.228969	-0.105153	0.476432	-0.913504	0.0416208	-0.127856	0.418422	0.713992	0.835769	-0.526497	0.76995	-0.0478069
O14737	Programmed cell death protein 5 OS	PDCD5	-0.843647	0.0593166	-0.0827436	-1.04832	0.491364	-0.705655	0.165454	-0.110768	0.459186	0.600224	-0.420292	0.784307	-0.145486	-0.228325	-0.16879	-1.38405	-0.506201	0.965349	0.644013	-0.621331	-0.986189	1.01223	1.07716	-0.158079	0.47079	-0.213098	-0.787003	-0.297818	0.892644	-0.690161	-1.34417	-0.997906	-0.729081	0.721946	-0.166405	-0.4448	-0.585522	-0.458586	-0.587929	-1.2766	-1.62511	-1.98842	-1.10203	-1.17393	-0.174573	1.39767	0.550982
O14744	Protein arginine N-methyltransferase 5 OS	PRMT5	-0.773546	-0.28111	0.287051	-0.4264	0.00393888	0.235921	-0.00202204	-0.430734	0.261748	-0.179543	-0.483786	0.030839	0.113984	-0.693154	0.331752	-0.112198	-1.03547	0.664657	0.664073	0.646381	-0.883554	-0.813539	-0.220534	0.484502	-0.0516486	-0.151431	0.14658	-0.538264	1.37526	-0.314517	-0.754569	0.392876	-0.0467389	-0.536493	0.389561	0.770066	0.549585	-0.963849	-0.0327105	1.2982	-0.791577	-0.831221	0.0905629	-0.179622	0.518104	-0.288845	0.0387516
O14745	Na(+)/H(+) exchange regulatory cofactor NHE-RF1 OS	SLC9A3R1	-0.452458	-0.92715	-0.967533	-0.420968	-0.0488156	-0.278179	-1.3169	-0.696312	-0.576719	-0.957738	1.39913	-0.169943	-0.680383	0.319124	-0.791755	-1.29007	-1.18439	0.965759	-0.91391	-1.08307	-0.240521	0.25673	-0.384155	0.609621	0.26491	-0.561459	-1.30729	-0.336778	0.231417	0.268594	-1.43618	1.08079	-0.0744436	0.854185	0.419892	1.98175	-0.632946	-2.26031	-0.806515	0.0642607	-0.548559	-1.21239	-0.95259	-0.37183	-1.49636	-1.03501	-0.867097
O14757	Serine/threonine-protein kinase Chk1 OS	CHEK1	-0.233664	-0.0466953	2.48166	0.353219	0.0181423	1.23317	0.626479	-0.160609	-0.0422844	1.10354	-0.888777	-0.775623	-0.346717	-0.393185	-0.140833	0.164952	0.0406978	0.631389	0.0329751	0.952984	0.617407	-0.381906	-0.657757	-0.298202	-0.121495	-0.182076	0.0703815	-0.245509	-0.170709	-0.279051	-0.560318	-1.67606	-0.376702	1.05673	0.862243	-0.0994475	0.0172833	0.0325686	-0.448224	0.783638	-0.581469	0.0723989	0.809394	-0.223502	0.96704	0.073014	0.0287012
O14772	Fucose-1-phosphate guanylyltransferase OS	FPGT	0.387797	-0.804953	-0.87838	-0.0500134	-0.197938	-0.302889	-0.434741	-0.489138	-0.183393	-0.917581	-0.492351	-0.615221	-0.773118	0.470251	-0.305506	-0.820976	0.13334	-0.501575	-0.50013	-0.403503	-0.211224	-0.132217	-0.582139	-0.0561865	-0.719137	0.405315	-0.0415071	-0.0183411	0.390207	-0.120442	-0.146358	-0.610685	-0.249549	1.44509	-0.325149	-0.35277	-0.598451	-1.11002	-0.307569	-0.0392085	-0.157502	-1.10868	-0.159356	-0.0352829	-0.690039	0.115833	-0.169947
O14773	Tripeptidyl-peptidase 1 OS	TPP1	-0.176909	0.203163	-0.0457461	0.396804	-0.493728	-0.336372	-0.380338	0.347968	0.215401	-0.299619	-0.232314	-0.00909111	-0.33356	0.0341688	-0.0900588	-0.758644	-0.450764	-0.360873	-0.724835	-0.8288	0.0597058	0.424512	0.356095	-0.157226	-0.114964	-0.449174	-0.542902	0.317377	0.705574	0.659022	-0.542761	0.457438	0.475871	-0.965439	-0.0819774	-0.24939	0.389208	-0.320338	0.220569	-0.0287096	-0.212088	-0.348601	0.241192	-0.112685	-0.404795	-0.468037	-0.00867283
O14776	Transcription elongation regulator 1 OS	TCERG1	-0.216809	-0.218611	-0.0504585	-0.0116159	0.0894281	0.214453	0.50912	-0.143831	-0.0609621	0.699984	0.2468	0.538198	0.36799	-0.107751	-0.118743	0.41421	-0.00598131	0.0563197	0.152245	0.444437	0.228549	-0.0755102	0.48826	-0.0819533	0.171489	0.375054	0.733411	-0.156222	-0.254099	0.0566682	-0.00231408	0.322881	0.412998	-0.200567	-0.0643392	0.0101185	0.53474	0.270047	-0.0994391	0.666381	0.0733169	0.494034	0.54097	0.736254	0.444132	0.231053	-0.223718
O14777	Kinetochore protein NDC80 homolog OS	NDC80	-0.256102	0.13244	0.454915	-0.502891	0.598241	0.184266	0.528654	-0.19876	-0.161341	0.352145	-0.792063	0.0834276	0.276462	0.243801	-0.349802	0.0624962	-0.409364	0.360353	-1.27031	1.1689	-0.46054	0.13096	-0.829304	0.165003	-0.0651013	0.210819	0.0511168	0.069032	-0.275645	-0.201855	-0.503557	-0.433499	0.693405	0.246136	0.449249	1.15936	-1.17005	0.484443	-0.510637	1.67889	-0.874718	1.43132	0.650843	0.127206	0.74619	0.340815	-0.198381
O14786	Neuropilin-1 OS	NRP1	0.48035	-1.53037	-1.27697	-0.950514	-0.401109	-0.250976	0.268654	0.82895	0.324964	0.206528	0.262513	-0.452387	0.638764	0.14565	-0.469384	-0.471286	-0.665124	-0.617071	-0.902226	-0.879402	-0.118453	-0.114897	-0.0180708	-0.591452	-0.215713	0.133858	0.230635	0.233429	-0.740693	0.028629	-0.417747	-0.174993	0.173903	0.161487	-0.397631	0.0888365	0.254639	-0.627752	0.0441127	-0.906993	0.492581	0.0940921	-0.416987	0.271577	-0.592143	-1.11031	-1.07353
O14787	Transportin-2 OS	TNPO2	-0.390074	-0.205423	-0.343423	-0.349784	0.342875	0.301803	0.0825455	-0.216033	0.0453889	1.02315	0.218111	-0.0354717	-0.337858	-0.130944	0.387489	-0.0400275	-0.00334287	-0.632612	0.0092113	1.42141	-0.713123	-0.212383	-0.710396	-0.3256	-0.0847873	-0.640112	0.189937	-0.649769	-0.24321	-0.346456	0.219923	1.21086	-0.306995	-0.328849	0.0661734	0.469869	-0.268236	0.238077	0.114135	0.861019	0.0382122	0.0905369	0.224948	0.0865182	-0.0991818	-0.253921	0.34737
O14791	Apolipoprotein L1 OS	APOL1	0.0319692	-0.338668	-0.225209	-0.0814325	-0.666461	-0.299072	-1.10651	0.3636	2.19806	0.633732	-0.295725	0.0137252	0.502855	-0.0960661	-0.101997	-0.397589	-0.595102	-0.801775	-0.918051	-1.01904	-0.238405	-0.724906	-0.734154	-1.41033	-1.1556	-0.549249	-1.06076	0.23229	2.4638	0.0816648	-0.427451	-1.25058	-0.760925	-0.89459	-0.787836	-0.669152	0.29975	-1.61126	1.57753	0.0227745	0.33072	0.639715	-0.0366976	1.35685	-0.405898	-1.25326	0.338681
O14795	Protein unc-13 homolog B OS	UNC13B	-0.187264	-0.0807828	-0.116093	0.0965158	-0.103782	0.411889	-0.0966479	0.51588	0.964659	0.357133	0.0952759	-0.218093	0.345535	0.247851	0.293325	-0.117512	-0.219602	-0.0900671	-0.0987243	0.0885391	-0.171775	-0.0376764	0.00529762	0.449201	0.139314	-0.510115	-0.910568	0.724562	0.42711	-0.217877	-0.144223	-0.828035	-0.223001	-0.671561	-0.705678	-0.096068	-0.48854	-0.884692	-0.00646866	6.85e-05	-0.770747	-0.146007	-0.0473726	-0.0329907	-0.00829685	0.553128	-0.659461
O14802	DNA-directed RNA polymerase III subunit RPC1 OS	POLR3A	-0.358123	-0.18635	-0.122037	0.227274	-0.0868381	0.631029	0.166831	-0.163991	0.157936	1.29153	0.321382	-0.347573	0.380197	-0.363609	0.470643	0.107671	-0.0424289	-0.48515	0.098849	0.887075	0.204826	-0.187962	-0.143962	-0.554292	-0.357446	0.170516	0.659845	-0.192659	-0.158527	-0.290333	0.30653	-0.269571	0.421271	0.13488	0.223106	0.124087	0.178666	-0.280939	-0.0369403	0.632893	-0.253871	-0.218924	1.0105	-0.143856	0.314655	-0.192197	0.199659
O14818	Proteasome subunit alpha type-7 OS	PSMA7	-0.271621	-0.349736	-0.176881	0.313687	-0.567978	0.901205	-0.0178324	-0.263728	-0.354461	-0.520796	0.0465656	0.336829	-0.879212	-0.598391	-0.173893	-0.39743	-0.259033	0.583348	0.113001	0.215302	-0.422782	0.0143039	-0.294396	0.724363	0.187782	-0.0379937	0.202744	-0.326344	0.0667203	0.540863	-0.463085	0.0805377	-0.145151	-0.205355	0.3897	-0.0418241	-0.200061	-0.718455	-0.180022	0.244888	-0.136423	-0.359467	0.290223	-0.776137	0.0166949	0.472367	-0.0935698
O14828	Secretory carrier-associated membrane protein 3 OS	SCAMP3	-0.429778	-0.106093	-0.40534	0.117285	0.0353136	0.014602	0.415717	-0.0696193	0.0958577	0.271759	-0.416653	-0.469451	-0.0841527	0.445544	0.502696	-0.100847	0.0377357	0.0796978	0.52995	-0.11791	0.0725462	-0.136984	0.183485	0.195987	0.172624	0.34142	0.319343	0.297872	0.122068	-0.0885748	0.0403394	-0.0157409	-0.331084	0.219968	-0.0226757	-0.54187	0.0073378	0.874608	-0.119205	-0.420757	-0.27701	0.111515	-0.377042	0.00672208	-0.383333	0.2646	-0.545125
O14832	Phytanoyl-CoA dioxygenase, peroxisomal OS	PHYH	-0.168123	-0.114198	-0.5827	-0.0611655	-0.752947	-0.139513	-0.525233	-0.253152	-0.543576	-0.197761	-1.0711	-0.391456	-1.04845	0.358572	-0.0767347	-0.506812	-0.0886072	0.0818979	-0.0252574	-0.416282	-0.10497	0.393792	-0.785325	-0.0568274	-0.444786	-0.56591	0.387649	-0.258131	2.19753	-0.166243	-0.0390744	-0.150321	-0.00485084	0.0861849	-0.199952	2.63448	-0.739864	-1.0307	-0.750451	-1.5705	-0.897057	-1.17229	-2.54839	-0.595276	-0.375469	-0.305515	-0.0856797
O14841	5-oxoprolinase OS	OPLAH	-0.339686	-0.638984	0.611956	0.706314	-0.859901	1.28653	-1.40585	-0.57375	-0.277094	-0.196	-0.950789	-1.00438	-1.11291	-0.00325312	0.534257	-0.123439	0.771295	-0.577124	1.93081	-0.549266	-0.232026	-0.95139	-0.85719	-0.523117	1.57676	0.1266	-0.703935	-0.0206881	0.14461	-0.440731	0.820648	0.861254	1.20193	-0.209984	-0.24341	-0.368687	1.0448	-0.0847573	-0.381728	0.276777	-0.234996	-0.6766	0.00777931	-0.398463	-1.04508	-0.153805	-0.188285
O14867	Transcription regulator protein BACH1 OS	BACH1	-1.3809	0.180961	-0.352325	0.384085	-0.262317	0.00585423	0.459152	0.246761	0.125109	0.0662557	0.247973	0.191823	0.550641	0.303945	0.481427	-0.0589139	0.16488	-0.444336	-0.248209	0.0594648	0.231822	1.03469	0.0159502	0.292255	-0.409286	0.250681	0.0660653	0.47204	0.171476	0.599908	-0.688177	-0.0820707	0.463358	-0.401806	-0.0665117	-0.657337	0.352193	-0.36363	0.219577	-0.649477	0.404997	-0.0653262	-0.064268	0.330177	0.0841789	-0.197755	0.354881
O14874	[3-methyl-2-oxobutanoate dehydrogenase [lipoamide]] kinase, mitochondrial OS	BCKDK	-0.123956	-0.295164	0.302996	0.334857	0.652202	0.74373	0.825528	0.279393	0.613048	-0.0563033	-0.0503502	0.782105	0.549065	0.880068	0.913916	0.504244	0.706095	-0.103227	0.414843	0.34972	-0.00240576	-0.166609	0.0994921	0.203161	0.0621585	-0.045083	0.19307	0.0342554	0.151103	0.209047	0.715418	-0.074318	0.857401	-0.666164	-0.139506	0.209667	0.47733	-0.346875	0.143284	0.379236	-0.0129669	0.00598169	-0.289337	0.586255	-0.0970954	-0.424373	-0.574148
O14879	Interferon-induced protein with tetratricopeptide repeats 3 OS	IFIT3	-1.10375	0.148987	-1.39784	0.542405	-1.05077	0.680373	-2.06552	-0.988458	0.0947705	-1.73064	-1.39438	-0.724334	-1.30893	0.864731	-0.653959	1.34541	-0.0369178	0.628331	-1.06595	-1.3869	-0.457634	-0.917621	-0.102173	0.130874	-0.250221	-1.05103	-0.37914	-0.108396	0.394229	0.104399	-1.07616	-1.12122	-0.0527501	-0.980833	-1.3625	-1.21543	-0.295906	-1.18028	0.209344	0.144737	-1.12722	-0.935351	0.196944	-1.6584	-1.50318	-0.735328	0.174324
O14880	Microsomal glutathione S-transferase 3 OS	MGST3	-0.483195	-0.508498	-0.657762	-0.0860314	0.719137	0.99136	-0.0890844	-0.421619	-0.737897	0.131535	-0.340298	-0.30064	-0.0710866	1.03417	0.032857	-0.453887	-0.290704	1.00376	1.23701	0.0737882	-0.451703	-1.09451	0.994654	-1.24156	0.524579	0.837414	0.287231	-0.64181	-0.809534	-1.04321	-0.471668	1.03227	0.255186	-0.531901	-0.792957	-0.344135	-0.792917	0.139267	-0.390826	-0.515119	-0.408573	0.076146	-0.172062	0.999438	-0.821748	-0.863733	-0.74171
O14893	Gem-associated protein 2 OS	GEMIN2	0.289656	-0.23821	-0.332288	-0.446087	-0.114958	-0.212928	1.39334	0.0390672	-0.0361687	1.08225	-0.276031	1.15805	0.261096	-1.1042	0.066162	0.159967	-0.346614	-0.0237361	-0.313617	0.192896	-0.227775	-0.848071	-0.225576	-0.652619	0.00433644	0.388539	0.798452	0.00854342	0.379171	-0.736694	0.458402	0.00988851	-0.0930404	-0.126088	0.311966	0.128403	0.175606	0.119353	-0.124106	0.488255	-0.129286	0.431302	0.397033	0.430297	0.425438	-0.809597	-0.396518
O14896	Interferon regulatory factor 6 OS	IRF6	-0.552291	-0.724938	-0.178823	0.0793838	0.635685	0.896487	-0.507328	-0.59983	-0.582822	1.37346	0.83381	-0.158901	0.14918	-1.03076	-1.47733	-0.40359	-1.72524	-0.818867	1.10935	0.260909	-0.688009	-0.54751	0.419721	-0.336727	-0.281231	0.724443	0.658671	-0.00611701	1.07406	-0.646129	0.348952	-0.201338	-0.339196	-0.453905	0.678885	0.806249	-0.100756	-0.468287	0.429631	0.276969	-0.703011	-0.81624	0.0840978	1.57568	0.106324	0.0989557	-0.295897
O14907	Tax1-binding protein 3 OS	TAX1BP3	0.0367024	-0.294388	-0.422363	-0.540346	0.147593	0.430408	0.0863095	0.679763	0.179015	-0.16532	0.086066	0.17167	0.0938392	0.391473	-0.0128424	-0.427327	-0.40971	-0.939305	0.0642536	-0.191998	0.256444	0.346449	-0.338373	-0.167253	-0.203207	0.0577203	-0.199181	0.192576	0.550672	-0.547543	-0.224191	-0.0570373	0.195013	0.00702621	0.037133	-0.419125	-0.218479	0.654701	-0.0261319	-0.942852	0.437822	-0.127831	-0.110198	0.0970638	-0.449975	0.0265732	-0.31994
O14908	PDZ domain-containing protein GIPC1 OS	GIPC1	-0.495315	-0.437899	-0.0706293	-0.132471	0.262878	-0.486212	-0.209902	-0.0905746	-0.318758	0.0940732	-0.524303	0.0115754	0.709383	0.324128	-0.192348	-0.768572	0.334407	-0.759068	-0.51144	0.305056	-0.363718	0.198979	-0.560161	0.481609	-0.154828	-0.438378	-0.779295	0.209737	-0.14842	-0.2174	-0.599237	-0.0589118	0.71344	-0.069202	0.296122	0.525535	-0.790596	0.0773071	-0.360375	0.181066	-0.188628	0.43258	-0.0787253	1.19195	-0.652452	-0.142122	-0.240614
O14920	Inhibitor of nuclear factor kappa-B kinase subunit beta OS	IKBKB	0.465034	0.220782	0.735211	-0.0548913	-0.0244774	0.380615	-0.325372	0.0132824	-0.33753	-0.53453	0.494223	-0.724243	-0.490721	0.33137	0.680752	-0.303284	1.14689	-0.231988	-0.0751011	0.211713	0.257763	1.55668	-0.438515	-0.0404965	-0.634244	0.564921	0.0914999	-0.102529	-0.126087	0.245813	-0.0638221	-0.329818	1.17007	0.135513	0.112697	0.0198516	0.273943	-0.651053	0.34157	-0.467497	-0.0979159	-0.462963	-0.156604	-0.849796	-0.227671	-0.151911	0.125211
O14925	Mitochondrial import inner membrane translocase subunit Tim23 OS	TIMM23	-0.747176	-0.212953	0.0459111	0.150242	0.36532	0.567983	0.154103	-0.237414	0.0086295	-0.273433	-0.250564	-0.148349	-0.217457	-0.179183	0.387467	0.273567	0.0151991	-0.0608565	0.451128	-0.0566596	-0.113622	-0.653534	-0.0671545	0.177243	0.182971	-0.227423	0.439815	-0.0544742	-0.0924004	0.00700548	0.78818	-0.322328	0.121985	0.164907	0.792391	0.473169	-0.336968	0.749262	-0.00884411	1.33993	-0.155558	0.342159	0.77802	0.424307	-0.089233	-0.416582	0.0925012
O14929	Histone acetyltransferase type B catalytic subunit OS	HAT1	0.10852	-0.695619	-0.648935	-0.0987459	-1.1276	0.261565	1.16002	0.130463	0.406001	-0.052312	-0.765512	0.340951	-0.183333	0.21854	-0.690578	-0.446097	-0.195152	1.29512	-0.42729	0.814877	-0.0180235	-0.126151	-0.595163	0.140655	0.484206	-0.281366	0.0749707	0.358049	-0.00236779	0.131289	-0.133455	-0.941593	-0.0241793	0.0614762	0.107168	0.673299	-0.385678	-0.704321	0.295649	1.02184	-0.517966	0.0988192	1.11156	-0.713456	1.41738	0.770166	0.054023
O14933	Ubiquitin/ISG15-conjugating enzyme E2 L6 OS	UBE2L6	0.789917	-1.27496	-1.31589	-1.24524	-1.90726	0.751189	-1.27822	-0.817942	-0.127735	-0.947449	-0.618879	-0.423083	-0.215645	0.365784	-0.201702	1.60946	-0.0953807	0.0965766	-1.02313	-1.56109	-0.282631	-0.753934	0.0699515	0.27653	0.780431	-1.10133	-0.911161	-0.879432	0.692284	0.678952	-1.47876	-0.819308	0.221329	-1.24377	-0.267452	-0.331273	-0.183747	-0.63941	-0.286184	0.744221	-0.202541	-0.234327	1.13594	-0.45078	-0.698331	0.341472	0.242611
O14936	Peripheral plasma membrane protein CASK OS	CASK	-0.361164	0.1238	-0.364104	-0.461984	-0.708994	0.404165	0.029928	0.139239	-0.136234	-0.105247	1.32164	-0.624716	0.261866	0.183296	0.962594	-0.0695041	0.70701	-0.130472	-0.0857358	-0.250228	-0.0173777	0.151024	-0.700686	-0.658268	-0.415831	0.801452	0.234255	0.327486	-0.147865	-0.293189	0.047421	0.357444	0.241553	-0.200497	-0.607515	0.231386	-0.0594495	-0.140441	-0.0182857	0.0564671	0.474381	0.464501	-0.374388	-0.0247756	-0.630469	-0.0538498	-0.859419
O14939	Phospholipase D2 OS	PLD2	-0.147449	0.152899	0.111091	-0.232605	0.0219688	0.447294	-0.140331	0.248377	0.149283	0.268113	0.561936	0.163716	0.389586	0.108087	-0.17349	-0.637317	0.17562	-0.712602	0.617829	-0.245199	0.804752	-0.152941	0.917847	-0.548308	-0.636028	1.00213	1.43018	0.0482038	-0.0212782	0.36466	0.291827	-0.336051	-0.242116	0.294586	-0.523224	0.241473	0.0278771	-0.177077	-0.0113706	-0.219904	-0.142118	0.100361	0.403793	0.216291	-0.0334835	-0.0796093	0.161344
O14949	Cytochrome b-c1 complex subunit 8 OS	UQCRQ	0.193014	-0.920704	-0.226706	-0.194754	-0.116037	1.37375	-1.43832	-0.372354	-0.516634	-0.931995	0.673614	-0.188785	0.863099	-0.294629	0.312625	1.18608	1.25821	0.253954	0.376688	-0.00104112	0.101678	-0.617135	2.33568	-0.0673194	0.113955	0.364374	-0.282509	-0.559972	-0.733776	-0.59863	-1.11187	0.213741	1.74403	-1.03701	0.138916	-1.00133	-0.579491	-0.0969216	-1.42609	0.622963	0.101437	1.74067	1.40405	0.509233	-0.851844	0.623958	-0.546199
O14950	Myosin regulatory light chain 12B OS	MYL12B	0.4986	-1.05768	-1.58665	-0.772382	-1.5206	-0.0152635	0.387261	0.853663	0.26697	-0.381724	-0.128097	0.290572	0.0512275	0.121945	1.41884	0.324269	0.576361	-0.403959	-0.354277	-0.392827	-0.196342	0.271775	-0.932754	0.807382	-0.378024	-0.194414	-0.343464	1.04905	-0.152469	0.520433	0.215022	-0.0582435	1.47872	-1.03485	-0.0172453	-0.194823	-0.440094	-0.0965167	0.101751	-0.681489	0.809286	-0.27028	-0.528359	-0.316771	-0.340263	0.435502	0.901916
O14964	Hepatocyte growth factor-regulated tyrosine kinase substrate OS	HGS	-0.359318	0.232133	-0.103046	-0.0605261	-0.105796	-0.32438	-0.00299531	0.0235091	-0.324219	-0.169478	-0.139931	0.480468	-0.438244	-0.0181438	0.238806	-0.390064	-0.0522109	-0.116636	-0.0653003	-0.00830106	-0.183239	0.237392	0.19559	0.0884459	0.697363	0.0744241	1.07155	0.146907	-0.305464	0.00964864	-0.324895	0.307277	0.365843	0.203165	0.152482	0.230616	0.0977619	-0.147173	-0.639694	-0.316768	-0.283565	-0.215364	-0.0718657	0.62539	0.069021	0.553999	-0.048085
O14965	Aurora kinase A OS	AURKA	-0.297763	-0.0464466	-0.00160994	0.0839829	-0.0890488	0.279301	0.952075	-0.533594	0.308513	0.310513	-1.25618	-0.114858	-0.534818	0.16628	0.365207	-0.41611	0.572487	0.291523	-0.527151	-0.0206063	-0.153329	0.0766835	-0.26412	0.475004	-0.352837	-0.153635	0.0892294	-0.180916	0.0671159	0.0517944	0.28347	0.00733737	0.356605	-0.119912	0.223921	0.337857	-0.346736	0.135961	0.0689921	0.465007	0.0218603	0.680588	0.332306	0.0648031	0.201925	0.103233	-0.0436046
O14966	Ras-related protein Rab-7L1 OS	RAB29	-0.200455	-0.127909	-1.52459	-0.27604	-0.0213135	0.803615	-1.56949	-0.465387	0.0673388	-0.525056	-0.334972	-0.162971	-0.358235	0.205766	-0.240035	-0.247776	-1.00545	-0.569516	-0.500128	-0.678385	-0.0785718	0.00746675	0.0781518	-0.143795	-0.434721	0.109218	-0.130507	-0.362268	0.873143	0.494279	-0.271075	-0.291167	-0.234677	-0.366774	0.283654	1.2241	-0.0389043	-0.0298588	1.08217	-0.808555	-0.111001	-0.185472	-0.398514	0.0464176	-0.250753	-0.691428	0.330129
O14967	Calmegin OS	CLGN	-1.29368	-1.37434	-1.7818	-2.16913	-0.337782	-2.04144	-1.52671	-0.735332	0.021347	-1.17571	-0.856451	-1.60859	0.276308	-0.44446	-1.38234	2.04912	-0.75885	1.69731	-1.39209	-1.02126	-0.591805	-0.896884	-0.57472	1.08387	-0.922137	-0.137434	-2.53749	-0.822771	-0.407958	0.994849	-1.04359	2.32427	0.407636	-1.65198	-0.531973	2.33352	-0.779597	3.60866	0.401793	-0.160218	-1.41316	-0.17029	-0.593675	-0.808936	-1.75105	0.0375494	-2.33313
O14972	Down syndrome critical region protein 3 OS	DSCR3	0.332647	-1.1361	-0.839149	-0.00501696	-1.20947	0.111698	0.00766724	-0.287497	-0.161499	-0.39794	0.255145	0.474433	-0.135635	-0.277754	-0.246508	-0.180206	-0.142414	-0.781137	-0.120027	-0.52391	-0.0232206	-0.132445	0.0685817	-0.0360962	-0.180716	0.0201285	0.27395	-0.501041	0.278902	0.345621	0.0639483	0.418383	1.38824	-0.915494	-0.191891	-0.0542537	-0.0345668	-0.241171	0.564662	-0.00021053	0.299523	0.279395	0.158138	-0.424133	-0.13775	-0.0422991	0.402825
O14974	Protein phosphatase 1 regulatory subunit 12A OS	PPP1R12A	-0.206325	0.255746	-1.09237	0.0768185	0.0805343	-0.387697	0.034823	0.202958	-0.624538	-0.0945323	0.311432	0.0040716	0.378251	-0.168365	0.342939	-0.564144	0.434449	-0.74548	-0.480308	0.690358	-0.0344591	0.354049	0.0703559	-0.419169	-0.22513	0.0290329	0.246451	0.466576	-1.01389	0.352076	-0.0902969	0.0415759	-0.0882768	-0.0634532	0.19152	-0.0035415	-0.489568	0.0474951	-0.844514	-1.28285	0.720828	-0.0805951	-0.472677	0.201666	0.034804	0.480016	0.329893
O14975	Very long-chain acyl-CoA synthetase OS	SLC27A2	-0.54604	-0.502308	-0.598596	0.189548	-0.906313	1.64055	-0.79556	-0.337599	0.309904	-0.48646	0.189512	-1.31847	0.514515	0.192446	0.252444	0.323325	0.096607	-0.0370411	-0.382544	-0.0992345	-0.216967	-0.878413	-0.506061	-0.164247	-0.193742	-0.281693	-0.77742	0.269722	0.516524	-0.116864	-0.265715	-0.513284	-0.11355	1.81373	1.24274	-0.410884	0.113809	1.09832	-0.0229701	-0.809741	-0.842121	-1.28071	-0.430099	-0.0547328	-0.346965	0.062768	-0.19101
O14976	Cyclin-G-associated kinase OS	GAK	0.0967409	-0.331889	-0.553848	-0.0579611	0.893096	0.439585	-0.341742	-0.129725	-0.153036	-0.470801	0.0826485	-0.00416767	-0.0602208	-0.0717183	0.566432	0.0406893	0.582635	-0.419768	0.0323461	-0.371417	-0.109866	-0.477734	0.107824	0.0564148	0.281616	-0.793805	-0.638843	0.0777493	0.360578	0.212153	1.16904	0.157515	0.592295	-0.619453	-0.0487896	0.354336	-0.263179	0.414613	0.321096	0.150855	-0.213458	-0.198128	-0.245438	-0.0807858	-0.540322	-0.300767	0.162409
O14979	Heterogeneous nuclear ribonucleoprotein D-like OS	HNRNPDL	-0.270924	-0.104121	-0.714388	-0.140383	0.249352	0.250411	0.732575	-0.551161	-0.40966	0.526176	0.382598	0.418298	0.255036	-0.19252	-0.0119755	0.551475	-0.198923	-0.69956	-0.439067	1.30603	-0.786356	-0.375901	-0.165555	0.504813	0.0950077	-0.0461193	0.95038	-0.458841	-0.45954	-0.026522	-0.130655	0.259488	0.259697	0.235513	0.440806	0.065756	0.105607	0.465016	-1.10277	0.367196	-0.654007	0.277959	1.09622	1.27951	0.820893	-0.300595	0.351784
O14980	Exportin-1 OS	XPO1	-0.220615	-0.181867	0.070006	0.183383	0.103758	0.114204	0.784386	-0.0980944	0.156182	0.719288	-0.206528	0.257255	0.372547	-0.1314	-0.123717	0.133756	-0.306744	0.142689	0.178565	0.701381	0.14601	-0.172064	0.119383	0.265194	0.0299302	0.0102995	0.618367	-0.159654	0.0660616	-0.209527	0.111296	0.106722	0.0950668	-0.392062	0.253207	0.668842	0.0334286	0.137859	0.0302904	0.762454	-0.348258	0.2059	0.564603	0.220321	0.464423	-0.0352625	0.0700327
O14981	TATA-binding protein-associated factor 172 OS	BTAF1	0.164548	-0.355182	-0.261738	0.1662	-0.501282	-0.137785	-0.421525	0.0504759	0.110032	0.192117	0.119731	0.343629	0.112651	0.366606	0.760869	0.167102	-0.151054	-0.646133	-0.572083	0.692652	-0.0964286	0.0570606	-0.300476	-0.0379505	-0.406477	-0.16759	0.701822	0.0534753	0.160768	0.197531	0.108681	-0.14684	0.0708251	0.316677	0.352425	-0.26556	-0.0264097	0.172743	-0.178552	-0.0631919	0.137255	0.546417	0.351024	0.177817	0.53303	-0.327612	0.234351
O15013	Rho guanine nucleotide exchange factor 10 OS	ARHGEF10	-0.0514062	0.206681	-0.395419	0.060057	-0.095807	0.108234	0.101703	0.460242	-0.0950187	0.242289	0.758582	0.180294	-0.249059	0.320856	-0.237183	-0.44416	0.660789	-0.132695	-0.210969	-0.682079	0.0903112	0.167275	-0.124489	-0.109773	-0.137529	0.0725391	-0.218551	0.135834	-0.480789	-0.302197	0.0482195	0.0250503	0.374747	-0.183587	-0.28799	-0.0272707	0.0661743	-0.108666	-0.072514	-0.431631	0.488454	0.222468	-0.92029	-0.41257	0.373819	-0.0188787	0.446162
O15014	Zinc finger protein 609 OS	ZNF609	-0.326341	0.127098	0.00410949	0.538553	0.67981	1.13178	-0.0480732	0.113574	-0.680126	1.39809	0.371801	-0.292694	0.534915	0.118349	-0.476702	-0.0612167	-0.0997938	-0.971963	-0.759641	1.65789	0.594377	-0.115474	0.312205	-0.251726	-0.024425	0.0503575	0.297895	-0.267699	-0.645958	-0.182438	-0.549773	-0.359821	0.287868	-0.307401	0.10849	0.0392072	0.0446047	0.23312	-1.14138	1.78256	-0.234771	0.52606	0.060571	0.80673	0.80178	-0.725163	0.16692
O15020	Spectrin beta chain, non-erythrocytic 2 OS	SPTBN2	-0.0826528	-1.10572	-0.284912	0.302165	0.190246	0.76363	-0.135929	-0.118175	-0.44209	-0.214489	0.449093	-0.207152	0.0280287	0.320141	-0.0431417	1.21941	1.54449	-0.246139	-0.296993	-0.335426	-0.151689	-0.16379	-0.152847	-0.547425	0.64852	0.113867	-0.396631	-0.130911	-0.694304	-0.637916	1.6101	0.6661	0.872343	-0.955	0.575248	-0.509802	-0.0316124	0.614569	0.199131	0.47486	0.739471	0.709416	0.146834	-0.412801	-0.0660795	-0.0691229	-0.207664
O15021	Microtubule-associated serine/threonine-protein kinase 4 OS	MAST4	0.0949974	-0.908273	-1.17558	0.518668	-0.079722	-0.0112273	-0.53139	-0.187398	-0.541448	-0.254466	1.71713	-0.677408	-0.378288	-0.565892	-0.865384	-0.646003	0.245672	-1.11278	-0.696753	-1.02696	-0.604229	-0.214424	0.414759	-1.09964	-1.62209	0.613561	-0.125967	0.421442	-1.01004	-0.567662	-0.241544	-0.407595	-0.345547	0.755095	0.0652411	0.0651458	-0.114797	-0.248072	-0.492065	-0.14741	-0.0801942	0.132617	-0.311844	0.107644	-0.598116	-0.516016	-0.643196
O15027	Protein transport protein Sec16A OS	SEC16A	0.239542	0.0867048	-0.73264	-0.0952401	-0.151996	0.635535	-0.394086	0.258586	-0.143183	0.141169	0.364032	-0.331097	0.277869	-0.0202966	0.23349	-0.282142	-0.344174	-0.686734	0.144468	0.626947	0.17813	0.27204	-0.295974	-0.0108612	-0.367221	0.265584	-0.179813	0.233201	-0.0831518	0.316198	0.367579	0.020788	0.0471001	-0.0388153	0.15896	-0.175662	-0.190198	0.204861	-0.00205166	0.0476186	0.263312	0.0144559	-0.27115	1.23361	-0.0538184	-0.267313	0.20935
O15031	Plexin-B2 OS	PLXNB2	-0.109503	0.263567	-0.165642	0.666596	-0.236416	0.313712	0.257333	0.0635774	0.00585756	-0.372807	0.598468	-0.0449661	0.31552	0.0422406	0.0639525	0.216929	0.213617	-0.0533263	0.0412188	-0.0125334	0.195289	-0.330372	0.0550973	-0.228796	-0.0300287	0.380562	-0.259699	0.259982	-0.297805	0.127517	0.318327	0.12013	0.0427435	-0.00311208	0.271372	-0.0833773	0.114279	0.376743	0.136903	0.194301	0.224266	0.650906	0.289983	0.118668	-1.21663	-0.141844	-0.643935
O15037	Protein KHNYN OS	KHNYN	0.101618	0.198125	-0.208095	0.0197016	-0.0922894	-0.0216014	0.795337	0.0100551	0.420105	0.520013	0.0480135	-0.085333	0.417649	0.18456	-0.164707	0.340051	-0.306189	-0.363156	0.150605	1.05955	-0.158832	-0.0978025	0.477534	-0.156583	0.0090669	-0.107434	0.240942	-0.000115392	-0.254844	-0.0436715	0.226219	0.0716431	0.89588	-0.678046	0.617343	0.276596	0.0755413	-0.616426	-0.0331115	0.846652	0.183773	-0.0989501	-0.585283	-0.349916	0.616428	-0.37963	-0.0597426
O15040	Tectonin beta-propeller repeat-containing protein 2 OS	TECPR2	-0.470068	0.546646	0.0286437	0.0988992	0.362585	-0.0932413	-0.228221	-0.339728	-0.120144	0.157957	0.207012	-0.335578	-0.586283	-0.752742	0.176042	-0.495376	0.340492	0.588729	0.050881	1.33507	-0.97719	0.00782177	-0.277614	0.580003	-0.527586	-0.0635873	-0.380094	-0.542126	0.327608	0.364629	0.000618418	1.0896	0.13074	-0.675567	0.301737	-0.241655	-0.375088	-1.29196	-0.0615388	-0.6704	-0.271669	-0.75523	-0.473658	-0.799303	0.0896867	0.152106	0.167085
O15042	U2 snRNP-associated SURP motif-containing protein OS	U2SURP	-0.276476	-0.517213	-0.494187	-0.364698	0.48029	0.0683313	0.489668	-0.0972162	0.00387038	0.622263	0.024221	0.335923	0.595947	-0.144427	-0.112653	0.588175	-0.547088	0.248672	-0.162878	0.556205	0.163236	-0.120274	0.169173	-0.15736	0.459011	0.11252	0.529965	-0.391573	-0.390784	-0.283571	-0.116877	0.395296	0.295564	-0.276344	0.506802	0.037555	0.00329958	0.335442	-0.567033	0.211276	-0.255332	0.637608	0.165685	1.24039	0.856783	-0.0599055	0.276271
O15047	Histone-lysine N-methyltransferase SETD1A OS	SETD1A	0.460968	0.373466	-0.245737	0.382734	0.362275	0.152974	0.569704	0.311708	0.262952	0.940648	0.339965	0.390647	0.792474	-0.140129	-0.03487	0.183198	0.173164	-0.476035	-0.212382	0.994491	0.358691	-0.236118	0.322765	-0.00096062	0.141454	0.298443	0.720682	0.463093	-0.170084	0.37972	0.141788	-0.315901	0.686913	-0.342783	-0.266269	0.264419	-0.0255642	-0.129492	-0.407095	0.0273414	-0.157549	-0.0617035	0.236635	0.992864	0.391258	0.0982883	0.331179
O15049	NEDD4-binding protein 3 OS	N4BP3	0.480428	-0.664379	-0.745918	0.114123	-0.920856	-0.387347	0.93229	0.906649	-0.163122	-0.211251	-0.553856	0.199554	0.175694	0.130946	1.44855	-0.917074	0.554934	0.405007	-0.515023	-0.15214	0.494432	-0.0556676	0.164639	-0.424944	0.108312	0.344384	0.038421	0.123623	-0.234381	-0.0591176	0.122003	0.51587	1.12311	-0.245549	0.00522269	-0.588938	-0.142032	0.47226	-0.824534	0.0133161	-0.860812	1.09438	0.471754	0.106039	-0.271331	-0.175646	-0.589332
O15050	TPR and ankyrin repeat-containing protein 1 OS	TRANK1	-0.122489	0.0827226	-0.161651	-0.0284763	0.0311938	-0.0337278	0.0200137	-0.0577766	0.0387302	-0.263173	-0.0851296	-0.117818	0.17948	-0.141069	-0.26892	0.721936	-0.370966	-0.0503753	-0.910393	-0.244904	0.577757	0.148831	0.302409	0.420037	0.248669	-0.0834978	-0.798184	0.172191	-0.289122	0.788587	-0.342861	-0.462663	-0.131234	-1.1818	-0.752172	0.449642	0.095004	0.0491283	-0.404088	0.955545	-0.136186	-0.156167	-0.0962185	-0.0191511	-0.413364	-0.139055	-0.573599
O15056	Synaptojanin-2 OS	SYNJ2	-0.0978149	0.0982918	-0.732151	-0.132479	-0.393482	0.21337	0.299243	0.595681	-0.0495149	-0.282811	0.08103	0.513144	-0.742829	0.144691	1.22643	-0.0568913	-0.204087	-0.793972	-1.23326	-1.03345	-0.362791	0.94421	0.125386	0.780907	-0.33514	0.561455	-0.25987	0.687487	-0.679895	0.398514	0.176	-0.186589	0.106584	-0.537349	-0.270364	0.992074	-0.17413	0.0420623	0.0820021	0.223295	1.73019	0.637044	-0.279251	-0.0567413	-0.680353	0.181374	-0.344006
O15061	Synemin OS	SYNM	0.128524	0.103413	-2.23451	-1.59722	-1.64275	-1.32235	-0.100047	0.14641	-0.84159	-0.967516	-0.853495	-1.66574	-0.431445	-0.967785	-1.15064	-0.609535	-0.588222	-1.37266	-0.913201	-1.06935	-0.576974	-0.681765	-1.14749	-1.39378	-1.17164	-1.66348	-1.84466	1.64183	-1.99019	-1.22637	-2.10308	-1.17357	-0.907544	-0.597051	-1.13919	-1.85544	-1.70854	-1.10064	-1.51449	-1.94582	-0.498768	-1.32055	-1.28528	-1.43039	-1.55719	-1.35218	-1.30996
O15066	Kinesin-like protein KIF3B OS	KIF3B	-0.402414	-0.173773	-0.683405	-0.513815	-0.02688	0.00278674	-0.321494	0.0436362	-0.232374	0.0596939	0.0135949	0.404496	0.21291	0.246499	0.540354	-0.259231	0.611713	0.699496	-0.217609	-0.218778	-0.0571485	0.0150475	-0.132633	-0.0491529	0.555256	0.638579	0.400236	-0.0503657	-0.134376	-0.394942	-0.379004	-0.0946492	0.127059	0.0818465	-0.0336657	0.66332	-0.089441	0.110812	-0.026076	-0.515594	-0.00690908	-0.344866	-0.425597	0.620735	0.148642	-0.174842	0.108188
O15067	Phosphoribosylformylglycinamidine synthase OS	PFAS	-0.469896	-0.27605	-0.60015	0.767185	0.0164763	0.451936	-0.219723	0.153976	-0.0263497	-0.530678	-0.641519	0.282917	-0.281647	-0.474661	-0.132337	-1.27021	-0.561492	0.434916	0.320096	0.485595	-0.947995	0.345843	-1.1035	0.395836	-0.323728	0.608516	-0.149419	0.240801	0.00653022	0.770464	-1.36322	-1.15456	-0.373762	0.335283	0.440008	-0.344015	0.10842	-1.42409	-0.386703	-0.803008	-1.21794	-1.7472	-0.199318	-0.0601157	0.63611	0.79093	0.388624
O15068	Guanine nucleotide exchange factor DBS OS	MCF2L	-0.0449463	0.00278345	-0.343965	0.00613805	-0.314708	0.225096	-0.428348	0.985202	0.118987	1.05529	0.990013	0.523727	0.118013	0.0973521	0.231482	-0.0460614	0.293065	-0.0448918	-0.0347937	0.207191	0.308007	0.537791	0.488507	0.140346	1.21732	-1.16009	-0.0351374	-0.24362	0.473172	0.0271201	0.28704	-0.132017	0.508235	-0.5305	0.207439	0.0638221	0.127567	0.0227436	0.129593	0.0526299	0.066307	0.169296	-0.974871	-0.159132	-0.083367	0.414062	0.028337
O15075	Serine/threonine-protein kinase DCLK1 OS	DCLK1	1.78987	1.91374	-0.922775	-0.978941	0.527603	0.251453	0.981999	0.635536	-0.0905303	1.41424	-0.066148	-0.621375	0.0958648	0.0394601	0.249404	-0.686422	0.225932	-1.54079	-1.35002	-1.68188	-0.402733	0.0145175	-0.576624	-0.892826	-0.476055	-0.172293	-0.600558	1.46037	0.471895	1.00821	0.0659764	0.0970401	0.112561	-0.476894	0.106839	0.727109	-0.0393703	0.842712	0.0862156	1.30881	1.41636	0.12147	-0.827224	-1.06401	0.849001	-0.356634	1.46539
O15078	Centrosomal protein of 290 kDa OS	CEP290	0.547055	-0.791885	-0.792233	-1.0003	-0.531541	-0.271615	-0.285157	-0.328969	-0.173484	0.210157	0.690918	0.00248182	0.861492	-0.0766227	-0.221417	0.351039	0.315095	-0.287311	-0.193758	0.511572	-0.0739194	0.0182587	0.0993955	0.033605	0.20494	0.0935376	0.0719467	-0.103163	-0.0534408	0.0628925	-0.0379949	0.0597622	0.123873	0.0299835	0.786898	0.138237	0.0965655	0.0717836	-0.0738973	0.0757708	-0.122154	0.18858	-0.123786	0.483956	0.00195498	-0.297861	0.169347
O15084	Serine/threonine-protein phosphatase 6 regulatory ankyrin repeat subunit A OS	ANKRD28	-0.619789	-0.1394	0.352355	0.62509	0.52222	0.310488	0.0913713	-0.232071	-0.229662	-0.657732	-0.217465	0.133595	0.547036	0.448572	0.299289	0.529609	-0.37322	-0.271528	0.826105	0.192392	0.0722376	-0.314995	-0.270831	0.225098	0.386867	-0.238322	-0.495789	-0.260658	-0.27006	-0.746735	0.907337	0.0575307	0.0675205	-1.40051	0.412956	-0.266734	-0.111807	0.312297	0.368775	0.888141	-0.433885	-0.101956	-0.487374	-0.265443	-0.418021	-0.0997343	-0.295746
O15085	Rho guanine nucleotide exchange factor 11 OS	ARHGEF11	-0.0491018	0.295018	-0.0737809	0.270635	0.201586	-0.10044	0.329296	0.0260374	-0.0464809	0.20405	0.0617107	-0.128644	0.00236407	0.130932	0.0257898	-0.1561	-0.271265	0.0125323	0.112	0.610654	0.114097	0.00410978	0.0535973	-0.289559	0.225808	0.539802	0.49101	-0.0106826	-0.102713	-0.231968	0.299559	-0.142897	-0.161817	0.2771	-0.0814613	0.318206	0.0701637	-0.0349839	-0.155163	-0.180674	-0.390614	-0.690142	-0.142034	0.539964	-0.205716	-0.031952	-0.361819
O15091	Mitochondrial ribonuclease P catalytic subunit OS	KIAA0391	0.0248735	-0.030322	-0.487482	-0.302025	-0.0930882	0.282893	2.22165	-0.74139	-0.482518	0.523593	0.333703	0.78332	-0.0805829	-0.462828	1.30037	0.295941	-1.99177	0.0282382	0.202447	-0.339166	-0.953357	2.89327	-0.186093	0.500412	0.515205	-1.06951	-0.179265	-0.485077	-0.01507	-0.664603	0.422706	0.397591	-0.303085	-0.643225	-0.106648	0.493081	0.116751	-0.683449	0.564691	-0.0791999	-0.129549	-0.793604	-0.183981	-0.198414	1.50015	-0.983447	-0.118816
O15111	Inhibitor of nuclear factor kappa-B kinase subunit alpha OS	CHUK	-0.127338	-0.117758	-0.348703	-0.627213	-0.345721	-0.270216	-0.392854	0.323294	-0.0729236	-0.18768	-0.259272	-0.183461	-0.383692	0.544613	0.518625	-0.299611	0.0908355	-0.130614	-0.247759	0.288778	-0.29198	0.485652	-0.526161	0.148893	-0.229143	-0.154718	-0.00370219	0.207511	0.417372	-0.0195918	-0.420195	-0.465194	0.171221	0.240575	0.265702	-0.39094	0.579017	-0.338489	-0.0520587	-0.56306	0.150657	-0.28773	0.0395283	0.0158919	-0.299837	0.25628	-0.330553
O15116	U6 snRNA-associated Sm-like protein LSm1 OS	LSM1	0.0763383	-0.67199	-0.160495	-0.325866	-0.431388	0.180238	0.179042	-0.187038	-0.0124901	0.354851	-0.500421	0.0447935	-0.542691	0.430654	-0.0120564	0.393395	0.0311079	0.210998	-0.318489	0.14314	-1.01697	0.370003	-0.950017	0.226973	-0.58539	-0.475996	0.307388	0.526669	0.0751907	0.348751	-0.712098	-0.0187466	0.456242	0.0477174	0.477635	-0.464994	-0.298371	-0.781794	-0.119307	-0.243306	-0.429156	-1.10998	-0.472812	-1.04716	-0.0318261	0.375437	0.925989
O15117	FYN-binding protein 1 OS	FYB1	0.40341	-0.126909	-1.3067	0.71074	-1.27906	-0.880003	-0.906203	0.297338	-0.328492	-2.09866	-0.300406	-1.27146	-1.7149	-0.427797	-1.12977	-1.05972	-0.786441	-2.02439	-2.63648	-2.70226	-0.439947	-0.20906	-0.141985	-0.60804	0.904228	-0.235368	-0.982257	0.646005	0.105536	2.14736	-1.16694	-1.09195	-0.592996	-1.11937	-1.76265	-0.117777	0.488383	-2.20541	0.279023	-1.51523	0.650769	-0.834024	-0.306583	-1.95752	-1.35068	0.141869	-0.160054
O15118	Niemann-Pick C1 protein OS	NPC1	0.178372	0.00309574	-0.508653	0.08427	-0.297879	-0.392031	0.10484	0.567251	-0.0872002	-0.317769	-0.405331	0.70707	0.197256	0.463347	0.112228	-0.302251	-0.0821222	-0.0847425	-0.403713	0.0725036	0.194544	0.365694	-0.392898	0.131204	0.0518673	-0.398109	-0.203909	0.0486892	0.990307	0.151919	-0.0695186	-0.248337	0.494227	0.440408	0.217572	0.75674	0.377456	-0.146111	0.307523	0.613838	0.72768	-0.221284	1.96629	-0.0582626	-0.269232	-0.540973	0.125759
O15121	Sphingolipid delta(4)-desaturase DES1 OS	DEGS1	0.170142	-0.527651	-0.573198	-0.209565	-0.911007	-0.00169745	0.571435	0.458714	0.645197	0.341472	-0.0582147	0.14397	0.113438	0.354053	0.20493	0.253319	0.45304	-0.237032	-0.557173	0.129537	0.129706	-0.133141	0.0226662	0.0158986	-0.28079	0.737013	-0.519953	-0.278086	-0.0155067	-0.288145	-0.948952	0.0133644	0.522975	-0.567958	-0.493483	0.24546	0.160689	-0.136068	0.564921	0.0425102	0.142363	0.398497	-0.251619	0.00772867	-0.428478	0.638241	-0.332519
O15126	Secretory carrier-associated membrane protein 1 OS	SCAMP1	-0.209791	0.0777332	-0.572105	0.358848	0.671961	-0.129097	0.453777	0.296785	-0.443527	-0.478424	0.397008	0.264971	0.819447	0.253086	-0.370725	0.21407	0.480996	-0.554447	-0.619108	-0.0675925	0.144493	0.0402471	0.521338	0.283216	-0.134105	1.04788	0.0385408	0.544516	-0.446927	-0.0652327	0.10301	0.727195	0.230434	-0.224088	0.311078	-0.0472227	-0.025592	1.14008	-0.185655	-0.213544	-0.166561	1.10896	0.455614	1.08041	-0.216825	-0.192083	-0.635715
O15127	Secretory carrier-associated membrane protein 2 OS	SCAMP2	-0.247541	-0.156997	-0.28971	-0.0647734	-0.439918	0.734075	-0.349424	0.764987	0.242489	-0.0458938	0.171587	-0.236936	-0.172059	0.356188	0.212903	-0.0864154	0.222497	-0.512001	-0.226082	-0.280246	0.232927	0.00764255	-0.310068	-0.211128	-0.0937645	-0.109151	-0.325669	0.409071	0.217182	0.283558	0.248903	0.100967	0.525653	-0.082864	-0.566248	-0.478412	-0.143416	0.362548	-0.263594	0.420949	0.10986	0.45143	-0.24249	-0.170174	-0.291172	-0.263508	-0.400021
O15143	Actin-related protein 2/3 complex subunit 1B OS	ARPC1B	-0.51912	0.0898264	-0.0150945	0.405974	0.158527	0.00271484	-0.017553	0.312895	-0.354562	-0.875842	-0.325973	0.717622	-0.688144	0.309828	0.427733	-0.18237	0.75806	-0.268057	0.0895261	-0.665008	-0.436133	0.0761509	-0.165033	0.536643	0.575097	0.0430888	-0.160539	0.229992	-0.0474063	0.800829	-0.205974	0.398361	0.234013	0.17713	-0.519175	-0.218256	-0.0518884	-0.332961	-0.0037966	-0.105615	0.734247	-0.0484013	-0.0635301	-0.273871	-0.553431	0.549627	-0.324339
O15144	Actin-related protein 2/3 complex subunit 2 OS	ARPC2	-0.386087	0.079725	-0.00507873	0.228906	0.0625984	-0.146448	-0.179606	0.0472431	-0.32884	-0.775649	-0.185759	0.346073	-0.200771	0.0117779	0.0389858	0.0873749	0.630335	-0.301087	0.158539	-0.456518	0.187405	0.136244	-0.0585164	0.508608	0.679826	-0.033055	-0.0439936	0.11643	0.126173	0.699134	0.351551	0.289975	0.110504	-0.00175614	-0.345639	-0.0733601	-0.120456	-0.338313	0.0663522	0.129884	0.654349	-0.201725	-0.10159	-0.546783	-0.52085	0.136508	0.0944728
O15145	Actin-related protein 2/3 complex subunit 3 OS	ARPC3	-0.59879	0.187529	0.206955	0.361152	0.403903	-0.148451	-0.208023	0.181597	-0.314359	-1.001	-0.116637	0.629283	-0.265473	0.0639544	-0.0227499	-0.077606	0.562632	-0.116898	0.266723	-0.191246	-0.0494806	0.103992	0.0886761	0.560603	0.593856	0.125871	-0.141967	0.178069	0.401199	0.455611	0.566474	0.26087	0.16494	0.228686	-0.187388	-0.115453	0.0062894	-0.342925	-0.141101	0.218954	0.677179	-0.153323	-0.0976668	-0.616629	-0.612288	0.237781	0.150972
O15160	DNA-directed RNA polymerases I and III subunit RPAC1 OS	POLR1C	0.0651873	-0.713181	-0.601735	0.284575	-0.575746	0.14097	0.605614	-0.276026	0.152627	0.759635	-0.180646	-0.349752	0.0828195	-0.241725	0.471482	0.11398	-0.341747	-0.0275447	0.20028	0.272415	-0.0637964	-0.258739	-0.0821872	-0.25086	-0.359903	-0.264279	0.176174	-0.122498	0.285176	0.0575417	-0.0388061	0.210115	0.488071	-0.233622	0.266841	0.456559	0.0188881	-0.38336	-0.0786679	0.260371	-0.580889	-0.687617	0.212786	-0.125883	0.55868	-0.324531	0.191837
O15162	Phospholipid scramblase 1 OS	PLSCR1	-1.61173	0.767545	0.200016	-0.00256959	-0.902117	0.960899	-0.238165	-0.957062	1.60303	-1.27939	-0.739118	-0.464454	0.830413	1.2153	0.0586039	3.12724	-0.542824	0.435305	-1.07962	-1.83458	0.653653	-0.297269	1.66598	-0.392472	-0.467037	-1.46708	-1.51183	-0.902383	1.30142	-0.401531	-0.696525	-2.4053	-0.697193	-1.064	-0.925246	-0.125586	0.668952	-0.708115	0.785781	0.979417	-0.620453	0.0748927	1.16202	-0.868925	-1.43953	0.00372668	0.990885
O15164	Transcription intermediary factor 1-alpha OS	TRIM24	0.475889	-0.847441	-1.32718	0.263882	-0.323802	0.458732	0.0128421	-0.166395	-0.35956	0.654191	0.0824018	-0.0239286	0.486447	-0.834594	0.379014	-0.448659	0.0683139	-0.474484	-0.0299678	0.731531	-0.0972202	-0.0370126	-0.440947	-0.83138	-0.0607674	0.388428	1.02704	-0.382985	-0.57577	-0.984199	0.437722	0.386777	1.56409	-0.592991	-0.251874	0.00955741	0.343043	-0.168785	-0.407255	0.416106	0.0416145	0.00764773	0.146316	0.26219	0.305833	-0.935769	-0.336718
O15173	Membrane-associated progesterone receptor component 2 OS	PGRMC2	-0.170461	0.332861	-0.101324	0.0556482	0.466227	-0.18781	-0.179469	0.158329	-0.286927	-0.376077	0.366646	-0.0302166	-0.0838547	0.604892	0.368727	0.857488	0.569269	-0.246847	-0.0772705	0.238637	-0.373296	0.310256	-0.102809	-0.746696	-0.401694	-0.137676	0.141385	0.513536	-0.437065	-0.0423826	0.48529	0.700683	0.111821	-0.53636	0.235947	-0.11323	0.0347898	0.574129	0.174377	-0.219489	0.273084	0.373757	-0.360737	-0.530178	0.0276369	-0.416635	0.419541
O15182	Centrin-3 OS	CETN3	-1.26258	-0.95045	0.415312	-0.29068	-0.336989	1.10679	0.763184	-0.0574047	-0.366714	0.553593	1.41218	0.0087285	0.134833	0.106408	-0.170776	0.0773029	-0.037297	-0.0254214	0.566244	0.173081	0.193772	0.143865	0.281006	-0.61646	-0.329132	0.486157	0.28133	-0.469986	0.524739	-0.350819	-0.491846	-0.299325	0.343062	-0.71643	0.829922	0.00644053	-0.631004	1.07044	-0.0618853	-0.0498546	0.00761744	0.36424	-1.07851	-0.930217	-0.214955	0.229853	0.134752
O15195	Villin-like protein OS	VILL	-0.90186	-0.306358	0.340093	-0.21982	0.784883	-0.767011	0.229072	-1.38114	-0.96216	-0.739188	-0.640219	0.779934	0.882609	0.183254	0.0881041	0.553451	0.445347	0.000993859	0.528208	-0.183379	0.513429	0.338528	-0.566793	0.32787	1.6298	0.0668456	-0.548058	0.331526	-0.380712	0.32734	1.76684	0.258834	1.63813	-0.590964	0.733741	-0.367853	-0.679616	-0.635393	-0.677506	-0.391185	0.594058	0.974785	-0.418209	-0.437414	-0.385549	-0.282599	-0.206498
O15211	Ral guanine nucleotide dissociation stimulator-like 2 OS	RGL2	-0.480925	0.143051	-0.701009	-0.697376	-0.438347	0.133418	0.351644	0.125227	-0.124836	-0.137029	-0.366755	0.502523	-0.113398	-0.134233	0.327309	0.139379	-0.733865	0.160208	0.646123	-0.0603759	-0.0300978	0.00768875	0.0410205	-0.124645	-0.355146	-0.114155	0.25503	0.335979	-0.00651682	-0.0684125	-0.157035	-0.671308	-0.0562946	-0.270899	0.0812907	-0.340471	-0.0165082	-0.124997	-0.0406938	0.00588384	-0.0568657	-0.538401	0.36165	-0.273373	0.140511	-0.216306	-0.418991
O15212	Prefoldin subunit 6 OS	PFDN6	-1.43569	-0.198094	0.00510253	0.432131	-0.307341	0.100971	0.40292	-0.158803	0.264539	0.317736	-0.880347	0.525864	-0.351215	-0.265292	0.447316	-0.975544	0.240531	0.795522	0.295645	0.474857	-0.8774	0.445291	-0.568615	0.375753	0.306537	-0.424665	0.272998	-0.535291	-0.18036	-0.23586	-0.942629	-0.519542	-0.221374	0.475449	0.128037	-0.783391	0.0516927	-0.400308	-0.888563	-0.299989	-0.475484	-0.857971	-0.986111	-1.03973	-0.278934	0.849696	0.236468
O15213	WD repeat-containing protein 46 OS	WDR46	-0.160416	-0.589235	0.406719	-0.0168522	0.0676347	-0.0352935	0.825996	-0.0613944	0.00711437	0.4499	0.408685	0.311478	0.792524	-0.296956	-0.030493	0.996759	-0.762131	0.603146	-0.028585	0.000528341	1.26645	-0.208864	0.528169	0.140702	-0.33147	-0.623024	0.540676	-0.511643	-0.668758	-0.237682	0.491367	0.137759	-0.170236	-0.745371	0.198483	0.168831	0.171216	0.251389	-0.130187	0.579708	-0.267225	0.26831	0.660301	0.0935697	0.85628	-0.062621	0.157873
O15226	NF-kappa-B-repressing factor OS	NKRF	0.329346	-1.0148	-1.12844	0.17524	-0.85802	0.771539	-0.256885	-0.0382987	-0.164834	-0.0823422	-0.250774	0.591259	-0.242406	-0.199974	-0.19669	0.762887	-0.306514	0.0583077	0.459228	1.06916	0.0465306	-0.289586	-0.0754745	0.0049409	-0.509993	0.300113	0.515717	0.161169	-0.901037	-0.622215	0.985594	0.444582	1.50081	-0.946018	0.258673	0.252352	-0.301093	-0.170031	-0.254523	0.589867	-0.514397	-0.160531	0.213426	0.306998	0.351287	-0.357547	0.0389662
O15228	Dihydroxyacetone phosphate acyltransferase OS	GNPAT	-0.586333	-0.771179	-0.606873	-0.487702	-0.165657	-0.155212	-0.366508	-0.427004	-0.342083	0.154916	-0.0398396	0.459255	0.555444	0.47765	-0.018778	-0.429388	-0.364057	-0.498193	0.42136	0.438663	-0.0704988	-0.725259	0.347207	-0.481039	-0.173322	-0.078208	0.735571	-0.496583	0.507228	-0.151774	0.0278954	0.0984266	-0.33525	0.962169	-0.0625395	-0.818439	0.289838	0.0180126	-0.0985726	0.544222	-0.194071	-0.484602	0.339566	0.14757	-0.473936	-0.28865	-0.157645
O15230	Laminin subunit alpha-5 OS	LAMA5	0.165221	-0.486809	-0.79295	0.533723	-0.217812	-0.457414	-0.467509	-0.0743074	-0.0482603	0.485337	0.0341813	-0.59721	0.290631	-0.630114	-1.226	-0.202242	-0.634456	-0.892762	-0.340693	0.398329	0.0617207	-0.833086	-0.436123	-0.841794	-0.015871	0.546913	-0.384641	-0.500341	-1.06998	-1.11898	-0.591758	0.0305381	-0.178658	0.737341	-0.461309	0.435707	-0.514025	-0.571445	-0.252236	-0.699633	-0.600358	-0.0654817	-0.841201	0.138341	-0.394455	-0.594601	-0.568199
O15231	Zinc finger protein 185 OS	ZNF185	-0.63809	-1.08133	-0.110368	-0.607446	-0.766845	-1.38554	-1.28134	-0.904015	-2.74643	-1.29202	0.276395	-0.11528	-1.65502	-0.199808	0.107537	-0.691138	-2.30648	0.00664291	1.32994	-0.377752	0.569963	2.26677	-0.348359	-0.482089	0.486184	1.41879	-0.106516	0.096191	-1.40038	-0.6417	0.43061	0.620806	0.743235	-0.0248898	0.189232	2.78318	-0.685431	-1.4793	-1.61399	-1.70019	1.16256	-0.320057	-1.88262	0.138255	-0.397664	-0.838462	-1.4461
O15234	Protein CASC3 OS	CASC3	-0.465762	-0.199515	-0.0773881	-0.419125	0.067237	-0.00600173	-0.143363	-0.247301	0.251223	0.453131	-0.158865	0.0368961	-0.214821	-0.129368	0.236987	0.633913	-0.200513	-0.0587244	0.179441	0.72139	0.881503	0.457603	-0.161778	0.373221	-0.0716866	0.249314	0.138219	0.0918613	-0.216104	0.333259	-0.0655808	-0.246211	0.0508487	0.189866	0.609442	-0.113919	0.186538	0.421474	-0.237091	0.298522	-0.0768276	0.403918	0.235056	-0.332017	0.92913	-0.553643	-0.0986838
O15247	Chloride intracellular channel protein 2 OS	CLIC2	0.485236	0.992123	-0.820857	0.220436	-0.144309	-0.520622	-0.778319	0.0799037	-0.0129691	-0.64901	-0.483798	-0.0472947	-0.268	0.593273	-0.475919	-0.133524	-0.72479	-0.950275	-0.507022	-0.709408	0.0577497	-0.235515	-0.440302	-0.365293	0.905306	-0.0713285	-0.988131	0.415001	-0.36038	1.13561	-0.849093	-0.773331	0.22082	-0.876993	0.722116	1.65958	0.135406	-0.941276	-0.380043	-0.844382	0.381997	-0.738865	-0.107299	-1.12904	-0.477072	-0.0301969	0.0679374
O15254	Peroxisomal acyl-coenzyme A oxidase 3 OS	ACOX3	0.171704	-0.3466	-1.14439	-0.533474	-0.927548	0.140298	-1.62612	-0.380498	-0.533152	-1.07252	-0.644731	0.0360946	-0.657518	0.381431	0.360435	0.399153	-0.00911379	-0.609161	0.186143	0.970393	-0.614444	-0.40663	-1.28008	0.0260084	-0.737268	-1.0536	-0.277186	-0.196805	0.374703	0.369325	1.18516	0.0282587	0.620339	-0.720469	-0.86992	-0.594821	0.485211	-0.321619	0.593711	0.0239088	0.505834	-0.840328	-0.668668	-0.286481	-0.506886	-0.365137	-0.318371
O15258	Protein RER1 OS	RER1	-0.320148	-0.143606	1.02831	-0.126945	-0.482746	-0.0814941	-0.639856	-0.122698	-0.261528	-0.969227	-0.196542	0.226979	-0.0864405	0.420599	-0.159797	0.873536	0.18587	0.771043	0.836372	-0.127616	0.332031	0.119279	0.405956	0.106875	0.316698	-0.401125	-0.193054	-0.33539	-0.196855	0.565154	0.505251	-0.276594	0.997431	-0.419982	-0.0733852	-0.306358	-0.131283	0.681184	0.451242	-0.111311	0.506323	0.651221	0.550083	0.0536795	-0.753738	0.635289	-0.260818
O15260	Surfeit locus protein 4 OS	SURF4	-0.391425	0.422752	-0.390036	0.436456	-0.026964	0.0203616	-0.120791	0.543219	0.268387	-0.0406124	0.0385164	-0.305803	0.0719319	0.416285	0.187193	0.302589	0.0762009	-0.533742	-0.15492	0.000314848	-0.142893	0.521565	-0.722526	0.553392	-0.602897	0.0806513	-0.112531	0.460756	0.456751	0.398135	0.126069	0.13104	0.101248	-0.149852	0.337784	-0.481781	-0.00974982	0.15245	-0.0179846	0.23757	0.398288	-0.168881	-0.191466	0.436378	-0.17086	-0.127073	-0.0767563
O15264	Mitogen-activated protein kinase 13 OS	MAPK13	-0.14203	0.104191	0.0894683	0.0507044	-0.51254	0.50879	0.859965	-0.942699	0.259297	-0.178815	0.16123	0.0296707	-0.626828	-0.0366459	-0.391208	-0.101655	-0.963701	1.09731	0.599798	-0.634793	0.280294	-0.198524	0.499301	-0.436372	-0.255648	-0.654196	-0.224428	-0.671954	0.0419553	0.0245876	-0.455874	-0.877421	0.705126	1.10733	0.397886	-0.372129	0.215489	-0.0448643	-0.204644	0.253533	0.0786955	0.100775	-0.482914	-0.827207	-0.170363	-0.127492	-0.194362
O15269	Serine palmitoyltransferase 1 OS	SPTLC1	0.115838	-0.0268012	0.483121	-0.0363355	-0.190762	-0.236872	-0.21602	-0.134475	0.078986	-0.159819	0.0168684	0.253945	0.348048	0.197918	-0.248866	0.248145	0.449235	0.935526	-0.568051	-0.00222359	0.151948	-0.00586536	0.0147587	0.654499	0.442461	-0.181174	-0.254868	-0.0208909	-0.014668	0.0848028	0.607383	0.153708	0.101512	-0.183423	0.0084354	0.0852761	-0.0145603	0.168977	0.234977	0.382569	0.318088	0.5587	-0.0818059	-0.113849	-0.151896	0.0135307	-0.110414
O15270	Serine palmitoyltransferase 2 OS	SPTLC2	-0.696262	-0.154963	1.09286	-0.0722602	-0.527316	-0.0330819	0.380737	-0.405703	0.0598387	-0.170547	-0.0496447	0.377093	0.134309	0.129465	-0.286047	1.36106	-0.0103789	-0.482623	-1.41906	-0.00584308	-0.575718	-0.374503	0.210292	1.2292	-0.524976	0.158881	-0.133843	-0.248285	0.723484	-0.407203	-0.030618	0.0155716	0.563572	-0.577981	0.783385	0.362408	0.0875548	-0.312524	0.109833	0.358073	-0.191646	0.452027	-0.0641954	-0.24658	0.0653521	0.404076	-0.0234685
O15294	UDP-N-acetylglucosamine--peptide N-acetylglucosaminyltransferase 110 kDa subunit OS	OGT	-0.442265	-0.112687	0.00387621	-0.0157318	0.150708	0.232618	0.521695	-0.126711	0.101961	0.0858039	0.0275654	0.593343	-0.124685	-0.00344104	0.302204	0.039441	-0.441921	0.221959	0.31443	0.390389	-0.32477	-0.0377132	0.103816	-0.132346	0.0275003	0.361756	0.135487	-0.0697355	0.433871	-0.208741	0.0276198	-0.0493883	0.449771	-0.134111	0.274472	0.499819	-0.131771	0.280212	0.162549	0.345465	-0.0131297	-0.0154876	0.441424	0.681835	0.190227	-0.152573	-0.0735878
O15296	Arachidonate 15-lipoxygenase B OS	ALOX15B	0.0419963	0.154328	-0.922924	0.444352	-0.504899	-0.0712023	-0.312039	0.893979	-0.359178	-0.631627	-0.967665	-0.395965	-0.793772	-0.86557	-0.235733	-0.780062	-0.699188	-1.04552	-0.9756	-0.984188	-0.516131	0.322234	-0.62196	-0.171411	-0.356951	0.21543	-0.751266	0.921181	-0.173764	0.0973479	2.67087	-1.52217	0.187646	-0.96527	-0.345424	-0.420214	-1.21826	-0.886794	-0.0336598	-0.666064	0.484168	-0.65185	-0.801604	-0.906754	-0.0610009	-0.307329	0.609092
O15305	Phosphomannomutase 2 OS	PMM2	0.361618	-1.40764	-1.21405	-0.601534	-0.986633	-0.15821	-0.740842	-0.201324	0.605507	-0.611921	-1.25693	-0.43453	-1.31709	-0.400359	0.591217	-0.868529	-0.00543602	-0.322754	-0.0143165	0.0860796	-1.52569	-0.0135067	-1.15355	1.23575	-0.0878392	-1.35036	0.0306307	0.12066	0.537383	0.337319	-1.27393	-1.13096	-0.0382575	0.794927	0.201134	-1.01574	-1.32535	-1.21788	0.499815	0.0440705	-0.0370584	-1.22043	-0.103434	-1.49646	-0.531017	0.840558	0.417102
O15321	Transmembrane 9 superfamily member 1 OS	TM9SF1	-0.571343	-0.263842	0.0155897	-0.675117	-0.179547	0.172297	0.282874	-0.179385	0.399531	-0.478192	-0.143038	-0.122656	0.518914	0.241226	-0.128396	0.556813	-0.543276	0.0388815	-0.130746	0.0653933	-0.293499	-0.0654844	0.0618722	0.451334	0.492612	-0.0254406	-0.647578	0.224811	0.807076	0.291314	0.107487	0.364634	0.637981	-0.47545	-0.351084	0.601454	-0.0931797	-0.0398888	0.425396	0.699969	-0.156863	0.227899	0.0288177	0.0926575	-0.637137	-0.252006	-0.285478
O15327	Type II inositol 3,4-bisphosphate 4-phosphatase OS	INPP4B	0.20206	-0.261416	-0.119071	-0.233029	0.0390418	0.15791	0.138503	0.477997	0.488839	-0.0544235	1.21507	0.499339	0.245824	0.135816	0.063879	0.59394	0.0557125	0.039364	1.01579	-0.0466625	0.00730278	0.415187	0.433856	0.0759669	2.51355	0.127314	-0.352364	-0.0744873	-0.0352002	-0.271571	0.788766	0.283454	0.440019	-0.0910788	-0.0543811	0.330355	-0.118072	-0.436578	-0.107773	-0.339006	0.756673	-0.0132784	0.503556	0.738154	-0.337567	0.471511	-0.536199
O15344	E3 ubiquitin-protein ligase Midline-1 OS	MID1	-0.0153894	0.054267	-0.976517	-1.20496	-1.25661	0.284706	0.313782	-0.0948986	-0.13742	-0.171792	0.504617	-0.777543	0.503546	0.0347975	-1.21937	0.0568968	1.40537	-1.04265	-1.76112	-0.168367	0.106551	-0.450421	-0.718025	-0.428805	-0.56108	-0.432828	0.446073	-0.198503	-0.0881736	-0.214574	0.211705	-0.619455	-1.04283	-1.0424	-0.0637119	0.00555873	-0.285124	0.00232118	-0.819242	-0.148898	-0.495901	-0.277695	-0.633452	-0.0397134	-0.419889	1.45816	-1.28959
O15347	High mobility group protein B3 OS	HMGB3	-0.572282	0.412463	0.436723	0.0655055	-0.736695	-0.354781	1.03656	-0.0745699	1.24575	1.08483	-0.358043	0.183806	-0.608855	0.445418	0.831109	-0.84291	-0.345389	0.499249	1.08765	0.231069	-0.301921	1.40806	-0.344848	-0.207056	-0.465256	-0.120691	2.51707	-1.02495	0.915528	-1.52845	0.199829	-0.702293	1.11886	0.506225	1.24079	-0.371037	0.644391	-0.503038	0.309676	0.265627	-0.121367	0.233339	0.310363	0.500017	0.137694	0.573819	-0.62267
O15355	Protein phosphatase 1G OS	PPM1G	0.194911	-0.671124	-0.422924	0.262163	-0.395351	0.0928738	0.682835	-0.153194	0.298472	1.09804	-0.616871	0.430569	-0.10343	-0.343884	-0.159028	-0.370804	0.398591	1.12583	0.510185	1.13172	0.17348	0.16474	-0.563792	0.42489	0.0662947	-0.102681	0.907165	-0.424698	-0.282017	0.0607829	-0.972532	-0.188467	0.81455	-0.305494	1.03534	0.567648	-0.766419	-0.226701	-0.254135	0.0360465	-0.20536	-0.715344	0.717824	0.411451	0.852559	0.147033	0.660459
O15357	Phosphatidylinositol 3,4,5-trisphosphate 5-phosphatase 2 OS	INPPL1	-0.550492	-0.237841	-0.106226	-0.282413	0.319684	0.232627	0.521952	-0.278922	-0.202057	-0.947224	-0.337885	-0.34389	-0.53128	0.550952	0.459151	-0.0662372	0.344465	0.272683	1.09774	-0.745931	0.239473	-0.0127046	-0.0558051	0.0268269	0.743363	-0.331368	-0.659269	0.0266404	-0.323612	0.297178	-0.0090309	0.447677	0.117898	-0.322638	-0.0327498	-0.0977196	-0.132239	0.443481	-0.260323	-0.00770685	-0.0351627	-0.23149	0.345828	-0.499617	-0.24566	0.650551	-0.557493
O15371	Eukaryotic translation initiation factor 3 subunit D OS	EIF3D	-0.445389	-0.0603071	0.237978	0.309998	0.500889	0.00237802	0.310832	-0.0404267	0.0868248	-0.0234364	0.156855	0.543615	0.16427	0.186943	0.426331	0.285818	-0.284444	0.37517	0.215685	0.265691	-0.0139176	-0.192829	0.0729919	0.310274	0.141612	0.150817	0.331066	-0.184697	-0.0225929	0.137591	0.176454	-0.165648	-0.0417736	-0.131239	0.664598	-0.00980871	0.137452	0.31713	0.0789559	-0.131948	-0.116131	0.121825	0.789919	0.230452	0.300583	0.0556937	0.214041
O15372	Eukaryotic translation initiation factor 3 subunit H OS	EIF3H	-0.15374	-0.416634	-0.0211278	0.131488	0.0637181	0.0964144	0.145706	-0.294811	-0.195678	-0.132508	0.197985	0.57607	0.062856	-0.151074	0.549969	0.27643	-0.239378	0.247334	0.160311	0.381942	-0.106355	-0.111725	-0.0331663	0.191663	0.262226	0.0772628	0.342741	-0.383125	0.0684463	-0.0822152	0.256786	-0.0528868	0.0277848	-0.337554	0.648712	-0.0289868	0.222091	0.467742	-0.0448926	-0.160515	-0.0240206	0.0625368	0.843277	0.175147	0.368644	-0.0128774	0.258295
O15379	Histone deacetylase 3 OS	HDAC3	-0.0438521	0.216661	-0.283825	0.139043	0.450256	0.184757	0.510201	-0.184869	-0.251018	0.440166	0.31209	0.284455	0.229759	-0.142736	0.607042	0.104664	-0.137354	-0.363182	-0.158876	0.738855	0.0143787	0.329646	0.22914	-0.362459	0.17708	0.594274	0.611762	0.0455574	0.0707354	-0.0570316	0.0427927	0.428446	0.251719	0.173884	0.209908	0.630246	0.316281	0.301998	-0.110389	0.194533	-0.31396	0.815754	0.352899	0.874929	0.274595	0.210031	0.174954
O15381	Nuclear valosin-containing protein-like OS	NVL	0.00234462	-0.080149	-0.243594	0.244777	-0.269177	0.0051384	0.242805	-0.189142	0.108405	0.514519	0.0143233	-0.0520522	0.439344	-0.186519	0.0166118	-0.31617	0.0108053	-0.493687	-0.266296	0.551733	-0.0319783	0.100297	0.218854	-0.338877	-0.675334	0.585141	0.699559	-0.14085	-0.118978	-0.218867	0.0937973	-0.466167	-0.0998822	-0.0186582	-0.128488	0.339204	0.199551	0.097131	-0.137205	0.318786	0.213986	0.24707	0.271291	0.180713	-0.194501	0.310078	-0.195565
O15382	Branched-chain-amino-acid aminotransferase, mitochondrial OS	BCAT2	-0.657484	-0.370203	-0.131213	-0.178846	-0.512534	0.780379	-0.812409	-0.365863	0.136775	-0.325485	-0.758322	-0.0203651	0.667265	-0.138724	-0.353318	-0.095573	0.0751498	0.681617	0.720606	0.631066	-0.339732	-0.512563	-0.56747	-0.676595	-0.0163196	-0.37394	-0.464918	-0.16891	-0.483993	-0.179479	-0.797037	-0.806247	-0.293443	-0.408308	-0.140564	-0.508849	-0.407252	-0.720553	-0.191413	-0.639843	-0.537745	-0.105925	-0.347508	-0.222855	-0.524926	-0.562672	0.490228
O15392	Baculoviral IAP repeat-containing protein 5 OS	BIRC5	-0.0842544	-0.0711718	-0.341732	0.0974717	-0.233256	-0.302049	0.147241	0.239412	-0.475095	0.232308	-0.211942	-0.375738	-0.17069	0.178854	0.0165182	-0.0559702	-0.126087	0.157733	-0.0195664	0.153524	-0.500585	-0.0221491	-0.349966	0.196281	-0.38245	-0.141233	0.011434	0.000554072	0.0213608	0.106397	0.0484711	-0.256462	0.0999446	0.195345	0.0223866	0.0534516	-0.0696558	-0.0357807	0.210177	0.202724	0.0950646	-0.0576448	0.016501	0.0792398	-0.253919	0.0467254	-0.368219
O15397	Importin-8 OS	IPO8	0.110593	0.0712116	0.47095	-0.0762176	-0.245962	-0.0855773	-0.265229	-0.116236	-0.116468	1.14303	0.0938955	-0.338792	1.61903	-0.2682	0.324655	-0.559953	-0.153895	0.0794168	-0.60639	0.454677	0.0436256	-0.0319779	-0.180861	0.0668847	-0.384725	0.242356	0.637471	-0.119665	-0.653998	-0.282814	-0.519073	-0.266112	0.184781	0.00186637	0.252402	0.91937	0.293506	-0.4602	-0.587069	0.537262	-0.527292	0.166016	-0.0908911	0.0201174	1.02441	0.317584	0.609731
O15400	Syntaxin-7 OS	STX7	0.11704	0.134045	-0.682802	-0.148015	0.690589	-0.311697	0.580633	0.0289464	-1.23726	-0.694863	0.163877	-0.118597	-0.238524	-0.0232455	0.406051	-0.543198	-0.353639	-0.390999	0.300162	-0.230666	-0.00791202	0.316005	0.72206	0.0968876	0.850063	0.389243	-0.340185	0.515112	-0.474395	0.913278	-0.140739	-0.834026	0.260426	-0.172127	-0.246128	0.676608	-0.21834	0.438278	-0.29057	-0.836796	0.771723	0.340652	-0.493774	0.81645	-0.239559	-0.421764	-0.330106
O15417	Trinucleotide repeat-containing gene 18 protein OS	TNRC18	-0.130568	-1.67503	-1.48865	-0.311568	-0.933488	-0.252812	0.0648847	0.0254226	-0.525751	0.393616	0.205826	-0.256805	0.244899	0.00953566	0.131273	-0.116923	-0.215454	-0.17184	-0.044246	0.379157	0.936597	0.174018	0.354577	0.448057	0.497686	-0.311682	0.164125	0.379166	-0.476095	-0.269938	0.753549	0.151443	0.11681	0.185899	0.220826	0.203929	0.175373	0.12371	-0.0913803	0.07555	0.0664938	0.179985	0.0562382	0.111532	0.516793	0.0929755	0.395332
O15427	Monocarboxylate transporter 4 OS	SLC16A3	-0.850231	-0.0835749	0.49454	0.549345	0.376939	-0.198706	-0.269768	0.729591	0.529383	-0.694364	-0.472337	0.993204	-0.745477	1.38796	0.764705	-0.141529	0.483722	0.45616	-0.908758	-1.56073	0.171717	1.18776	-0.822912	1.31307	-0.8857	0.821099	-1.09263	0.664494	0.697357	0.240426	0.639994	0.402548	1.25897	-0.0690096	-0.761457	-1.34504	0.439828	0.863105	2.50175	-0.0716782	1.42762	2.80474	0.0114834	-0.908642	-1.24757	-0.583944	-0.484168
O15438	Canalicular multispecific organic anion transporter 2 OS	ABCC3	-0.615095	-0.237565	0.00194009	0.343292	-0.259384	-0.482193	-0.717658	0.329012	-0.320933	-0.758054	0.11007	1.2312	-0.374171	-0.266135	-0.42309	-0.789761	-0.725812	-1.09059	-0.628038	-0.62122	0.193408	-0.507909	-0.176791	0.120054	-0.424909	0.897416	-0.95567	0.724963	-0.272189	-0.223398	-0.0151842	-0.106733	-0.0539257	2.60016	-0.0810779	-0.0906845	0.0647489	-0.533262	0.285148	-0.371058	0.136912	-0.370093	-0.275774	-0.206564	-0.282455	0.154323	0.0852341
O15439	Multidrug resistance-associated protein 4 OS	ABCC4	-0.30146	-0.394781	-0.506732	0.286296	-0.567763	2.02829	0.00615649	0.066108	0.263247	-0.840357	-0.124335	-0.202226	-0.662298	-0.680724	-0.445462	0.747218	0.253937	-0.884036	-1.36611	-1.31074	-0.283352	-0.285019	0.194619	0.00207578	1.42183	0.807021	-0.909546	0.0766313	-0.231621	-0.482	1.57842	-0.17119	-0.264237	-0.445146	0.443348	-0.0368609	-0.898886	-0.188515	-0.333752	1.9716	0.463855	1.80532	-0.451094	0.45267	-0.744333	1.75584	-0.160787
O15446	DNA-directed RNA polymerase I subunit RPA34 OS	CD3EAP	-0.344282	-0.748309	-0.180216	0.632721	-0.862338	-0.0702322	0.211675	-0.150048	-0.281571	0.530965	-0.117138	0.135676	-0.154515	-0.150729	-1.10965	-0.0012876	-0.434212	-0.546503	-0.536953	-0.559347	0.346652	-0.144269	0.0973194	-0.845408	-0.161768	-0.550683	0.277303	-0.139075	-1.10945	-0.677472	-0.153478	-0.22163	-0.290829	0.200102	0.157168	0.60805	-0.0887843	-0.332378	-0.441174	0.142238	-0.458104	-0.0768999	-0.284272	-0.537725	0.302485	0.00606968	0.0410306
O15455	Toll-like receptor 3 OS	TLR3	-0.5734	0.326319	-0.794772	-0.624422	-0.493416	-0.053696	-0.671268	0.00429111	0.168961	-0.492773	1.60817	-0.331554	-0.194538	0.240415	0.608583	1.81581	-0.132344	-0.791932	0.0186212	-0.43771	-0.803895	0.0107812	-0.00388012	0.316845	-0.0839683	0.0285951	-0.227998	0.0267411	-0.0533651	0.114795	0.367497	-0.171922	0.192319	-1.17067	-0.932393	0.0347674	0.0636433	0.0503162	-0.0391766	0.128374	0.188312	0.133752	0.169022	0.498065	-1.63015	0.3529	-0.0550294
O15460	Prolyl 4-hydroxylase subunit alpha-2 OS	P4HA2	-0.38546	0.529328	-0.359226	-0.138385	0.700768	-0.872897	0.405197	2.36534	1.1681	-0.445778	-0.379418	1.08076	-0.215418	1.25061	0.664353	-1.33962	2.2019	1.29269	-1.22073	-0.601184	0.189804	1.90825	0.104285	0.0923808	-0.944206	0.167137	-0.463707	1.45592	1.26087	0.265449	-0.700719	0.519035	0.38747	-0.353412	-0.988876	-1.15681	-0.453812	0.464051	0.399748	-0.966864	1.13953	-0.0373607	-0.926556	0.00682346	-0.332074	0.0816668	-0.0658623
O15484	Calpain-5 OS	CAPN5	0.0277469	0.22297	1.15609	-0.797014	-0.216311	-1.2188	-0.753548	-0.682866	-0.608007	-0.0391794	-0.354746	-1.1747	-0.909256	0.16415	1.35229	-0.278281	-0.506385	0.619402	1.55393	-0.723653	0.0491203	-0.462464	-0.572843	1.38187	0.587438	-0.0394541	0.508112	0.35403	0.996693	-0.998711	2.31227	-1.08104	0.65574	-0.488694	0.188323	0.431659	-0.0877937	-0.130896	-0.131366	-0.4102	0.199975	-0.571097	0.334614	-0.792924	-0.0857568	-0.706951	-0.348595
O15488	Glycogenin-2 OS	GYG2	0.281301	0.362696	-0.503595	0.143453	0.0691615	0.0975572	0.0287369	0.779401	0.605318	0.967309	0.920752	0.688718	0.291549	0.753646	-0.0294806	-0.673685	0.181753	-0.833487	-0.404142	0.752414	-0.0792271	1.01788	-0.273917	-0.0528452	-0.377134	0.0712702	0.125485	1.32458	-0.578185	0.103959	2.04655	0.556169	0.688901	0.132221	0.251378	0.0868286	-0.0602082	-0.149842	-0.0559582	-0.313049	-0.00887409	-0.21117	-0.450524	0.121657	0.234881	0.0418718	0.162411
O15498	Synaptobrevin homolog YKT6 OS	YKT6	0.155763	-0.487233	-0.466138	-0.157674	-0.472009	-0.283384	0.220388	0.0310595	-0.00958115	-0.345906	-0.433686	0.207732	-0.241214	0.21198	-0.142541	-0.540808	0.0290556	0.269719	0.226958	-0.0288198	0.832186	0.513797	0.0394167	-0.0398409	-0.0736867	-0.472391	-0.180334	-0.0268602	0.234946	0.203981	-0.121948	0.33778	0.387761	-0.550437	0.233659	-0.322306	-0.546945	-0.172086	-0.19027	0.309439	-0.311475	-0.364326	0.0435157	-0.291877	0.132812	0.206421	0.0506876
O15504	Nucleoporin-like protein 2 OS	NUPL2	0.0757659	-0.59827	-0.00245408	0.443054	0.428256	0.236457	0.745483	-0.160477	0.0550629	0.356374	0.250049	0.181206	0.0398265	-0.335293	-0.264043	-0.876167	-0.827274	-0.0941662	0.233692	0.244851	0.316779	-0.313351	0.446557	0.0783753	0.0818595	0.282638	0.744946	-0.310169	-0.546301	-0.00160002	0.137095	0.401993	0.217784	0.193652	0.181972	-0.23128	0.0871909	0.124506	-0.109755	0.284291	-0.221595	0.0647789	0.265805	-0.0620161	0.209439	-0.171999	-0.264512
O15511	Actin-related protein 2/3 complex subunit 5 OS	ARPC5	-0.307682	-0.106455	-0.71099	0.022552	0.0441128	-0.183321	-0.0402723	0.385543	-0.714818	-1.4708	-0.186244	0.453529	-0.211056	-0.183381	0.211167	-0.339458	0.385615	-0.269167	-0.053436	-0.218906	-0.464769	0.232635	0.0850745	0.445225	0.930907	0.415036	-0.101143	0.250013	0.170278	0.977412	-0.0235049	0.502716	0.00702306	0.0494201	-0.25892	0.265996	-0.294515	-0.561475	-0.062647	-0.0660716	0.601902	-0.7322	-0.121017	-0.661411	-0.583843	0.431865	-0.0922421
O15514	DNA-directed RNA polymerase II subunit RPB4 OS	POLR2D	-0.723472	-0.276519	-0.0495363	-0.0943222	0.0857713	-0.0413048	1.07918	0.0972101	0.107155	0.639856	0.268828	0.0933719	0.970169	-0.712687	-0.013053	0.45934	-0.366644	0.139561	-0.193847	0.70414	-0.23825	-0.0759844	-0.522069	-0.0242712	-0.180829	-0.612341	0.516858	-0.121168	-0.357797	0.0831794	-0.553353	-0.715003	0.25521	0.384493	0.322354	0.706061	0.0480568	0.0167215	0.015091	0.0723751	-0.0222366	-0.0803207	-0.245936	0.514222	0.186547	-0.145221	0.168699
O15525	Transcription factor MafG OS	MAFG	-0.349336	-0.152898	-0.358484	0.365349	-0.306458	0.117773	-0.352792	-0.140625	-0.43511	-0.715049	0.562209	-0.139409	-0.259326	0.336363	0.181848	0.196295	0.0555704	0.249243	0.0500782	-0.245622	-0.0517839	-0.00321364	-0.153897	0.0554912	0.19319	0.588902	-0.165393	0.687567	0.298153	0.44262	0.530611	0.417186	0.871464	-0.153171	0.141622	0.428337	0.499302	-0.467725	0.767707	0.392376	0.338614	0.0375251	-0.178231	-0.246764	-0.230548	-0.682183	-1.15262
O15530	3-phosphoinositide-dependent protein kinase 1 OS	PDPK1	0.281157	-0.705806	-0.630848	-0.13891	-0.390342	0.173326	-0.0640693	-0.00702114	0.0824661	-0.138141	-0.0847296	0.142767	-0.0274586	0.156924	0.345785	-0.175676	-0.0583941	0.193392	0.225591	0.195196	-0.220269	0.04639	0.0916544	0.70741	0.0426233	0.00078378	0.259326	0.166048	0.60819	0.136478	0.102418	-0.631919	1.16962	0.286886	0.439562	-0.0618034	-0.110896	-0.232319	0.447367	-0.572849	-0.14775	-0.352127	0.376623	-0.282421	-0.195765	0.408837	0.357841
O15533	Tapasin OS	TAPBP	-0.907415	-0.0495157	-0.900102	1.07891	-0.540759	-0.0331845	-0.492865	-0.215159	0.860136	-1.23826	-0.232757	-0.169261	0.102082	0.557279	-0.65969	2.91594	-0.849782	1.11346	-0.542126	-0.924701	-1.8691	-1.39372	-0.23529	0.331332	-0.444405	-0.897002	-1.13943	-0.0578088	0.893359	1.70392	-0.236863	-0.555746	-1.15571	-0.557027	-2.36571	-0.462702	-0.0305756	-1.10315	-0.0517392	0.325925	-0.214413	0.115028	0.927044	-0.627608	-1.35641	2.39759	0.113933
O15541	RING finger protein 113A OS	RNF113A	-0.655457	-0.830854	0.0687059	0.538063	-0.543423	-0.138672	-0.246125	-0.593775	0.055445	0.0295399	-0.510658	0.124431	-0.72957	0.161937	-0.781561	-0.643101	-0.0291286	0.508829	0.135288	0.21656	-0.857278	-0.0230345	-0.759882	0.0873418	0.341739	0.859065	-0.23453	-0.26294	-0.923279	0.587964	0.220671	0.137109	0.461298	-0.33196	-0.47678	0.409755	-0.026919	-1.18687	-0.0331631	0.298542	-0.201371	-1.07189	-1.08515	-0.541622	-0.553098	0.728343	-0.591634
O15550	Lysine-specific demethylase 6A OS	KDM6A	0.0691603	-0.0819042	-0.754243	-0.250411	-0.830943	0.00962287	0.0665965	-0.152964	0.439141	0.357414	0.15938	0.396764	-0.0428407	0.314582	0.452667	0.0858998	-0.0359874	-0.136566	-0.0706623	0.0749954	-0.0115052	-0.417541	-0.0428689	0.138638	0.0407435	-0.11447	0.0383998	0.162651	0.025963	0.22117	0.257036	-0.0794555	0.275155	-0.175008	0.174182	0.583295	-0.352917	0.049822	0.661385	0.62076	0.339027	0.0853176	0.309883	0.0227363	-0.0161886	-0.159698	-0.230905
O15551	Claudin-3 OS	CLDN3	-0.586968	-1.57901	-1.43998	-0.908869	-0.374026	-1.21974	-0.297418	-0.914251	-0.578532	-2.09054	-0.171682	-0.498736	1.06828	-0.659564	-1.16387	0.0705734	-0.488672	0.772253	-0.245113	1.36792	1.11494	0.0450479	1.3394	-1.3589	-1.15544	0.666754	-0.0531897	-0.343409	-0.115984	-1.33824	0.110126	0.334826	1.04928	-1.65365	-0.564281	-0.895955	-0.162109	0.359742	-1.22138	0.924308	-1.95429	0.344399	0.042214	2.69045	-1.61356	0.403766	-0.956459
O43143	Pre-mRNA-splicing factor ATP-dependent RNA helicase DHX15 OS	DHX15	-0.0430463	-0.484393	-0.420158	-0.00645317	-0.0555721	0.186797	0.224956	-0.106287	0.0157311	0.541879	-0.219487	0.302402	0.316367	-0.0200536	0.22257	-0.0947649	0.0303179	-0.116086	-0.106375	1.18757	-0.0994083	-0.183979	-0.213232	0.00172421	0.176136	-0.319723	0.257164	-0.0907459	0.151724	0.0414149	-0.700599	0.402473	0.704779	-0.245943	0.248974	0.133134	0.336088	-0.00277514	0.157206	0.121118	-0.0267112	-0.073505	0.388217	0.463143	0.353682	-0.278543	0.325846
O43148	mRNA cap guanine-N7 methyltransferase OS	RNMT	-0.55674	-0.332969	0.467114	-0.295125	1.0315	0.143814	0.797575	-0.11776	0.28507	0.710339	-0.106102	0.681874	-0.300376	0.367455	1.2795	-0.419584	-0.809928	-0.779751	-0.0230262	1.36424	-0.317989	0.00673594	-0.486342	-0.610592	-0.211669	-0.0913213	1.75168	-0.175731	-0.2429	0.0130323	-1.18862	-0.244443	-0.0258007	0.10445	0.171747	0.207333	-0.115282	-0.509285	-0.091342	0.484295	-0.546068	-0.395606	1.02071	0.0767666	1.51602	0.285455	-0.349464
O43149	Zinc finger ZZ-type and EF-hand domain-containing protein 1 OS	ZZEF1	-0.0931249	0.157812	-0.372211	0.0838932	-0.272704	0.506229	-0.424603	-0.00543734	0.341168	-1.01236	0.11138	-0.462518	-0.330485	0.313597	-0.0624658	-0.504154	-0.421039	-0.53323	-0.519368	-0.420216	-0.491755	0.222318	-0.41865	0.133302	0.112607	0.0684267	-0.579904	0.178622	0.517617	0.574683	0.445147	-0.143989	-0.105632	-0.224281	-0.287844	0.339127	0.0190398	-0.352464	0.0453277	-0.323271	0.174475	-0.137305	-0.395261	-0.325546	-0.208741	-0.813648	0.23692
O43150	Arf-GAP with SH3 domain, ANK repeat and PH domain-containing protein 2 OS	ASAP2	-0.156495	-0.652653	-0.844838	0.0280624	-0.535069	-0.952021	0.39083	0.0830234	-0.286142	0.303954	0.069636	1.38455	-0.528588	0.0432394	0.603951	0.540366	-0.742818	0.717909	-0.24861	0.907971	-0.574768	0.194368	-0.253238	0.550822	-0.34065	-0.370204	0.00225982	0.0245777	-0.540838	-0.0863434	0.557228	0.406611	-0.135108	0.417868	2.11062	-0.214549	-0.251583	-0.0439805	-0.573535	-0.247599	0.788616	-0.434839	-0.0192435	0.330841	0.224092	0.623832	0.901342
O43156	TELO2-interacting protein 1 homolog OS	TTI1	-0.568212	-0.543062	0.18908	0.490786	0.0710021	1.15674	0.435028	0.008364	0.242011	0.779747	0.279068	0.060156	0.160136	0.149268	0.351382	-0.126946	0.398673	-0.0146821	-0.78392	0.353791	0.190523	0.402487	-0.117101	-0.549077	-0.963322	0.633184	0.0115886	-0.284163	-0.28088	-0.601595	0.061977	-0.204969	0.0686563	0.115155	0.488977	-0.214914	-0.292027	0.312032	0.034027	-0.0405085	-0.492701	0.172185	-0.108573	0.117373	0.219436	-0.254187	0.094343
O43157	Plexin-B1 OS	PLXNB1	-0.264074	0.0516704	0.409276	0.268357	0.543243	0.924164	0.254561	-0.387146	-0.259928	-0.824993	0.146732	-0.845853	0.0983939	-0.23002	-0.265841	0.495009	0.273426	-0.149983	0.705518	0.407984	0.173844	-0.23349	0.115141	-0.347103	0.222704	0.0678686	-0.0275733	0.0207684	-0.278996	-0.309367	0.584967	0.109377	0.280295	-1.01725	-0.0189761	-0.00604199	-0.381027	0.357866	-0.407516	0.210903	-0.315833	0.405682	-0.430188	-0.276353	-0.143065	0.564912	-0.211113
O43159	Ribosomal RNA-processing protein 8 OS	RRP8	0.463571	-0.96949	-0.86278	-0.27762	-0.48165	-0.255685	0.229121	-0.223665	0.120498	0.917069	0.554239	0.511315	0.552229	0.343551	0.00331022	0.272836	-0.43218	0.210702	-0.574483	-0.11417	0.259326	-0.107023	0.268688	-0.28333	-0.141038	0.00333614	0.140864	-0.0741057	0.895813	-0.271202	-0.733712	0.365002	0.521404	-0.525444	-0.0348953	0.484834	-0.0401385	-0.448181	0.0914798	-0.703975	-0.298943	-1.10127	0.801721	0.269224	0.275276	-0.764349	-0.534696
O43164	E3 ubiquitin-protein ligase Praja-2 OS	PJA2	1.45645	0.736947	-1.43846	-0.423373	-0.949735	-0.255329	0.211787	0.585918	0.0482195	0.00270426	0.27729	-0.0614808	0.112719	0.345175	0.0938005	-0.0760377	-0.0287166	-0.328628	-0.364727	0.348635	0.116295	0.0631911	0.0154201	0.239192	0.00449454	0.578613	-0.11956	0.636537	0.0607784	0.591313	0.484404	0.463648	0.566057	0.00447669	0.100785	0.13278	0.282897	-0.831949	0.00884604	-0.581673	0.208128	-0.0143807	0.0508066	0.140049	0.264387	0.0272443	-0.575082
O43166	Signal-induced proliferation-associated 1-like protein 1 OS	SIPA1L1	0.0210326	0.0361351	0.604638	-0.0961865	0.145695	-0.285336	1.21984	-0.0873022	-0.142791	-0.581839	0.60937	-0.23152	0.218963	-0.16276	0.0281552	-0.182856	0.64191	-0.593419	-0.653081	0.540341	-0.0290396	-0.271733	-0.229175	-0.196709	-0.841533	0.11782	-0.662794	0.310145	0.123299	-0.103023	-0.530561	0.377477	0.357152	-0.546726	-0.117341	-0.6011	0.118587	0.617562	-0.466983	0.0893105	0.730352	-0.0320593	-0.831574	0.142531	-0.13143	-0.270513	1.5359
O43169	Cytochrome b5 type B OS	CYB5B	0.0292629	-1.04499	-1.27446	-0.852675	-0.39914	0.648747	0.542943	-0.157945	-0.388322	0.809091	0.793884	0.136632	0.824704	0.163597	-0.201949	0.110768	1.14222	0.236719	0.663161	-0.0708395	-0.0012657	-0.339103	0.527737	-0.136707	-0.139873	-0.342737	0.278729	-0.252135	-0.0598614	0.106141	2.00441	0.566704	1.34471	-0.546891	-0.271686	-0.090547	0.174607	0.097468	0.843814	-0.0255956	0.123783	0.312155	-0.0917731	0.640268	-0.835646	-0.0740626	0.234632
O43172	U4/U6 small nuclear ribonucleoprotein Prp4 OS	PRPF4	-0.527437	-0.175289	0.113475	0.144606	-0.197004	0.407993	0.495644	-0.160113	-0.0627027	0.62357	-0.062936	0.0109442	0.124769	0.0720407	-0.0704014	-0.0157013	-0.439892	0.10381	0.146893	0.592495	0.138969	0.0066128	-0.38001	-0.154697	0.191927	0.118716	0.935017	-0.221916	-0.358406	0.254334	-0.341618	0.220064	0.0926272	-0.182341	0.875051	0.445851	0.0552013	0.142725	0.336364	0.379375	-0.118838	0.311177	0.132641	0.389697	0.736337	-0.341214	0.00806794
O43175	D-3-phosphoglycerate dehydrogenase OS	PHGDH	-0.592206	-0.291627	-0.0223048	0.496426	-0.672678	1.29682	-0.879498	-0.288913	-0.858846	0.110069	-0.63413	0.659191	-0.634277	0.192129	-1.17001	-1.09579	-1.31422	0.952928	-0.318845	0.288254	-0.885952	0.249166	-0.341409	-0.0780654	-1.07004	-1.09857	-0.503907	-1.01923	-0.986182	0.142929	-1.43691	0.118885	-0.352485	-0.11873	1.3279	0.0738893	-1.43063	-0.639816	-1.02469	-0.820194	-1.92234	-0.374985	-0.104739	-0.146043	1.29376	-0.216913	0.223195
O43181	NADH dehydrogenase [ubiquinone] iron-sulfur protein 4, mitochondrial OS	NDUFS4	-0.258885	-0.380313	-0.00438904	-0.635638	-0.135803	0.578584	-0.745408	-0.527765	-0.000718329	-0.603928	0.168123	0.315445	0.0946789	-0.698114	-0.0561918	1.18003	1.17208	-0.377973	1.39874	-0.826396	-0.650717	-0.421179	0.702817	0.18517	0.536539	0.711614	0.505669	-0.16588	-0.491387	1.17953	-0.462826	-0.371105	2.59902	-0.93949	-0.034016	-0.529081	-0.199878	-0.574113	-0.398764	-0.488008	0.341626	-0.10227	0.704064	0.42459	-0.273059	0.697756	0.323965
O43236	Septin-4 OS	4-Sep	0.691344	0.573146	-0.855653	-0.972096	-0.558042	0.419277	0.228212	0.744899	0.44211	0.200562	0.461913	-0.246161	0.675095	-0.456228	-0.352657	-0.389077	-1.32981	-0.426751	-1.63588	-0.443691	0.129735	0.0145575	-0.289707	-0.286263	-0.101617	1.27718	-0.239616	0.92691	-0.297784	0.626895	-0.181409	0.0648527	0.461638	-0.535992	-0.345937	0.349613	0.150749	-0.0297951	-0.422474	-0.792525	0.528857	-0.195159	-0.142166	0.30592	-0.370675	-0.112715	-0.00985604
O43237	Cytoplasmic dynein 1 light intermediate chain 2 OS	DYNC1LI2	-0.165609	0.445373	-0.0919608	-0.388412	0.0391594	0.0248208	0.484503	0.277022	-0.310976	0.272939	0.31269	0.350571	-0.59306	-0.0107343	0.146671	-0.209786	0.521727	0.0302755	-0.00830024	0.668976	-0.395583	0.0675688	0.0927471	0.0329246	0.0111427	-0.344789	0.444966	0.0468977	-0.28071	0.061745	0.747429	-0.196898	-0.226063	0.523137	0.271465	-0.456655	-0.20999	-0.576591	-0.20927	-0.740689	0.640753	-0.160398	-0.628528	0.394287	-0.167311	0.482207	0.89006
O43242	26S proteasome non-ATPase regulatory subunit 3 OS	PSMD3	-0.172475	-0.0526349	-0.226334	-0.0258704	-0.152296	0.0938676	-0.132695	0.108312	0.115539	-0.153434	-0.0045605	0.285284	-0.121895	0.308786	0.556222	-0.332225	-0.160043	0.206221	0.325313	0.373695	-0.00800262	0.131482	0.0373076	1.00663	-0.0592259	-0.146863	0.554119	-0.303335	0.250425	0.0422109	-0.17363	-0.0628466	0.262963	-0.0102264	0.221594	0.225703	0.24266	0.130279	0.32323	-0.140361	-0.156524	-0.125812	0.280339	0.365788	0.218872	-0.224539	0.0575388
O43252	Bifunctional 3'-phosphoadenosine 5'-phosphosulfate synthase 1 OS	PAPSS1	-0.0401054	0.129137	-0.0438229	1.1681	0.0278573	-0.551192	-0.105332	-0.0934893	-0.0785787	0.219891	-0.535793	0.689476	0.126584	0.159372	0.016596	-1.20312	0.00437516	0.107166	-0.692112	0.518136	0.150861	0.473711	-0.240644	0.614286	1.71435	0.247662	0.0533805	0.120704	0.377053	0.176069	0.56528	0.0591133	1.09196	-0.618699	0.371936	0.909108	-0.192979	-0.442115	0.879257	-0.487774	-0.321215	-0.161722	0.896664	-0.0570003	0.67189	0.0343556	0.376088
O43264	Centromere/kinetochore protein zw10 homolog OS	ZW10	-0.490305	0.0365017	0.0979186	0.162262	0.264826	0.447447	0.23041	0.0152111	-0.0228397	0.0237199	-0.143792	-0.302457	0.256456	-0.0143356	0.0186256	0.278268	0.0523811	-0.20257	0.199595	0.0793209	0.185437	0.274541	0.334905	0.387583	-0.0160407	-0.240638	0.402771	-0.501784	-0.24451	0.034512	0.0808861	-0.681131	-0.213209	-0.0293741	0.403281	-0.0932435	0.0758536	0.549503	0.1664	-0.05821	0.012483	0.273218	0.255129	-0.0319841	0.161238	0.231742	0.324643
O43272	Proline dehydrogenase 1, mitochondrial OS	PRODH	0.544195	0.208096	0.131061	0.090497	0.10565	-0.0430882	-0.650689	0.0921575	-0.00566371	-0.418072	-0.609667	-0.352846	-0.66745	-0.0436527	2.3177	-1.57367	-1.40535	-0.604096	0.876794	0.0768517	-0.0454489	-0.0603246	-0.378549	-0.671591	-0.686551	-0.0645129	-0.673808	0.0890245	0.400828	0.28676	-0.45316	-0.664144	0.111176	0.457821	0.165825	0.643348	-0.317335	-0.360535	0.128778	-1.23664	-0.280545	-0.895404	-0.572581	0.380499	-0.3924	-0.0304124	-0.336379
O43278	Kunitz-type protease inhibitor 1 OS	SPINT1	-0.00130615	-1.13803	0.206836	1.00684	-0.590819	0.091765	-1.95029	-0.820677	-0.209041	0.31775	0.129353	-0.677946	0.714728	-0.651595	-0.485948	0.236113	0.570395	0.0407082	-0.640993	0.796963	0.996339	-0.213425	0.813111	0.446559	0.0173973	-0.284086	-0.483437	-0.590198	-0.802705	-1.20909	1.6753	0.387864	0.903981	0.66168	-0.368382	-1.1398	-1.04253	0.0760506	-0.0826601	0.0922593	0.724976	0.614572	0.0997809	0.76391	-0.159796	0.936825	-0.0536881
O43290	U4/U6.U5 tri-snRNP-associated protein 1 OS	SART1	-0.0872588	-0.459291	-0.181242	-0.12739	-0.0599717	0.109728	0.747424	0.122574	0.220972	0.555207	0.00731114	0.124756	0.0473404	-0.0264276	0.300242	0.344681	-0.184515	-0.0058271	0.045294	0.342202	0.121694	-0.105147	-0.158614	-0.309166	-0.108375	0.00242352	0.759199	-0.13126	-0.448734	0.175125	-0.25678	0.301021	0.337796	-0.32879	0.2397	0.337922	0.0892162	0.324743	0.032864	0.283071	-0.0546171	0.273961	0.27129	0.106669	0.507446	0.1236	0.116884
O43291	Kunitz-type protease inhibitor 2 OS	SPINT2	-1.52264	-0.760214	1.06659	0.283659	0.326886	-0.816982	0.920346	-0.885742	0.468837	-1.67468	-0.914025	-0.267328	1.58722	-0.116243	0.249072	1.05569	0.416409	0.330782	0.31086	-0.0192679	0.0718752	1.07093	1.06437	0.484656	1.54016	-1.09526	2.15856	-0.0254005	1.48831	-0.319268	0.574816	-1.46247	-0.219029	-0.190344	0.305196	-0.564666	-2.67981	4.03615	0.220777	0.328843	-0.281894	-0.22107	1.27129	1.24663	-1.11402	0.993223	0.922064
O43292	Glycosylphosphatidylinositol anchor attachment 1 protein OS	GPAA1	-0.418682	0.0730656	0.315314	-0.0353403	0.838804	-0.0313614	0.141785	-0.0881506	0.65321	0.0728471	0.0266226	0.534593	0.653914	-0.00351689	0.258079	-0.0190231	-0.196712	0.133728	-0.747677	-0.261085	-0.210576	0.0813844	0.0340465	0.445441	0.52582	0.324604	0.595693	-0.091913	0.318942	0.287636	0.238889	0.305395	0.369631	0.0463245	-0.0754812	-0.447124	-0.0600485	1.10265	1.17724	0.109919	-0.2235	0.70426	0.597366	0.874695	-0.180118	-0.369271	-0.653592
O43293	Death-associated protein kinase 3 OS	DAPK3	0.00510203	1.15666	-0.779813	-0.374932	0.0714981	-0.461102	0.356319	0.619221	-0.0115719	-0.192007	-0.38936	-0.356898	0.069487	1.20696	0.990609	-0.0519433	0.480834	-0.331365	-0.702775	0.475919	-0.105485	0.934962	-0.45137	-0.378682	-0.25349	0.0544716	0.0552344	0.930232	-0.426356	0.434485	-0.111269	-0.299283	0.120575	-0.832156	-0.40443	0.290345	0.0771472	0.421347	-0.820798	-1.16059	0.733304	0.0823219	0.00778245	0.116562	0.00982113	-0.141222	-0.143593
O43294	Transforming growth factor beta-1-induced transcript 1 protein OS	TGFB1I1	0.0766439	0.694826	-1.03091	-1.40341	-1.18132	-0.641916	0.567308	2.19604	-0.576712	-0.72713	-1.22066	-1.4624	-0.122746	0.379481	1.18353	-1.09425	0.231883	-1.11691	-1.2168	-1.17508	-0.535474	0.876549	-1.83066	-1.98753	-0.968709	0.486398	-0.98365	2.04118	-1.44788	0.165994	-0.991451	-0.934191	-0.31841	-0.57066	-0.705672	-0.349033	-0.675432	-0.133862	-1.23826	-2.2704	2.17952	-0.39151	-1.08389	-0.782638	-1.41948	-0.660531	-0.361918
O43295	SLIT-ROBO Rho GTPase-activating protein 3 OS	SRGAP3	-0.346863	-0.310794	-0.647013	0.0146293	0.438416	-0.510471	-0.240057	-0.650208	-0.559254	-0.336914	0.468955	-0.144774	1.21304	0.00275679	0.3133	0.742166	-0.214545	-0.0424472	-0.136555	0.718928	0.0686353	-0.459537	0.222841	0.102749	0.223947	0.507882	0.421633	-0.167253	-0.211432	-0.596453	0.641404	1.29505	0.44214	-1.08165	-0.540888	0.14539	-0.705306	0.262662	-0.313146	0.392319	-0.783445	0.9624	-0.199998	0.373449	-0.146699	0.0504304	-0.289317
O43299	AP-5 complex subunit zeta-1 OS	AP5Z1	-0.40315	0.330295	-0.54914	0.0119969	0.0407698	0.119028	-0.451983	0.0522082	0.0917449	-0.379625	-0.0798504	-0.190194	-0.240278	0.351873	0.330259	0.399779	0.307096	-0.200619	0.0350198	0.0755386	0.0632818	-0.196169	0.222639	-0.0726532	-0.305041	-0.631474	-1.13918	-0.164036	-0.164142	0.145414	-0.158817	0.095291	0.647099	-0.511723	-0.126012	0.119829	-0.0122033	0.0425704	-0.266273	0.269565	0.018501	0.0167271	-0.480182	-0.496603	0.0708832	0.0460683	0.395834
O43301	Heat shock 70 kDa protein 12A OS	HSPA12A	0.153843	1.65392	-0.764355	-0.348083	-0.189728	-0.631586	-1.09546	-0.594775	0.314615	-1.29514	0.218818	-1.98461	-0.376645	-0.303215	0.10649	-0.9255	1.20298	-0.707601	0.0369821	-1.2369	-0.889227	-0.799817	-0.478222	0.330525	1.01133	0.823995	-0.416889	0.0779092	-0.499062	-1.23084	0.0241584	-0.242393	-0.171536	0.274222	-0.42723	0.982203	0.0259522	1.21164	-0.160031	-1.08537	0.415464	0.528529	0.0575943	1.14561	-1.20215	-0.853766	-1.37698
O43303	Centriolar coiled-coil protein of 110 kDa OS	CCP110	-0.0687158	0.428857	-0.161427	-0.193987	0.35844	0.916779	0.387692	0.389868	0.166982	1.15517	1.15177	0.115317	1.05453	0.260563	0.291977	-0.242594	0.0369043	0.0448303	-0.248291	0.757826	-0.24937	0.114179	0.0148026	0.0176327	-0.0331104	0.21584	0.693753	0.78651	0.475768	-0.135786	0.0923432	0.472884	0.745412	-0.771169	-0.230116	0.0136365	0.0520349	0.0495225	-0.0797188	-0.0417792	-0.0533157	0.102685	0.665477	0.954257	0.035176	0.0444306	-0.0957159
O43310	CBP80/20-dependent translation initiation factor OS	CTIF	1.08962	-0.989938	-1.24719	-0.489281	-1.3242	-0.169625	-0.580827	0.227191	-0.233856	0.0524352	-0.00927143	-0.707575	-0.236922	1.00362	-0.183508	-1.03224	-0.401384	-1.64879	-1.26601	-0.667793	0.621	0.427233	0.16193	-0.285389	-0.0900454	0.855079	0.247308	0.527236	-0.839872	-0.266247	-0.017008	-0.0860431	0.183354	-0.40253	-0.440238	0.354697	0.340048	-0.0908353	-0.588162	0.0253857	1.11128	0.179332	-0.0116802	-0.086663	0.182081	-0.200379	-0.163782
O43314	Inositol hexakisphosphate and diphosphoinositol-pentakisphosphate kinase 2 OS	PPIP5K2	0.214891	-0.587743	-0.899487	-0.112069	-0.847864	-0.0473121	-0.070411	0.0796985	-0.0167119	-0.301378	-0.0387825	0.268956	-0.458709	0.557583	0.409712	-0.0467994	0.107728	-0.325459	-0.401093	-0.36134	-0.0287868	0.153684	0.268054	0.281041	0.68411	0.504098	0.139052	0.157304	0.189411	0.242436	0.0730429	0.124256	-0.109094	0.219039	0.0987361	0.075963	0.222323	0.104067	0.046196	-0.041215	-0.125468	0.399928	0.342002	0.361004	-0.0530956	0.146733	-0.219136
O43318	Mitogen-activated protein kinase kinase kinase 7 OS	MAP3K7	-0.340057	0.222537	-0.219991	0.210456	0.00391541	0.186741	0.12749	0.378099	0.153145	-0.121502	-0.104498	-0.0970323	-0.124175	1.35527	0.297171	-0.491851	0.522707	-0.579166	-0.284886	0.789012	-0.0595568	0.447994	0.249912	0.540878	0.135296	-0.0819124	-0.0478395	0.0938965	0.182988	0.213914	0.0813952	0.159742	1.23237	-1.00558	-0.210447	0.160526	0.042333	-0.0953898	0.0385665	-0.426178	0.193941	-0.720334	-0.452424	0.0168134	0.100213	0.0193004	-0.0650696
O43324	Eukaryotic translation elongation factor 1 epsilon-1 OS	EEF1E1	-0.505971	0.104012	0.56046	0.245889	0.863369	-0.00721217	-0.417698	-0.559765	-0.721175	-0.570188	0.00887383	0.175119	-0.211494	-0.537489	-0.0014291	0.238355	-0.706729	0.163879	0.388128	0.310429	-0.186324	-0.631534	0.82962	1.3019	-0.148427	-0.121344	0.287165	-0.518918	0.0947843	-0.262406	0.668068	0.0788638	-0.0513289	0.242405	0.300284	-0.417498	-0.0588933	0.451829	-0.00997946	0.476524	-0.214502	0.0219788	1.45303	-0.121265	0.0838472	-0.102657	-0.177777
O43347	RNA-binding protein Musashi homolog 1 OS	MSI1	-0.392882	-0.37928	-0.255853	-0.376004	1.06155	0.586364	-0.116079	-0.359979	-0.0389179	0.936217	0.918802	-0.763367	0.654326	0.268568	0.177447	-0.845679	0.321254	-0.168616	-0.466355	2.29623	-0.912328	0.000288193	-1.31101	-1.14968	-1.66026	-1.00139	2.39063	-0.0305016	-0.0659409	-0.425629	-0.405797	-0.238905	-0.0702987	0.200724	2.59222	-0.735594	-0.709598	1.24744	-0.3235	-0.504246	-0.285193	-0.589137	-0.212113	1.8693	1.44056	-1.44405	1.12235
O43353	Receptor-interacting serine/threonine-protein kinase 2 OS	RIPK2	0.656557	0.315724	0.797025	0.637277	-0.736086	-0.29509	-0.848537	-0.479814	0.585726	-1.17318	1.21429	-0.029103	-0.569819	0.0228661	2.86585	0.52319	0.697874	-0.631824	-0.580693	-0.642276	-0.519548	-0.40827	0.266971	0.19542	0.144572	0.0104514	-1.07525	-0.264115	0.591344	0.779397	-0.126023	-0.380893	-0.145043	0.0446208	-0.574786	-0.271788	-0.049953	0.0117641	-0.498932	0.621037	-0.354945	-0.418566	1.14934	-1.2793	-0.608579	0.0152095	0.017436
O43374	Ras GTPase-activating protein 4 OS	RASA4	0.536922	0.602502	-0.796433	-0.105401	-0.740578	-0.43266	-0.0887339	0.456003	-0.17897	-0.408362	0.19522	-0.807628	0.106707	-1.00902	-0.895855	-0.207331	-0.768254	-1.5333	-1.48524	-0.0848564	0.74563	-0.0721569	-0.027367	-1.54131	-0.94183	1.14842	-0.162036	0.940281	-0.537003	0.671363	-0.683754	-0.642251	-0.10954	-0.499815	-0.640357	0.490955	0.356448	-0.554354	-0.176521	-0.758744	0.544532	-0.0457084	-0.376764	-0.0408384	0.126737	-1.11186	-0.203239
O43390	Heterogeneous nuclear ribonucleoprotein R OS	HNRNPR	-0.694975	-0.0981043	-0.143506	-0.287237	0.605394	0.517144	0.452989	-0.0683741	0.193194	0.448292	0.2625	0.263735	0.668625	-0.0708981	-0.506893	0.548732	0.0637352	0.079683	-0.0131397	0.838647	-0.600425	-0.337325	0.00298844	-0.0142611	0.139959	0.0428679	0.853675	-0.410269	-0.240361	-0.164761	-0.0290854	0.598389	0.608806	-0.216953	0.292281	0.553255	0.0529319	0.425333	-0.386184	0.0895274	-0.0823183	0.753836	0.630136	0.981578	0.573933	0.0863465	0.223641
O43395	U4/U6 small nuclear ribonucleoprotein Prp3 OS	PRPF3	-0.109338	-0.983709	-1.04869	-0.116121	-0.665445	0.270346	0.41709	-0.0482793	-0.287571	0.704172	-0.337291	0.0493727	0.125461	-0.539696	0.0326104	0.0171542	-0.577724	-0.126522	0.12342	0.665569	0.0944907	-0.143883	-0.68898	-0.481872	0.112086	-0.0857462	1.0165	-0.459728	-1.25062	0.126856	-0.72134	0.276145	0.215377	-0.266208	0.945876	0.538251	0.17441	-0.11408	0.248338	0.195947	-0.132867	0.287388	-0.0641813	0.650952	0.610017	-0.200456	-0.161943
O43396	Thioredoxin-like protein 1 OS	TXNL1	0.279034	-1.2776	-1.26375	0.189147	-0.148083	-0.317897	-0.858132	0.251486	-0.200436	-0.395576	-0.986039	-0.188115	-0.671269	0.573242	-0.521377	-0.75954	-0.151465	-0.0898176	-0.424702	-0.397658	-1.36826	-0.284446	-1.83438	1.22984	0.252756	-0.641021	-0.0139325	-0.0717436	0.41495	0.457133	-1.31667	-0.376705	1.02439	-0.641577	0.290012	2.12893	-0.819824	-1.80989	0.356039	-0.501517	-0.643794	-1.6347	-0.50176	0.542545	-0.272631	0.0385626	-0.737566
O43399	Tumor protein D54 OS	TPD52L2	-0.501508	-0.660698	0.449091	0.554216	0.520906	0.228384	0.335085	-0.0994447	-0.158366	-0.45564	-0.091662	0.353465	-0.352289	-0.0608553	0.664914	-1.12492	0.89673	0.266805	1.12094	0.0295049	0.212303	0.541113	0.308389	-0.479235	0.256505	-0.124815	0.0575028	-0.352311	-0.359511	0.349232	0.60027	-0.138247	0.133413	-0.398558	0.00588329	-0.797402	-0.0762098	-0.132153	0.0817468	-0.809185	-0.383312	-0.865637	-0.823578	-0.809753	0.111676	-0.186209	0.300676
O43402	ER membrane protein complex subunit 8 OS	EMC8	-0.197485	0.355515	0.348011	0.205301	0.10663	0.0245747	0.345042	-0.0202043	0.112568	-0.187491	0.102743	0.475513	0.0270316	-0.0287529	-0.0696295	0.39577	-0.136655	0.155437	0.454164	0.0595216	-0.0650858	-0.247139	0.191915	0.320544	0.0364689	-0.255084	-0.212271	-0.31076	0.146406	0.318276	0.626443	0.203723	0.0727769	-0.294481	0.319966	0.00210531	-0.123597	0.168955	0.316221	0.162077	0.127188	0.217222	-0.188286	-0.235392	-0.356181	-0.172534	0.332614
O43414	ERI1 exoribonuclease 3 OS	ERI3	-0.533682	0.756449	0.066016	-0.583825	0.461398	-0.673822	-0.766681	0.218636	0.477615	0.125907	0.315878	-0.9778	0.53199	1.38364	-0.674534	-1.32705	-0.486817	1.07346	0.484269	-0.246862	0.768937	-0.712715	-0.75357	-1.06558	1.07772	0.359227	-0.325787	0.412879	0.585289	0.302967	-0.549459	0.742015	-0.354583	-0.0570561	0.290749	0.0448681	0.530383	-1.03929	0.888874	-0.808289	-0.346446	-1.09234	0.185128	0.251294	-0.226274	-0.290212	-0.695011
O43422	52 kDa repressor of the inhibitor of the protein kinase OS	THAP12	0.286835	-0.203713	-0.0401588	0.366117	-0.108124	0.174039	0.937366	-0.463393	0.0106579	0.312974	-0.26025	-0.0387749	0.507095	-0.586539	-0.225626	0.765542	-0.405665	-0.189614	-0.00374029	-0.334632	0.188618	-0.175234	-0.0948798	-0.537358	-0.436722	0.467054	0.841916	-0.117197	0.31531	0.0635454	0.382202	0.323984	1.49618	-0.319076	0.14334	-0.00350897	0.53584	0.0964344	-0.21919	0.414628	0.110969	-0.0648148	0.27678	-0.0438735	0.972727	0.428096	0.174046
O43426	Synaptojanin-1 OS	SYNJ1	0.0630069	0.528149	-0.527725	0.509413	-0.340017	-0.287067	-0.803445	0.0790965	-0.15071	-0.439496	-0.519652	-0.157522	-0.0215394	0.473197	0.683743	-0.198437	-0.00409551	-0.656614	-0.65	-0.349314	-0.378832	0.221538	0.0536152	-0.0719535	0.250467	0.157471	-0.357384	0.0753822	0.0293101	0.536024	-0.534966	-0.572266	-0.198358	0.199416	-0.368822	0.531174	0.34276	-0.583522	0.234072	-0.138376	0.424725	0.421029	0.39856	-0.79949	-0.675814	0.295695	-0.403841
O43427	Acidic fibroblast growth factor intracellular-binding protein OS	FIBP	0.180207	-0.110472	-0.174929	-0.0719728	-0.0337665	0.693248	0.365614	-0.0201598	0.00138586	0.509406	0.652972	0.0365907	0.326694	0.0229516	-0.175069	0.375535	-0.247576	0.359144	0.532009	0.126884	-0.374331	0.182254	0.419542	-1.65023	-0.297627	-0.065691	0.651857	-0.106691	-0.00847615	0.005562	-0.258411	0.367081	-0.180518	-0.434634	0.224621	0.319768	-0.274564	0.78296	-0.889324	0.0403817	-0.345847	0.214462	0.0821192	0.557839	-0.423042	-0.390476	0.512134
O43432	Eukaryotic translation initiation factor 4 gamma 3 OS	EIF4G3	0.105443	0.0682061	-1.08436	-0.11511	0.0293237	0.134814	0.612344	0.21081	0.141917	-0.176286	0.0150969	0.309553	0.435007	0.371643	0.307901	-0.444138	0.169278	-0.021058	-0.534224	1.00138	0.596142	0.35883	0.149754	0.655884	0.30343	0.304156	-0.0469199	0.12175	-0.54687	0.414369	-0.0624218	0.112686	0.336061	-0.802561	0.0317872	0.0381449	-0.132975	0.458099	-0.0873596	-0.792943	0.267079	0.508003	0.327724	0.845347	0.130943	-0.568163	0.278011
O43447	Peptidyl-prolyl cis-trans isomerase H OS	PPIH	-0.410383	-0.596759	-0.361893	0.0877673	-1.20882	0.0693384	0.00262681	-0.0782592	0.44163	0.246234	-0.773398	0.158388	-0.380862	-0.00677197	-0.469014	-0.263045	-0.472881	0.634006	0.551055	0.760139	0.731868	-0.0619722	-0.840848	0.264362	0.0164877	-0.731653	0.956143	-0.348025	0.750179	-0.372849	-0.985134	-0.218859	-0.0344328	0.0764107	0.765917	-0.367976	0.130487	-0.718531	0.097277	0.46999	-0.524583	-0.224157	-0.862125	0.123993	0.200599	0.825445	-0.00591969
O43464	Serine protease HTRA2, mitochondrial OS	HTRA2	-0.193222	0.126473	1.12834	-0.213975	0.635174	0.618564	-0.362079	-0.0931817	-0.0203915	0.770903	-0.237118	0.00611098	0.185729	0.256267	-0.0376903	0.920848	0.0947835	0.172965	-0.0391718	0.432926	0.271062	-0.350013	0.483404	-0.200002	0.0593406	-0.220096	0.1755	0.156392	0.241046	-0.092012	0.324002	0.835591	0.692356	-0.59173	-0.028567	-0.911193	0.145622	0.0390167	-0.261517	0.287326	-0.517634	-0.295855	0.124666	0.266067	0.0208965	0.277156	-0.12147
O43488	Aflatoxin B1 aldehyde reductase member 2 OS	AKR7A2	-0.206914	-0.458886	0.671753	-0.335589	0.0540506	0.594165	-0.157834	0.180636	-0.321935	-0.494473	-0.988756	-0.605214	-0.608976	-0.0733448	-0.136192	-0.905113	-0.0666407	0.380904	1.61868	0.345126	-0.958962	0.224587	-1.56452	0.389328	0.487468	0.072197	-0.217028	-0.518	-0.0303439	0.0200698	-1.18322	-0.27864	0.187513	-0.577927	0.099521	-0.0143744	-0.442014	-1.17546	-0.623076	-1.24936	0.0634108	-1.29814	-0.61612	-0.698254	-0.357867	-0.481867	0.00693374
O43490	Prominin-1 OS	PROM1	-0.100119	-0.317194	-0.191995	-0.921746	-1.47534	1.81398	-1.02378	0.210158	-0.292191	0.266376	1.42435	1.41985	0.798394	-0.0419102	0.0742999	0.320092	0.178012	0.0118292	0.53903	-0.0724105	-0.114706	0.00167758	-0.225193	-0.194083	-0.634125	-2.09929	0.0996221	-0.704758	-0.0471485	-1.35831	-0.124954	0.085423	0.271255	-0.171124	-0.139427	-0.381001	0.122552	-0.123206	-0.268305	0.278687	-0.142075	-0.0719495	-0.71753	-0.496229	0.339407	-0.981637	0.335817
O43491	Band 4.1-like protein 2 OS	EPB41L2	0.0881766	0.988426	-0.804757	-0.0239688	-0.218244	-1.24137	-0.582784	-0.0623986	-0.884991	-0.962482	1.62276	-0.801485	0.626917	-0.846902	-0.87705	-1.4406	-0.888633	-0.0811405	-0.682651	-0.0809994	-0.10136	-0.197641	0.489489	-0.399173	0.0586738	0.479809	-0.0945517	0.303403	-0.924795	0.231289	-0.642683	-0.861255	-0.286051	-0.937169	0.794143	1.9849	0.368345	-1.02597	-0.0130381	-0.800307	0.0707169	-0.899503	-0.515393	0.182634	-0.601039	-0.558923	0.185137
O43493	Trans-Golgi network integral membrane protein 2 OS	TGOLN2	0.235653	-0.130217	-0.449056	-0.0616623	-0.13534	-0.513766	-0.295451	0.170138	-0.242405	0.581914	-0.132694	0.329917	0.27413	0.0308937	0.707797	-0.0454795	0.68608	-0.0111806	-0.051064	-0.244319	0.873732	0.46993	-0.246264	-0.00230942	0.130997	-0.416494	0.0305679	0.0266469	-0.845139	-0.126267	0.706999	0.173914	0.256367	-0.302373	-0.724162	-0.332968	0.542082	0.828961	0.140383	0.0424627	0.444415	0.674973	-0.577347	0.137529	-1.25571	1.47261	-0.511752
O43505	Beta-1,4-glucuronyltransferase 1 OS	B4GAT1	0.108474	0.264114	0.0280806	0.0565376	-0.118213	0.0408088	0.693482	-0.183497	0.263379	0.114398	0.0646739	-0.609867	0.222773	0.182869	0.440563	0.747362	0.356542	0.328651	0.40998	-0.27184	0.28365	-0.250959	-0.583304	0.379174	0.0896909	-0.0641176	0.411305	0.241533	-0.352189	-0.0525116	0.51199	-0.0366219	-0.241413	-0.43951	-0.291218	0.0498794	0.127087	0.0882677	0.0767546	0.223281	-0.0363025	-0.0134728	-0.0724872	-0.00135445	0.225113	-0.117315	-0.265647
O43520	Phospholipid-transporting ATPase IC OS	ATP8B1	-0.15617	-0.551215	0.407357	-0.0208071	-0.49382	1.50069	0.136518	-0.349872	-0.304214	-0.202102	0.777691	0.0278973	-0.149495	0.19465	-1.00279	0.726728	0.382855	-0.40595	0.163637	-0.789363	-0.0923911	0.00757925	-0.283421	0.601602	-0.563042	0.455385	-0.992221	-0.171729	-0.296454	-0.602677	1.41142	-0.0674157	0.329989	-1.13344	-0.420363	1.86723	-0.40271	-0.467934	-0.357379	1.50947	0.369068	-0.540443	-0.0862928	-0.587636	-1.12652	-0.70975	-0.756179
O43521	Bcl-2-like protein 11 OS	BCL2L11	-0.2889	-0.0531941	-0.0780643	-0.659936	-0.4038	-0.0494485	-0.00371317	-0.429356	-0.372557	0.0345191	-0.37733	-0.489162	0.516468	0.585612	0.194966	0.80419	1.79411	0.39825	-0.272489	0.231877	-0.200725	-0.219509	0.14035	-0.583713	0.407384	-0.0740851	-0.108966	-0.103021	1.08774	0.507464	-0.066849	-0.562399	-0.522694	-0.344958	-0.169847	0.342387	0.154866	-0.0319758	-0.14553	-0.203903	0.353099	0.0442661	-0.158288	0.382824	0.366018	-0.892864	-0.367238
O43524	Forkhead box protein O3 OS	FOXO3	0.131566	0.346714	-0.019581	-0.0534594	-0.0343914	-0.184553	1.51718	-0.0364971	-0.0635227	-0.391523	0.221465	0.306041	0.054322	-0.247268	0.321577	0.118562	-0.95025	0.864766	0.00274149	0.265645	0.390232	0.268155	-0.165136	0.28396	0.875998	0.825488	0.314479	0.688072	-0.348769	-0.0484666	-0.0805886	0.204097	1.69003	-2.02597	0.395457	-0.0381101	0.625807	-0.0930352	-0.0398378	-0.252429	0.322927	-0.130277	0.0700548	-0.199617	0.424049	0.518886	0.012664
O43556	Epsilon-sarcoglycan OS	SGCE	0.604406	1.07685	-1.24157	-1.11896	-0.739455	-0.46109	-0.0691861	0.571018	-0.848915	-0.221183	0.0732573	-1.4406	-0.350257	-0.349251	0.731872	-0.414158	-0.0203365	-1.36768	-1.46384	-0.474841	0.333481	-0.252138	-0.166569	-1.40958	-0.479607	1.93975	-0.0994751	0.984504	-0.6174	-0.653611	0.707595	-1.01125	-0.576627	-1.39786	-1.5759	1.47968	0.788862	0.179976	-0.605982	-0.331081	0.81011	-0.0834795	-0.0913108	-0.276961	-0.952403	-0.504358	-1.03595
O43566	Regulator of G-protein signaling 14 OS	RGS14	0.102908	0.0540871	-0.617918	0.378529	-0.423955	0.866397	-0.402271	-0.038623	0.222496	-0.291994	0.181943	-0.336481	0.208266	0.459809	-0.122156	-0.278753	-0.241334	-0.538646	-0.695525	-0.510876	-0.787594	-0.0086567	0.752797	0.19416	0.420163	0.706445	-0.910324	0.470909	0.970204	1.36808	0.248532	-0.430316	-0.140912	-0.0813569	-0.287681	0.010273	1.2436	-0.714438	1.79466	0.0399936	0.343416	-0.340006	-0.257078	0.342159	-0.463451	0.0209982	-0.0401875
O43572	A-kinase anchor protein 10, mitochondrial OS	AKAP10	-0.362684	0.131854	-0.213603	0.0598221	0.507649	-0.0352865	0.152207	0.753368	0.625933	0.0905223	0.591931	0.00719495	0.144182	0.123778	0.110055	-0.0085605	0.186997	-0.305626	-0.271205	-0.140418	1.35627	0.149521	0.647136	-1.36077	-0.22582	1.06689	-0.239095	0.597195	-0.0869636	0.108214	0.130978	-0.731359	-0.404751	0.249181	-0.534278	1.51192	-0.250843	0.121639	-0.0530967	-0.475718	0.260378	0.144959	1.40239	0.678583	-0.0623989	-0.38628	0.0908537
O43583	Density-regulated protein OS	DENR	0.179914	-0.635922	-0.469385	0.547164	-0.354372	0.606278	0.447024	0.0335231	0.118419	-0.312007	-0.0395027	0.965225	0.223707	-0.460832	0.0931902	0.678498	0.435577	0.373807	-0.0886536	0.595384	-0.168916	-0.208319	-0.316971	0.167277	0.158639	0.359944	0.162601	-0.375605	-0.625117	0.252795	-0.336361	0.880064	1.3222	-0.698785	0.666331	-0.292993	-0.474294	-0.638517	0.485585	-0.607415	-0.140492	-0.218083	0.214217	0.688483	0.260306	0.820471	0.15717
O43586	Proline-serine-threonine phosphatase-interacting protein 1 OS	PSTPIP1	0.304985	-0.115835	-1.0557	0.28974	-1.0739	-0.699419	-0.366197	0.0911833	0.346343	-0.477022	0.0597545	-0.471826	-0.243869	0.638516	-0.453197	-0.213183	-0.687298	-0.926783	-1.09219	-1.1678	0.115462	0.3809	-0.441779	-0.6625	0.201464	-0.131785	-1.07296	0.190918	0.617747	1.2021	-0.669037	-0.580408	0.574121	-1.24495	-0.974405	0.259552	1.01915	-0.980647	1.09577	-0.496369	0.709719	-0.203317	-1.0099	-1.05112	-0.626779	-0.276816	-0.0306203
O43592	Exportin-T OS	XPOT	-0.165995	0.086374	-0.237281	0.503233	-0.389113	-0.0753959	-0.218228	-0.0747568	-0.273544	0.262581	-0.031493	0.0730201	-0.099892	0.123083	0.418822	-0.685503	-0.367712	-0.955447	-0.642684	0.225932	0.795149	0.20392	-0.132364	1.02329	-0.585013	-0.749134	0.484547	-0.265797	0.266341	-0.214957	-0.0687349	0.0107365	-0.167957	0.120421	0.22198	0.251619	-0.58965	0.174093	-0.298547	0.423842	-0.135297	-0.154504	0.431155	0.163844	0.327936	-0.0973809	0.0502023
O43598	2'-deoxynucleoside 5'-phosphate N-hydrolase 1 OS	DNPH1	0.199622	-0.638247	-0.194534	0.689202	0.192212	0.468115	-0.89071	0.0997903	0.480356	-0.0901947	0.110377	-0.00497186	0.242118	-0.180921	0.596867	-0.415221	-0.73761	1.388	1.60082	-0.433173	-0.859001	-0.501055	0.374431	-0.0293687	1.2971	0.368378	-0.94661	0.252809	1.17576	1.65592	0.136462	-0.044423	0.794495	-0.220339	0.618862	-0.388327	0.402313	0.373075	-0.0242834	0.136076	-0.553767	-0.648509	-0.364064	-0.374252	-0.0471602	-0.237668	0.517136
O43615	Mitochondrial import inner membrane translocase subunit TIM44 OS	TIMM44	-0.319357	-0.892624	0.102076	-0.077608	0.279109	1.12456	0.2548	-0.566666	-0.20367	0.568139	-0.191087	-0.325655	-0.461322	0.201279	0.347388	-0.0420902	-0.519104	-0.305738	0.774673	-0.625663	-0.439284	-0.927036	1.50542	-0.114752	-0.30739	-0.371917	0.0366589	-0.337466	0.36348	-0.00525461	0.303477	2.00241	0.497565	-0.529457	0.153874	-0.090673	-0.354942	0.475126	-0.539878	-0.406551	-0.175065	0.647245	0.0173972	-0.530715	-0.0634263	-0.79193	-0.500037
O43617	Trafficking protein particle complex subunit 3 OS	TRAPPC3	-0.503128	0.10342	-0.320399	-0.221551	0.362729	0.37535	-0.323085	-0.323007	-0.130074	-0.83743	-0.560209	-0.368727	-0.243307	-0.156216	0.291135	-0.195959	-0.199223	0.00475448	-0.454742	-0.215365	0.121462	-0.042726	-0.289865	-0.0794552	0.0439455	-0.315251	-0.114737	-0.0962803	0.446758	0.196891	-0.305607	-0.148509	0.0333416	0.376656	0.275079	0.388621	-0.211093	-0.314585	0.0632884	0.520221	-0.0381867	-0.210024	-0.426084	-0.141782	-0.291591	0.222613	-0.179466
O43633	Charged multivesicular body protein 2a OS	CHMP2A	0.0365046	-0.160865	-0.454306	0.234018	-0.777132	-0.506479	-0.0514948	-0.0835749	0.0745892	-0.154519	-0.0304991	0.415873	-0.143483	0.264463	0.38814	0.148967	0.275073	0.212321	0.328572	-0.757378	0.0437013	-0.512917	-0.2793	-0.13589	0.389064	-0.0172805	-0.381073	0.452619	0.00413147	0.103965	0.180544	-0.701987	-0.0948764	0.481325	0.230236	-0.0258855	0.447837	-0.192319	-0.26613	-0.328529	0.101739	0.0660986	-0.62514	0.0250112	-0.840431	1.19417	0.0229163
O43639	Cytoplasmic protein NCK2 OS	NCK2	-0.29835	-0.183394	-0.554307	-0.244391	-0.128838	-0.603433	0.16723	0.277367	-0.456235	-0.342073	-0.621947	-0.0721419	-0.392934	-0.158276	0.0892764	-0.286484	-0.233527	-0.279023	0.479664	0.706283	-0.796318	-0.0985719	-1.07068	-0.385539	0.669019	-0.126286	0.170846	0.283952	-0.535455	0.189683	-0.92354	-0.104705	-0.0982258	1.46572	0.217048	0.0603373	0.220873	-0.750061	-0.160879	-0.332533	0.372474	-0.556784	-0.368609	0.222196	0.48123	-0.20945	0.359647
O43657	Tetraspanin-6 OS	TSPAN6	-0.489641	0.210499	0.72447	-0.63561	1.14747	-0.197012	-0.107612	-0.0943028	-0.347801	-0.427854	0.765605	-0.069058	0.835387	0.305759	-0.487315	0.37555	-0.544097	-0.501048	-0.995763	0.820549	-0.238828	-0.345062	0.211262	-0.122206	-0.712914	0.207807	0.550679	-0.0980729	0.43889	-0.840976	0.679083	-0.138857	0.208803	0.181902	0.691672	0.196239	-0.125601	0.0113358	-0.423293	1.85095	-0.757625	-0.664198	0.0431175	1.47098	-0.335556	0.190772	1.27724
O43660	Pleiotropic regulator 1 OS	PLRG1	-0.309006	-0.486635	0.124704	0.143247	0.367958	0.2739	0.637399	-0.293037	-0.344899	0.530984	0.481468	0.527452	0.510987	-0.49238	-0.24305	0.616769	-0.361501	0.402965	0.214785	0.558348	0.0321144	-0.0151906	0.242266	0.310741	0.346508	0.828634	0.818542	-0.123391	-0.494104	-0.0561105	0.154373	0.590798	0.663785	-0.0963455	0.186868	0.0733345	0.627058	0.140686	-0.213462	0.415047	-0.559261	0.653005	0.343503	0.575821	0.988548	-0.16931	0.232763
O43663	Protein regulator of cytokinesis 1 OS	PRC1	-0.141453	-1.1175	-1.53852	-0.268713	-1.97236	1.22148	0.823863	-0.58126	0.444194	0.513739	-0.674802	-0.510651	-0.0115597	-0.299473	-0.453671	0.313491	0.030597	0.399063	-0.463916	-0.130085	0.582597	0.0431555	-0.271259	-0.0614889	0.127406	-0.315406	0.238162	-0.55902	0.357466	-0.453796	0.21807	0.00476158	0.805026	-0.405124	0.425315	0.306387	-0.118409	0.242058	-0.440784	0.893037	-0.440096	0.572285	0.51219	0.230486	0.423201	0.186719	0.181179
O43665	Regulator of G-protein signaling 10 OS	RGS10	-0.0500338	-0.170431	0.770282	0.911299	-1.18787	-0.423567	0.305408	-0.2572	-0.481161	-0.702768	-0.0269952	0.909476	0.120591	-0.605429	-0.360288	-0.475425	-0.117283	-0.646171	-0.605232	1.42642	-1.11313	-0.699047	-0.6287	-0.712211	0.68937	0.261926	0.247797	0.118809	0.265502	0.401858	-0.447351	-0.177753	0.0533974	-1.23864	0.156561	0.738934	-0.791472	-1.40576	0.130028	-0.653873	-0.262306	0.642444	0.616261	0.639546	-0.459394	1.62472	-0.68967
O43670	BUB3-interacting and GLEBS motif-containing protein ZNF207 OS	ZNF207	-0.179455	-1.43297	-0.937776	-0.341736	-0.95794	0.00456632	-0.296865	-0.0725289	-0.140344	0.732606	0.411737	0.179864	0.389602	0.336026	0.0942357	-0.209648	-0.427567	0.282778	0.410608	0.580024	-0.131756	0.282497	0.0467903	-0.042631	0.500447	0.287207	-0.0835527	0.291642	0.251626	0.532857	-0.252013	0.729279	1.09412	-1.14654	0.248501	0.288202	0.11144	-0.121004	-0.125883	0.384153	-0.0487037	-0.189191	0.48416	0.400319	0.515158	-0.0639283	0.272557
O43674	NADH dehydrogenase [ubiquinone] 1 beta subcomplex subunit 5, mitochondrial OS	NDUFB5	-0.408324	-0.174249	1.37716	-0.0232861	-0.540019	0.937759	-0.325254	-0.333139	-0.199737	-0.689801	0.51887	-0.805233	1.06491	-0.136302	0.515761	1.62896	0.737784	-0.255235	0.88939	-0.706387	-0.0286854	-0.895029	0.555952	0.509266	0.743174	0.674053	0.0445904	-0.213445	-0.200367	0.0541778	-0.226846	-0.540154	0.325908	0.100932	0.170587	-0.163323	0.459403	0.345402	0.13217	0.427154	0.139092	0.536716	1.33129	0.890345	-0.660294	0.70711	-0.268447
O43676	NADH dehydrogenase [ubiquinone] 1 beta subcomplex subunit 3 OS	NDUFB3	-1.18544	-0.483334	1.26697	-0.00162702	-0.555573	0.835371	-0.874049	-0.796172	-0.447355	-1.16528	0.331904	-0.0244536	-0.131583	-0.0343479	0.281636	1.66319	0.165536	-0.553138	1.44044	-0.939165	-0.266605	-0.668026	0.559966	0.307218	0.39727	0.53966	0.149785	-0.933166	-0.0729083	0.227532	-0.98749	-1.39918	0.22559	0.0790949	0.00868996	-0.592562	0.393594	0.439045	0.052589	0.00755711	0.304068	0.65538	0.701513	0.33149	-0.622887	0.831833	0.00257892
O43678	NADH dehydrogenase [ubiquinone] 1 alpha subcomplex subunit 2 OS	NDUFA2	0.268676	-0.402085	0.328681	0.754415	-0.1699	0.86402	-0.446871	-0.125703	-0.00166469	-0.571276	0.558543	-0.138064	0.562445	0.0202864	0.391041	1.03363	0.757585	0.0187055	1.2657	-0.761802	0.0536419	-0.305279	0.736202	0.32079	0.402336	0.0745265	-0.0943918	0.136823	-0.0353668	0.667028	-0.139471	-0.532245	1.86871	-0.889564	0.21711	-0.544824	0.436044	-0.262793	-0.516891	-0.107556	0.525229	0.100698	0.678729	0.601776	-0.401117	0.929594	0.247714
O43681	ATPase ASNA1 OS	ASNA1	-0.0992159	0.246781	-0.00417092	0.0118572	0.348525	0.0459667	-0.963554	-0.0992035	-0.0345732	-0.0971669	-0.65455	-0.0374703	0.0590138	0.157458	0.0201501	-0.225362	0.627822	-0.275791	0.56058	0.904191	-0.649801	-0.226966	-0.3765	-0.0200054	0.103788	-0.202485	-0.165278	-0.311632	-0.396848	0.302502	-0.22711	0.496735	-0.119917	-0.205569	0.388984	0.260483	-0.982159	-0.428906	-0.00793284	0.471872	-0.603381	-0.148774	0.164351	-0.636905	-0.429497	0.120302	0.463361
O43684	Mitotic checkpoint protein BUB3 OS	BUB3	-0.428224	-0.0869139	-0.014486	-0.163416	0.372344	0.251074	0.42799	-0.337215	-0.315068	0.811625	0.425953	0.217841	0.477151	-0.157968	-0.164063	0.0335805	-0.0494022	-0.139812	-0.0516966	0.607441	-0.09568	-0.365322	0.113468	0.171668	-0.0217126	0.240513	0.550258	-0.369103	0.101421	-0.318631	-0.32977	0.369596	0.280658	0.031432	0.184903	0.36138	0.16525	0.179486	-0.378714	0.601113	-0.349365	0.495946	0.364733	0.853299	0.507251	-0.00215338	-0.15064
O43707	Alpha-actinin-4 OS	ACTN4	-0.703698	-0.0371172	0.721651	-0.464452	-0.474238	-0.450154	0.906898	0.181891	-0.357323	-0.524971	-0.0784838	0.450298	1.28116	-0.143147	0.636996	0.143989	1.29667	0.0294362	-0.22582	1.33742	-0.0692262	0.505667	0.49428	0.686611	0.381978	-0.0323335	1.40596	0.400158	-1.13634	0.0482991	0.299878	-0.384653	-0.275865	0.405701	-0.142962	0.240187	-1.13196	1.21996	-0.750129	-0.214683	1.10498	-0.268376	0.125074	0.101789	-0.472129	0.18244	0.616501
O43708	Maleylacetoacetate isomerase OS	GSTZ1	-0.533174	-0.459407	1.34459	-0.878883	0.136736	-1.31419	-0.897373	-1.33694	-0.720977	-1.76841	-2.14143	-0.608343	-1.06298	-0.117059	-0.288764	-0.603604	-0.17063	1.29275	0.404535	-0.187968	-1.10174	-1.46182	-0.754817	1.42546	-1.49684	-1.25087	-1.19631	0.0574145	4.17358	-0.227085	-0.750849	-0.416456	0.293233	-0.924183	-0.106918	-0.367465	-0.114546	-1.12726	0.305285	-0.187409	-0.496069	-1.13736	-0.420572	-0.769334	-1.14668	-0.781167	-0.207805
O43709	Probable 18S rRNA (guanine-N(7))-methyltransferase OS	BUD23	0.0908137	-1.44757	-1.09899	-0.369743	-0.974754	0.09584	-0.0376115	-0.235347	0.386793	0.604821	-0.260708	-0.0967343	0.0236201	0.486925	-0.941274	-0.0551544	-0.813662	0.29288	0.0534663	0.42264	-0.148752	0.327442	-0.12271	-0.335862	-0.680312	0.102606	0.661238	-0.25135	-0.0494551	0.00504111	-0.134845	0.0338971	1.13776	-0.758918	-0.038711	-0.0221103	0.286528	0.164393	-0.62902	0.339054	-0.565717	-0.468244	0.56882	0.105212	0.0722139	0.724973	-0.0657159
O43716	Glutamyl-tRNA(Gln) amidotransferase subunit C, mitochondrial OS	GATC	-0.303692	-1.06848	-0.914677	-0.492718	-0.606043	0.13167	0.914817	-0.208067	0.613535	0.396278	-0.29019	0.460884	0.0935422	0.536194	0.414817	-0.637578	0.352422	1.1596	0.950853	0.164261	-0.728782	-0.449094	-0.627431	0.0267732	0.382396	-0.760049	-0.939448	-0.136775	0.285322	0.11881	-0.820278	0.00174364	1.57819	-0.849287	0.562252	-0.300416	-0.716709	-0.823377	-0.664205	0.00207772	-0.359752	-0.89672	-0.790208	-0.745893	0.673037	0.667138	-0.0874774
O43719	HIV Tat-specific factor 1 OS	HTATSF1	-0.460305	-0.866066	-0.406256	-0.0957195	0.100083	-0.291329	0.730525	0.0264384	-0.282846	0.0292084	-0.0761601	0.751224	0.0285871	-0.451535	-0.428365	0.206877	-0.319181	0.19181	0.663897	0.919219	0.0842131	-0.250635	-0.460979	-0.318505	-0.0260055	0.224249	0.0805287	-0.243239	-0.947301	-0.519937	0.0580264	0.241594	0.295403	-0.913325	0.79406	0.52441	0.337045	-0.841575	0.137875	-0.122912	0.455927	-0.739092	-0.31303	0.949766	0.519015	-0.0629746	-0.349866
O43739	Cytohesin-3 OS	CYTH3	0.423538	-1.06403	-1.51058	-0.364894	-1.42756	-0.0103351	0.0140176	0.282953	-0.0439446	-0.0711901	0.203318	-0.355647	0.289731	0.500867	0.461298	-0.824918	1.88328	0.149154	0.0198309	1.05038	0.428431	0.162255	-0.129535	-0.254525	0.339688	-0.417992	0.104023	0.667147	-0.833596	-0.196768	-0.356913	-0.13674	-0.0560087	-0.671515	-0.734245	0.210773	0.093931	-0.0474638	0.0549168	-0.0162935	0.359113	0.323274	-0.531403	-0.131112	-0.211256	0.134968	-0.0100253
O43741	5'-AMP-activated protein kinase subunit beta-2 OS	PRKAB2	-0.495216	0.0848521	0.0556371	-0.0936745	0.173895	-0.521184	0.819562	0.100805	-0.147368	0.0445152	-0.100523	-0.059307	-0.587813	0.659966	0.327869	-0.326179	-0.463853	0.504521	1.19884	-0.0603338	0.429991	-0.260582	-0.0427141	-1.13565	-0.189321	0.118966	-0.470385	0.185508	-0.55882	-0.129661	-0.809717	-0.424366	-0.385447	0.438668	0.136271	0.123585	0.00883914	-0.0699082	-0.176536	-0.370351	0.255946	0.0284805	-0.330088	-0.0576282	-0.778617	-0.640504	-0.509124
O43747	AP-1 complex subunit gamma-1 OS	AP1G1	0.0645601	-0.575627	-0.492584	-0.409007	-0.220466	0.309286	0.304731	0.108706	-0.101308	0.20258	0.26533	0.632465	-0.0359993	0.0559676	0.575673	0.59495	-0.0740789	-0.0505082	0.11883	-0.336298	0.0179886	0.0976382	0.0184381	0.437791	-0.573047	-0.24873	0.0544903	-0.00468431	0.191512	0.332208	0.735863	0.241739	0.592241	0.02777	0.0264144	-0.0717878	0.0776971	0.0932078	0.237593	0.222089	0.083239	0.418498	0.339329	0.32386	-0.396325	-0.0292709	0.695821
O43752	Syntaxin-6 OS	STX6	0.0791427	-0.222243	-0.385569	0.687104	-0.22082	0.143557	0.240904	0.0476684	0.319955	0.336363	-0.331428	0.0424017	0.100594	0.0352076	0.392773	-0.0102008	-0.366513	0.311713	0.393841	-0.22597	0.0479885	-0.195369	0.411896	-0.162857	-0.494818	0.611633	-0.147674	0.0151773	-0.143005	0.0643209	0.349988	-0.0973697	0.361297	-0.20599	0.139298	0.602523	-0.262172	-0.265068	0.512138	0.00572311	-0.0634143	-0.262584	-0.206355	-0.287045	-0.133964	0.0268832	0.0121423
O43759	Synaptogyrin-1 OS	SYNGR1	0.207591	0.225189	-0.891711	-0.209558	-0.665458	-0.389584	-0.192025	0.918786	0.113822	0.0700575	-0.00483976	-0.573084	-0.0652332	0.191015	-0.0801905	-0.376965	-0.525532	-0.774359	-0.63478	-0.580022	-0.0406861	0.560832	-0.792061	-0.78319	-0.739372	0.595341	-0.111184	0.728791	-0.1676	-0.0875364	-0.367951	-1.51196	-0.69714	1.61023	0.912727	0.814923	1.16458	-0.652811	0.811879	-0.733437	-0.235804	-0.354403	-0.26349	-0.00517252	-0.152984	-1.45083	-1.44633
O43760	Synaptogyrin-2 OS	SYNGR2	0.760085	-1.18405	-0.693671	-0.286346	-0.285198	-0.0482133	1.30645	-1.43005	-0.110274	-1.47238	-0.224457	-0.600439	-1.05994	0.455789	0.737907	0.614661	-0.674971	-0.439862	0.0705544	-1.35063	-0.370002	-0.543163	0.0977096	0.0868071	-0.204968	-1.52927	0.399212	-0.750897	0.492432	-0.466544	0.190503	-1.22862	1.20814	-0.107981	-0.0674024	0.403752	-0.45927	0.711996	0.144042	1.04967	0.0991167	-0.247101	-0.323139	-0.560181	-1.6625	-0.682815	-0.870061
O43765	Small glutamine-rich tetratricopeptide repeat-containing protein alpha OS	SGTA	0.177884	-1.54528	-1.15251	-0.500406	-1.06959	0.677489	0.298643	-0.0907723	-0.0221947	-0.338654	-0.535763	-0.177903	-0.492892	-0.230057	0.217575	-1.12573	-0.235858	0.374667	-0.137386	0.239122	-0.947352	-0.486332	-0.0826129	0.125776	-0.26986	0.0284638	0.526278	0.0991966	0.92345	-0.0327535	-0.577175	-1.54687	0.737639	-0.545313	0.176471	-0.4401	-0.604241	-1.37149	-0.874853	-0.528186	-1.10232	-1.67987	-0.234652	-0.0176646	-0.584784	-0.0950482	0.498905
O43768	Alpha-endosulfine OS	ENSA	-0.303587	-0.519924	-0.864538	-0.209468	-0.4021	-0.815407	-0.21174	-0.186846	0.127562	0.648735	-1.33571	-0.750969	-0.719803	0.770094	-0.1663	-0.452885	0.396488	1.22844	-0.314304	-0.381849	0.451638	-0.318892	-0.294762	0.437849	0.266254	0.654911	-0.19613	0.372834	-0.500364	0.0828905	-0.202547	-0.535449	0.221471	-0.145444	-0.225225	0.907952	0.585641	0.0840048	1.58013	-0.822396	-0.891777	-0.601533	-0.78367	-0.648782	-0.313737	-0.0285102	-0.0767806
O43772	Mitochondrial carnitine/acylcarnitine carrier protein OS	SLC25A20	-0.324318	-0.182333	-0.668141	0.161935	1.65956	0.963011	-0.804098	-0.185112	-0.154974	-0.491016	-0.40004	-0.034573	0.0677336	0.0926569	0.444744	0.0185843	-0.122823	-1.15229	1.09487	-0.0418127	-0.130425	-0.773241	0.873111	0.0220181	0.36628	0.318718	-0.699364	-0.293369	-0.0538819	-0.453229	0.802505	1.02042	-0.205458	-0.996377	0.738229	0.0868941	-0.0560751	0.509325	-0.396223	0.0788623	-0.326181	0.212614	0.237301	-0.373781	-0.842268	-0.687966	-0.953729
O43776	Asparagine--tRNA ligase, cytoplasmic OS	NARS	-0.213678	-0.671376	0.427402	-0.0120205	-0.249899	0.853938	-0.265041	-0.0992529	-0.310938	-0.45283	-0.852196	-0.532103	-0.119066	0.0637669	-0.338993	-0.423453	-0.499565	-0.462971	-0.451794	0.41963	-0.708749	-0.343036	0.450355	0.459378	-0.346375	-0.540667	0.458412	-0.396827	0.135691	-0.421401	-0.852598	-0.337728	-0.00359847	0.181396	0.435481	0.900715	-1.09006	-1.03515	-0.31948	0.970806	-0.189624	-1.28146	0.211761	0.30432	0.446074	-0.0444581	-0.0332573
O43795	Unconventional myosin-Ib OS	MYO1B	0.0811654	0.353817	-0.391823	-0.681719	-0.22237	-0.541825	0.830047	1.4712	0.0775011	0.639355	-0.812489	1.20206	0.00560699	0.515707	0.671323	-0.0191398	-0.0630789	-0.153874	-1.02263	0.612977	-0.15683	-0.174483	-0.977314	-0.835122	-0.4496	-0.698478	1.53795	0.412804	-0.590644	0.37773	-0.977799	-0.341839	0.238904	1.23598	0.828142	-0.884636	-0.164435	0.0112894	-0.164914	-0.379838	0.259641	-0.333612	0.295024	-0.280873	1.10472	-0.933623	0.228097
O43805	Sjoegren syndrome nuclear autoantigen 1 OS	SSNA1	-0.448786	-0.332448	-0.406939	0.125371	-1.39544	2.07783	-0.763475	-0.464359	0.487994	0.45344	-0.680487	-1.16964	-0.241524	-0.678884	-0.851896	-0.773382	-0.659486	-0.525346	0.206764	0.711438	-0.997433	-0.542761	-1.33694	-0.614964	-0.552581	-1.32561	-1.00633	-0.645142	-0.561987	0.0616721	-1.23223	-0.499905	1.13019	0.550169	0.657912	-0.0241684	-1.17675	-1.46764	-1.02875	2.31201	-0.526762	-0.895653	-0.0185802	1.4007	-0.325581	0.0980442	-0.0234755
O43809	Cleavage and polyadenylation specificity factor subunit 5 OS	NUDT21	-0.579286	-0.279931	-0.277621	0.0110874	0.195601	-0.0336283	-0.792864	-0.270636	-0.441234	0.0410616	-0.464139	0.127116	-0.468123	-0.375137	0.766274	0.691801	-0.650554	0.736114	0.830264	0.870551	-0.373001	-0.502371	-0.79247	-0.0587691	1.30207	0.654503	-0.0823158	0.180711	0.731034	0.452936	-0.426487	0.751672	0.0306538	-0.253458	0.614597	0.840367	-1.00645	-1.22178	-0.581467	1.11034	-0.512156	-0.246261	-0.0160581	0.510707	0.71713	0.197612	0.329085
O43813	LanC-like protein 1 OS	LANCL1	-0.327818	0.380569	-0.310092	-0.208055	-0.484904	-0.0511478	0.726492	-0.367662	-0.550801	1.35468	0.286027	0.143856	0.519747	-0.42607	-0.0745594	-0.0217905	-0.495173	-0.439251	0.897364	0.221684	0.457973	-0.731737	0.146929	-0.748756	0.648328	0.0751376	1.02323	-0.284247	-0.733829	-0.627792	-0.0158372	-0.067479	-0.136378	0.418971	0.646667	-0.250195	0.00306882	-0.462569	-1.3469	-0.508475	-0.560357	0.146339	0.91939	1.06373	0.322434	0.0131743	-0.334848
O43815	Striatin OS	STRN	-0.363166	-0.0279379	-0.0367176	0.37313	-0.185459	-0.651159	0.736904	0.139805	0.0267192	-0.0560704	-0.0772946	0.232985	-0.206356	0.226454	-0.106185	0.0716971	0.190091	0.339162	0.283423	-0.0212024	0.0837264	-0.0120957	0.343196	0.419828	0.194286	-0.126637	0.0599681	0.213523	-0.247378	0.202324	0.408651	0.0487904	0.23962	-0.314794	-0.0304853	0.15866	-0.200339	0.128547	0.05538	0.14804	0.315187	0.232083	-0.0508133	0.277265	-0.0582373	0.263793	0.0475492
O43818	U3 small nucleolar RNA-interacting protein 2 OS	RRP9	-0.514706	-0.604405	0.711634	0.147948	0.223381	0.0174415	0.515745	-0.425014	-0.399522	-0.00920372	0.413222	0.332479	0.327985	-0.401078	0.631755	0.432332	-0.571828	-0.0734632	0.479377	-0.122137	0.869312	-0.860227	0.915893	-0.137908	-0.482969	0.59221	0.56525	-0.342206	-0.0123894	-0.729434	0.352791	0.618646	0.0239373	-0.843396	0.310813	0.295151	0.22741	0.258766	-0.630158	0.572264	-0.742337	0.4341	0.69316	-0.544139	1.09272	-0.651632	0.157894
O43819	Protein SCO2 homolog, mitochondrial OS	SCO2	0.0563538	-0.241894	-0.106277	1.16732	0.603918	0.87818	0.308135	0.0451906	-0.103289	-0.655191	0.146523	-0.626921	-0.0570391	0.0123299	0.138375	0.297023	-0.218519	-0.0496546	0.36565	-0.0142467	0.778944	-0.559188	0.203659	-0.521909	-0.282769	0.322349	-0.622809	-0.569055	0.121233	-0.0301316	1.12388	-0.182176	-0.127131	0.0436992	-0.100542	-0.102082	0.679086	0.0795465	0.520015	0.42166	0.143377	0.425916	0.0860764	-0.310325	-1.34748	-1.63825	-1.20108
O43822	Protein C21orf2 OS	C21orf2	0.825912	0.995082	-0.626501	-0.708789	0.659834	0.211868	-0.602236	-0.0416431	-0.349036	-0.364483	0.522308	-0.419985	0.540274	0.130265	-0.00529013	-0.0326417	-0.00454567	-0.695205	-0.562773	0.198419	0.0941144	-0.351201	-0.0811276	-0.426755	0.159617	0.136317	0.0799873	0.317546	-0.178904	0.0379938	0.313797	0.563929	0.409314	-0.834793	0.0337422	0.1788	0.369709	0.422082	-0.453165	-0.44293	0.262864	-0.337186	-0.101976	0.641917	-0.520918	-0.97283	0.306666
O43823	A-kinase anchor protein 8 OS	AKAP8	-0.295173	-0.403263	0.578117	0.0371063	0.290131	0.183268	0.901706	-0.015186	-0.233058	0.964922	-0.359876	0.209931	0.315916	-0.304563	0.1363	0.274755	0.0784478	-0.604029	-0.264913	1.13262	-0.548147	-0.438227	-0.390937	-0.16683	0.220029	0.161982	0.270367	-0.0447079	-0.544573	0.12422	0.326119	0.0376293	0.0726393	0.263538	0.420793	-0.0257935	-0.187701	-0.514354	-0.319377	0.906011	-0.303377	-0.291023	0.439436	1.53199	0.728421	-0.103825	0.369209
O43824	Putative GTP-binding protein 6 OS	GTPBP6	0.0447098	-0.210575	0.0179724	-0.113758	-0.361921	-0.325167	0.459273	-0.213013	-0.134949	0.0062116	0.31724	-0.090617	-0.0190236	-0.142614	-0.0147476	0.588386	-0.569917	-0.674213	-0.0838036	0.322874	-0.590697	-0.784069	-0.0516412	-0.200116	-0.108645	-0.18468	-0.259317	0.109552	-0.0417648	-0.406823	0.0552275	0.328122	0.982397	-0.0299312	0.182576	-0.530561	-0.0706865	-0.612032	-0.016286	0.347712	-0.85493	-0.371661	0.124543	0.264799	-0.483805	0.148995	-0.760771
O43826	Glucose-6-phosphate exchanger SLC37A4 OS	SLC37A4	0.0439529	-0.62754	-1.02272	-0.632876	0.0479007	0.414157	-1.455	-0.591264	-0.693344	-0.723843	0.493679	-1.38839	0.877256	-0.118266	-0.730137	0.923989	-1.07121	-1.153	-0.04299	-0.473579	-0.262148	0.768876	0.4169	-0.703182	-0.873385	-0.512898	0.395905	-0.809799	0.449194	-0.711585	0.255309	-0.424646	0.114693	0.608487	0.13127	-0.334936	0.288562	0.940864	-0.512428	0.653046	-0.515369	0.126533	0.377081	-0.0234713	-0.30649	-0.0868892	-0.755033
O43829	Zinc finger and BTB domain-containing protein 14 OS	ZBTB14	0.141123	0.366842	0.0208665	0.265047	0.354521	0.585368	0.45284	-0.0384501	0.374987	1.10703	0.13553	0.293464	0.320717	-0.129674	0.472339	0.572433	0.315107	0.147042	0.3606	0.717467	-0.100702	-0.00423915	-0.3735	-0.484094	-0.0220908	0.421849	0.508704	-0.397769	-0.228186	-0.197183	-0.0167656	0.293664	0.650082	-0.370103	0.230524	0.479099	-0.139256	-0.416807	-0.0820634	0.44266	0.0731873	-0.0212338	0.265286	0.451291	0.453393	-0.262954	0.107391
O43837	Isocitrate dehydrogenase [NAD] subunit beta, mitochondrial OS	IDH3B	-0.345612	-0.463609	0.094364	0.269784	0.0963681	0.881004	-0.35827	0.140759	-0.160083	-0.277295	-0.151145	-0.42641	-0.244389	0.29819	0.0386097	0.503238	0.466815	-0.0636987	0.131596	-0.488106	-0.390106	-0.600417	-0.0633972	-0.028754	0.714642	0.0869137	-0.538123	0.334368	0.00320114	0.0780838	0.672731	0.0157072	0.844584	-0.646791	-0.120815	-0.534753	-0.522372	-0.584874	-0.745161	9.67e-05	0.274891	-0.155789	0.0161766	-0.0671348	0.68521	0.168955	-0.764841
O43847	Nardilysin OS	NRDC	-0.214469	-0.438362	-0.190996	-0.0217174	0.0375125	-0.261246	-0.0212621	-0.0981632	0.233766	-0.671834	-0.636408	0.0283986	-0.531797	-0.196566	-0.175698	-1.2408	0.118171	1.45389	-0.0831657	0.0137639	-0.106529	-0.134492	-0.463315	0.37932	-0.152164	-0.08589	-0.690746	0.0969024	0.648068	0.868481	-0.533807	-0.18292	1.20696	-0.0873576	0.275335	-0.235649	-0.487438	-1.1479	0.543541	0.498996	0.169661	-0.499234	0.26858	-0.0916422	0.324552	0.234215	0.455833
O43852	Calumenin OS	CALU	-0.678464	-0.513129	0.0913754	0.0407596	1.61197	-1.01474	-0.7651	0.31095	-4.89e-05	0.0412064	-1.42443	0.0605624	-0.129042	0.0149284	0.239869	-1.72965	0.142295	0.338874	0.855871	-0.170844	-1.61831	0.810762	-0.202223	-0.122234	-0.630155	0.337118	0.908832	0.321053	-0.477843	0.695147	0.460112	-0.601159	-0.555571	-0.0662164	0.616118	-1.26626	-1.2681	-0.804046	-0.416887	-1.02891	-1.2569	-2.26035	-0.547282	-1.50907	0.112653	1.761	0.10115
O43861	Probable phospholipid-transporting ATPase IIB OS	ATP9B	-0.368706	-0.277053	0.15197	0.589837	0.0410117	-0.116597	0.767293	0.175571	-0.0131621	-0.585363	0.295855	-0.208999	0.265651	0.303956	-0.104707	-0.157254	-0.272856	0.0479105	-0.599639	-0.74145	0.147874	0.0957802	-0.0180486	0.0169834	-0.101731	0.183571	-0.172168	-0.131371	0.0518558	-0.0365868	-0.579643	-0.153826	-0.00126354	0.259601	0.121055	0.0932673	0.0219807	-0.0186661	-0.167222	-0.286912	0.369231	0.197717	-0.253147	-0.142915	-0.222478	0.0850943	-0.047078
O43865	S-adenosylhomocysteine hydrolase-like protein 1 OS	AHCYL1	-0.693034	-0.167782	-0.385891	-0.25304	-0.437281	-0.043775	0.145178	-0.540183	-0.122021	-1.14331	-0.201779	-0.630596	-0.104607	-0.482076	-0.433252	-0.212992	-0.0954887	0.354351	0.553292	-0.644598	0.473463	-0.288964	0.617479	-0.165577	-0.074054	-0.0469617	-0.832318	-0.438376	-0.0974859	-0.445739	0.128825	-0.0302332	-0.123692	0.0520804	0.288062	0.473035	-0.286727	-0.938591	-0.414216	0.24912	-0.179523	-0.729413	0.426425	-0.393561	-0.572262	0.33483	-0.240737
O43896	Kinesin-like protein KIF1C OS	KIF1C	0.00976732	0.104747	-0.378653	-0.025514	0.991522	0.322536	0.282068	0.0589618	-0.172939	-0.638691	0.255703	0.0317789	-0.328238	0.175109	0.320766	-0.257215	0.537893	0.00189961	0.151386	0.513588	0.389031	0.0616504	-0.196684	0.139963	0.00908162	-0.148584	0.200137	0.249492	-0.0377796	-0.175549	0.803365	0.526409	-0.159749	0.0847349	-0.401373	0.429299	0.43892	0.418432	0.203628	0.138266	0.220857	0.398512	-0.0306295	-0.132682	0.251588	-0.228145	-0.460717
O43909	Exostosin-like 3 OS	EXTL3	-0.143868	-0.117444	-0.190083	0.136041	-0.0587652	-0.0319595	-0.56755	0.397219	0.0993985	0.440723	0.759839	0.659882	0.560568	-0.0543289	0.110684	-0.154417	0.0315642	0.0446528	0.110667	0.241464	-0.0828737	0.0867032	0.0534186	0.230494	0.184808	-0.316412	0.119141	-0.313156	0.45131	-0.381138	0.370636	0.0174059	0.291412	-0.0189559	0.19666	-0.0937223	-0.238822	-0.0713272	-0.080895	-0.124865	-0.0349096	-0.0449743	-0.264862	0.0890478	1.12062	0.586507	1.10289
O43913	Origin recognition complex subunit 5 OS	ORC5	-0.433595	0.00532024	0.372449	0.27099	0.0343976	0.240898	0.656581	-0.250393	0.0342084	0.872834	0.201774	0.315688	0.276308	-0.371249	0.00176011	0.103889	-0.697515	-0.672103	0.451629	0.734741	0.216215	-0.355789	0.193815	-0.137137	0.0946056	-0.321417	1.20766	-0.517517	-0.508299	-0.558182	0.135566	-0.613403	-0.568984	0.151965	0.721555	-0.137212	0.50446	0.0307375	-0.167922	0.346844	-0.663257	-0.332034	0.667844	0.586019	1.00879	0.596391	0.413732
O43914	TYRO protein tyrosine kinase-binding protein OS	TYROBP	0.194959	0.466609	-0.651447	-0.0702394	-0.56275	-0.198648	-0.759705	0.33313	0.22319	-1.66323	-0.0370245	-1.60857	-0.649314	0.484232	-0.664574	-0.964387	-0.353642	-0.862184	-1.2207	-0.969918	-0.0783082	-0.081597	0.312706	-0.743537	-1.06553	0.0657298	-1.62383	1.06714	0.0703181	0.901998	-0.566886	0.0576534	0.492614	-1.30624	-0.888737	-0.508957	0.910664	-0.353073	0.705496	-0.190643	0.650283	0.204549	-0.530388	-1.26772	-1.01595	-0.391685	-0.779104
O43920	NADH dehydrogenase [ubiquinone] iron-sulfur protein 5 OS	NDUFS5	-0.0111017	-0.885197	0.127866	-0.171961	-0.653023	0.807294	-0.157568	-0.202227	0.0308156	-0.157258	0.271138	0.780867	0.330261	-0.298874	-0.337173	1.80514	0.519909	-0.261081	1.8977	-1.30196	-0.85865	-0.236823	0.405604	-0.0880096	0.0732141	0.325737	0.130333	-0.253909	-0.119511	0.13471	-0.190624	-0.0795427	0.32881	0.137106	0.0279763	-0.205738	0.44733	-0.125689	0.390901	-0.00471547	0.497783	0.630667	0.708607	0.426864	-1.14032	0.877078	0.0740721
O43924	Retinal rod rhodopsin-sensitive cGMP 3',5'-cyclic phosphodiesterase subunit delta OS	PDE6D	-0.744076	-0.198511	-0.9575	0.271779	0.000335179	-0.60553	0.0529752	0.590516	0.716669	0.6164	-0.213186	0.397419	-0.0520328	0.317531	-0.167364	-0.530174	0.0436727	0.295711	0.428755	-0.525142	-0.248811	0.182981	0.378568	0.315603	0.399671	-0.515464	-0.430672	0.294944	1.01643	0.533614	-0.715594	0.0838208	0.0422571	0.215982	0.165172	0.296892	0.109719	-0.702687	0.228175	-0.485918	0.00675791	-0.623186	-0.482016	-0.525514	-0.0869988	0.0247184	0.029323
O43929	Origin recognition complex subunit 4 OS	ORC4	-0.640323	-0.156459	-0.206107	0.488113	-0.338099	0.0527521	1.3591	-0.629315	0.381113	0.875369	-0.0624559	0.506817	0.392781	-0.213391	-0.353136	0.618906	-0.878409	-0.274036	0.699407	0.211897	0.701395	-0.610242	0.124905	-0.552362	-0.27024	-0.346072	1.06619	-0.71077	-0.561753	-0.721545	-0.271297	-0.349244	-0.307671	0.14209	0.560049	-0.672628	0.666945	0.219889	-0.30165	0.351987	-0.26712	-0.0268098	1.49983	1.16593	0.902742	0.637432	-0.0515848
O43933	Peroxisome biogenesis factor 1 OS	PEX1	-0.644756	-0.963958	0.304592	-0.170185	0.132825	0.738301	0.396952	-0.271679	-0.0680838	-0.309332	-0.0853153	-0.302669	0.0509349	-0.243122	-1.05142	-0.132891	-0.812017	-0.250828	0.196609	0.673675	-0.0886612	-0.385404	0.279944	-0.627429	-0.202828	-0.20323	-0.744316	-0.111807	0.137275	-0.255724	-0.135813	-0.286725	0.435591	-0.112715	0.333648	-0.0144607	-0.163844	0.693471	0.0394331	0.674192	-0.681745	-0.605926	0.0894022	-0.125152	-0.225273	-0.374805	0.349272
O60216	Double-strand-break repair protein rad21 homolog OS	RAD21	0.321382	-0.210678	-0.106631	-0.519283	-0.179329	0.123032	0.22545	-0.226373	-0.151585	0.279102	0.113867	0.22646	-0.00179423	-0.14717	-0.0537673	0.533156	-0.0111937	-0.0772899	0.0229194	-0.0382424	0.173924	-0.0483707	0.289648	-0.259334	0.649351	0.225711	0.300737	-0.186545	-0.406476	-0.276583	0.498507	-0.00403585	0.171025	-0.262578	0.224259	-0.324177	0.245318	0.206901	-0.379925	0.464706	-0.0870845	0.877391	0.0532079	-0.281208	0.195185	-0.221961	-0.27778
O60220	Mitochondrial import inner membrane translocase subunit Tim8 A OS	TIMM8A	-0.832216	-0.567105	0.350662	1.88033	-1.02664	0.704628	0.0778309	-0.261028	-0.0148403	-0.63235	-0.164168	0.556838	-0.822581	-0.513217	-0.159337	0.448221	-0.391802	-0.321	0.603564	0.99364	-0.0333142	-0.271671	0.409964	-0.307146	0.0350494	-1.90576	-0.56687	-0.640546	-1.15742	-1.30638	1.00333	-0.678594	0.487187	-0.806623	0.922147	-0.923512	-0.404508	-0.634532	-0.315684	0.760484	-0.562192	-1.03041	-1.30109	-1.12059	-0.950611	0.292726	-0.898741
O60229	Kalirin OS	KALRN	-0.828996	0.446597	0.100572	-0.607989	0.509502	-0.421021	0.166192	0.650686	0.372671	0.288441	0.175242	-0.176404	-0.137127	0.0275718	0.274577	0.0684387	-0.155364	-0.326139	-0.261985	0.0138452	-0.404137	-0.735498	0.221529	-1.28155	-0.27765	-0.499427	0.130202	0.117006	0.29462	0.536854	0.835245	-0.204337	0.629042	-0.376794	1.42547	0.268922	1.00273	0.839515	0.0205306	-0.212301	0.182031	-0.00616181	0.0128887	-0.0312362	-0.100574	-0.162837	-0.10955
O60231	Pre-mRNA-splicing factor ATP-dependent RNA helicase DHX16 OS	DHX16	-0.174059	-0.188922	-0.293275	0.18139	0.147518	0.182772	-0.542736	-0.426627	-0.317053	0.177152	-0.349856	-0.299581	0.397497	-0.224731	-0.33175	0.298595	-0.434464	0.170653	0.0323976	0.0164708	-0.0731489	-0.51318	-0.35147	0.0697555	-0.208998	0.150502	0.110389	-0.0403333	0.253063	0.581669	-0.372128	0.358644	0.13035	-0.0422513	0.0313465	0.482006	0.124542	-0.137772	-0.16284	0.722699	-0.341752	0.285812	0.329086	0.794015	0.476653	-0.0199365	-0.233075
O60234	Glia maturation factor gamma OS	GMFG	-0.135494	-0.319445	-0.992362	0.295481	-0.726013	-0.858729	-0.887346	0.628891	0.540642	-1.01402	-0.925309	-0.289496	-1.06138	0.0254801	-0.431435	-0.829022	-1.01992	-0.427893	-0.646951	-0.685278	-1.2387	0.326827	-0.750517	-1.09037	0.643573	-0.392296	-1.18807	0.481586	1.8374	1.79656	-1.43104	-1.05201	-0.22808	-0.33215	-1.27394	0.516934	1.96705	-1.55819	2.57002	-1.1297	0.662814	-1.34025	-0.229149	-1.26156	-0.853318	-0.354609	-0.194783
O60237	Protein phosphatase 1 regulatory subunit 12B OS	PPP1R12B	0.00542638	1.06557	-1.64941	-1.13584	-1.07488	-0.997754	0.579667	-0.496081	-0.731747	-0.044897	0.703642	-1.55037	1.10057	-0.88665	-0.975219	-1.15386	-1.78353	-1.44951	-1.84543	-0.981178	-0.946369	-0.375775	-0.199991	0.00719961	0.44657	1.43543	0.0656543	0.623596	-1.11925	-0.692622	0.1594	-1.12512	-0.951246	-0.839476	-0.477775	0.476142	-0.0611777	0.090342	-0.878559	-0.698642	0.0485818	0.232975	-1.07922	-0.506029	-1.59207	-0.98023	-1.32878
O60238	BCL2/adenovirus E1B 19 kDa protein-interacting protein 3-like OS	BNIP3L	-0.0047109	0.0023032	-0.270741	-0.0610689	-0.0151624	0.16802	0.757878	0.201134	0.0484981	0.360828	0.717467	0.236278	0.0123979	0.217128	0.0620888	0.31402	-0.0429483	-0.346465	0.296739	0.030053	-0.0615962	-0.143008	0.2761	-0.478945	-0.698009	0.238584	0.257827	0.787499	-0.124701	0.0717122	0.48194	0.109273	-0.453063	-0.0628558	-0.252088	0.184838	0.320205	-0.230774	0.37445	-0.330902	-0.00278983	-0.0695205	0.00757757	0.0086285	-0.379943	-0.497366	-0.227497
O60239	SH3 domain-binding protein 5 OS	SH3BP5	-0.187244	-0.0841208	-0.770403	0.488215	-0.614319	-0.101099	-0.285498	0.191927	-0.0710561	-0.187243	-0.121482	-0.18992	-0.156202	0.0246677	0.382463	-0.459145	0.0960584	-0.199284	-0.288837	-0.0141219	-1.00303	0.358034	-0.0301873	-0.314649	0.141294	-0.656645	-1.06748	-0.375622	-1.20831	0.230328	0.265179	-0.293346	-0.202287	-1.0266	-0.692486	0.179361	-0.0147371	-0.589638	0.138556	-0.450906	0.155361	-0.463497	-0.3622	-0.751206	-0.0524804	-0.667886	-0.576178
O60240	Perilipin-1 OS	PLIN1	3.92692	-0.0673158	-1.54749	-0.943067	-1.50973	0.123432	-0.612599	0.370966	-0.0200841	-0.689854	-1.3198	-0.425232	-1.13791	-1.19435	-0.272877	-1.58809	-1.57831	-1.80637	-1.5239	-1.64165	-0.837315	-0.778922	-1.18688	-1.52217	-0.665015	-3.39523	-2.87397	3.32049	-2.74361	-3.09506	-3.16398	-1.28824	-0.93172	-1.3665	-1.71218	-1.6022	-1.16052	-1.6662	-0.685144	-2.20351	4.69906	-0.533012	-1.46202	-1.11965	-0.976129	-1.66365	-1.12614
O60244	Mediator of RNA polymerase II transcription subunit 14 OS	MED14	-0.189873	-0.196734	-0.120574	0.0365135	0.113334	0.154519	0.381479	-0.142237	0.309352	0.168426	0.000364674	0.122112	0.292277	0.00903013	0.209164	0.063309	-0.409094	-0.274537	-0.277452	0.0710773	-0.255751	-0.348028	0.0831478	0.17821	0.230119	0.0908926	0.30051	-0.327371	-0.186191	-0.169893	-0.0802642	0.111365	0.191933	-0.109033	0.286875	0.198759	-0.00574241	0.0768191	-0.211801	0.370215	-0.156949	0.360017	0.524913	0.267363	0.429559	-0.0788349	0.0532292
O60245	Protocadherin-7 OS	PCDH7	-0.132736	-0.136446	-0.281822	0.75822	-0.437478	-0.14261	-0.644059	0.241649	-1.19421	-0.443277	0.8839	-0.200309	0.125232	0.19499	2.06562	-0.188868	1.39481	-0.00429303	0.171575	1.28297	0.337202	0.0915946	-0.108877	-0.328918	0.859312	-0.470894	-0.420306	0.528411	-0.694017	-0.47943	0.970921	-0.299493	-0.174718	-0.965314	-0.515796	-0.254287	-0.263623	-0.0855542	-0.251294	-0.956963	0.0963835	-0.301278	-0.646024	-0.175827	-0.90074	-0.184292	-0.0736228
O60256	Phosphoribosyl pyrophosphate synthase-associated protein 2 OS	PRPSAP2	0.239842	-0.0266295	-0.452522	0.0165659	-0.0937454	0.236352	0.131742	0.181684	0.0217811	-0.226647	0.391637	-0.0513817	-0.259884	-0.704801	-0.115313	-0.417804	-0.697901	-0.10765	0.0197681	0.205584	-0.524559	0.050008	-0.85652	-0.238303	-0.216955	0.077275	0.10592	-0.17146	-0.0272057	0.0734682	-0.67216	-0.0997405	0.957316	-0.261483	0.414018	0.220911	0.0868852	-0.932612	0.303908	-0.154906	-0.447273	-0.753655	-0.347964	-0.0337286	0.298623	-0.0729951	0.178875
O60264	SWI/SNF-related matrix-associated actin-dependent regulator of chromatin subfamily A member 5 OS	SMARCA5	-0.505217	-0.131307	-0.152169	-0.117411	0.369507	0.217531	0.71281	-0.258796	0.0248469	0.706993	-0.141263	0.112434	0.367859	-0.110502	0.0295013	0.656797	-0.0790858	0.197392	0.00206501	0.926917	0.12167	0.228921	0.107928	0.235234	-0.178887	0.158763	0.69127	-0.0454556	0.117586	-0.00333699	0.0215	0.283963	0.568075	-0.240813	0.0920525	0.425839	0.154205	0.517581	-0.145428	0.100288	-0.306889	0.50103	0.410477	0.519043	0.592994	-0.0163998	0.245068
O60271	C-Jun-amino-terminal kinase-interacting protein 4 OS	SPAG9	0.0605282	0.148935	-0.462463	0.0245616	-0.0895056	-0.187257	-0.105328	0.405026	-0.379379	0.257593	-0.178501	-0.428856	-0.553157	-0.0972725	0.759139	-0.372151	-0.416573	-0.249532	-0.155122	-0.704824	-0.427144	0.217965	-0.115627	0.249641	-0.121325	0.250844	-0.458022	0.720015	0.205826	0.508505	-0.632221	-0.550218	-0.22502	0.443962	0.238796	0.652783	-0.242211	-0.812153	-0.276082	-0.992747	0.158238	-0.78566	-0.680961	-0.688029	-0.165893	-0.00051373	-0.111446
O60281	Zinc finger protein 292 OS	ZNF292	-0.456442	-0.373594	-0.527189	-0.241582	-0.63199	0.0410151	0.979362	0.065161	0.4385	0.28801	0.228699	0.0459127	-0.10594	-0.0163958	-0.356755	0.490451	-0.577637	0.264941	-0.0703635	1.1638	-0.122923	0.29272	-0.076628	0.590037	-0.0223276	-0.134512	0.590054	0.543139	-0.204777	-0.0773305	0.947559	-0.169659	0.321725	-0.273474	0.771008	-0.325783	0.806257	-0.00492516	-0.275715	0.121088	-0.79355	0.635478	-0.57496	0.606668	0.586635	0.0496563	-0.195429
O60282	Kinesin heavy chain isoform 5C OS	KIF5C	-0.0252153	-1.04924	0.0854684	-0.590894	-0.482254	-1.52692	-0.806628	-0.537235	-0.406497	0.814938	0.819681	-0.662949	0.263574	-0.144315	-1.04397	-1.40037	-0.670565	-1.13913	-0.831271	0.319137	0.541656	-0.247332	0.105646	-0.924324	-0.621273	2.55469	1.31975	-0.172753	-1.34181	-0.304895	0.51062	1.07228	-0.0594721	-0.833045	-0.0172918	0.0607537	1.13972	-1.22059	-0.664179	-1.16541	-1.12236	-0.917895	-0.269708	1.41221	0.807623	0.138968	0.441493
O60287	Nucleolar pre-ribosomal-associated protein 1 OS	URB1	-0.592006	-0.497579	-0.00142679	-0.0225714	-0.353499	0.715789	-0.0945129	-0.350168	0.313787	0.801917	0.277746	0.166677	0.668552	-0.114913	-0.612079	0.785431	-0.477331	0.163747	-0.188077	-0.0185712	0.516718	-0.525176	0.137273	-0.443495	-0.0703033	-0.0761974	0.467182	-0.367378	-0.350626	-0.511456	0.422781	0.446076	-0.0102622	-0.475694	0.101773	-0.148798	0.530778	0.0682117	-0.203489	0.710057	-0.259531	0.0634098	0.678026	-0.00954169	0.506981	-0.220559	0.362198
O60291	E3 ubiquitin-protein ligase MGRN1 OS	MGRN1	0.526835	-1.02679	-0.62491	-0.850673	-0.535542	0.00654532	0.529326	0.10373	0.147378	0.783696	-0.0342828	0.0617241	0.4328	-0.300828	0.485673	0.540701	0.0782571	0.0267732	0.849622	-0.241969	0.235823	-0.250947	-0.117435	-0.085109	-0.178825	0.392047	0.731348	0.885556	-0.21923	-0.137146	0.331046	0.122383	1.07302	-0.770804	-0.106069	-0.0210633	0.322355	-0.0588755	-0.0602817	0.476262	-0.0227182	0.285933	0.311872	0.348503	0.179282	-0.253239	0.252402
O60292	Signal-induced proliferation-associated 1-like protein 3 OS	SIPA1L3	-0.383886	-0.137074	0.0869483	0.095894	0.100199	0.0516661	0.263078	0.261334	-0.188726	-0.134578	-0.0321909	0.0421129	0.878815	0.22636	0.346139	0.247849	0.837359	-0.192032	-0.0894576	-0.0426197	-0.0332427	0.130411	0.75549	0.458439	-0.0332583	-0.353875	0.80762	0.213271	0.790022	-0.0354829	-0.0184724	-0.690417	-0.528329	0.187295	0.00254989	0.398947	-0.430884	2.94881	-0.434065	-0.100342	-0.0639864	0.135986	-0.211001	-0.281702	-0.190172	-0.106337	0.173305
O60293	Zinc finger C3H1 domain-containing protein OS	ZFC3H1	-0.0222968	0.248204	-0.674768	0.847046	-0.365534	-0.348689	0.36616	-0.0754027	-0.339286	0.512378	0.172975	0.375702	0.604613	-0.0987943	-0.139365	0.245964	-0.0886457	-0.597323	-0.436931	0.0915941	0.80996	0.153483	0.546085	0.415082	-0.0514852	0.0330462	0.100976	-0.0861675	-0.640812	0.130586	-0.162689	0.0451528	0.806756	-0.143215	0.0395364	-0.163655	-0.167125	-0.0984684	-0.523877	0.292214	0.00544924	0.459653	0.0328253	0.154774	0.255976	-0.224814	-0.54879
O60299	Leucine zipper putative tumor suppressor 3 OS	LZTS3	-0.782416	-0.73943	0.244293	-0.334358	0.282586	-0.337807	0.391756	-1.15755	-0.610414	-0.436044	0.100887	-0.320462	0.292929	-0.248661	0.0856451	1.06351	-0.565846	0.307767	-0.376513	-0.519151	0.749486	-0.414693	1.02254	0.123112	0.973445	0.661054	0.0265319	-0.220224	-1.36956	-1.10436	0.143108	0.0436344	0.548127	-1.12512	-0.151111	0.354974	0.3808	1.24875	-0.186378	0.609272	-0.437643	0.254198	0.496037	-0.81121	-0.00221969	0.425068	-0.713264
O60303	Protein KIAA0556 OS	KIAA0556	0.446977	-0.436527	-0.924188	-0.0726031	0.133924	0.143019	-0.199861	-0.254459	-0.505256	0.144415	0.679296	-0.49782	1.37283	-0.171181	0.045767	-0.296208	-0.28141	-0.302233	-0.214778	0.689229	0.0537599	0.0767749	0.267527	-0.323458	-0.079216	-0.248392	-0.189741	0.485825	-0.86638	-0.368751	-0.304934	-0.0998534	0.295257	0.0777586	-0.101918	0.0188702	-0.121219	0.186301	-0.317721	-0.282418	-0.175897	-0.0233884	0.0335531	0.807706	0.0969675	0.148435	0.147463
O60306	Intron-binding protein aquarius OS	AQR	-0.596947	0.0334175	0.267946	-0.359418	0.84766	0.288371	0.368792	-0.175633	0.161121	1.41887	0.220757	0.272571	0.40548	-0.285324	0.29447	-0.186156	-0.984725	-0.222883	-0.211654	0.183545	-0.00855149	-0.301597	-0.0747903	0.0697092	-0.177407	-0.0713206	0.527652	-0.446853	0.0482282	0.0393496	-0.23433	0.430456	0.163813	0.17373	0.44844	0.317689	0.321728	0.2635	-0.254642	0.508044	-0.275247	0.352282	0.273539	0.368146	0.720358	0.0490395	0.015764
O60307	Microtubule-associated serine/threonine-protein kinase 3 OS	MAST3	-0.0651306	-0.0584716	-0.861408	0.67619	-0.721366	-0.511257	-0.683007	0.180707	-0.120684	0.0289019	0.213623	-0.675497	0.383596	0.15776	-0.155125	-0.302586	-0.138367	-0.301035	-0.358541	-0.590072	-0.372868	-0.272654	0.0272791	-0.407959	0.224636	-0.663569	-0.730942	0.235156	-0.0188266	0.228349	0.300921	0.244148	0.543968	-1.37596	-0.677745	0.083152	0.535426	-0.611709	0.444242	-0.54387	-0.0694565	-0.516378	-0.199498	-0.251545	-0.607238	-0.043813	0.383932
O60313	Dynamin-like 120 kDa protein, mitochondrial OS	OPA1	-0.405822	-0.547919	-0.239435	0.247806	-0.288455	-0.106983	-0.961403	-0.903027	-0.58482	0.0353404	-0.0558358	-0.410497	0.27302	-0.238741	0.597583	0.458887	-0.179953	1.03047	0.784606	0.0693808	0.132202	-0.526259	0.722772	0.604932	0.549224	0.0394495	-0.542448	-0.356056	-0.260743	-0.648254	0.346461	-0.0201554	0.281747	-1.08079	-0.597038	0.899671	-0.501343	-0.0937569	-0.159511	-0.375691	-0.362513	0.62721	0.11228	-0.0196997	0.0211132	-0.182911	-0.816658
O60318	Germinal-center associated nuclear protein OS	MCM3AP	-0.220073	-0.300657	0.0694393	-0.0549451	0.0863484	0.022473	0.504118	0.0606905	0.12183	0.492594	0.341139	0.173306	0.482116	-0.0479285	-0.0185093	0.170852	-0.393441	-0.402413	0.0422326	0.66102	0.380989	0.0474081	0.530323	0.195809	0.033037	-0.227979	0.439314	-0.12594	-0.118926	-0.0186817	0.20206	0.323958	0.0391761	0.10864	0.227115	0.00975302	0.294999	0.254734	-0.195708	-0.0540527	-0.186955	0.228064	0.60489	0.287851	0.108791	-0.0193601	0.0601613
O60331	Phosphatidylinositol 4-phosphate 5-kinase type-1 gamma OS	PIP5K1C	0.167695	0.332785	-0.65571	-0.027437	-0.341725	-0.0726966	-0.294813	0.820364	-0.644661	-0.282149	-0.207897	-0.850021	0.0521413	-0.387048	0.334298	-1.19701	0.118198	-0.86402	-0.158851	-0.641467	-0.342001	0.36681	-0.43181	-0.226801	-0.0668721	1.01767	-0.00456095	0.982093	-0.378086	0.776331	-0.737928	-0.723413	-0.25316	0.233799	-0.453095	0.223523	-0.86228	-1.17917	-0.559791	-0.952977	0.701315	-0.697117	0.236199	-0.250698	-0.316621	0.0678839	-0.580752
O60333	Kinesin-like protein KIF1B OS	KIF1B	-0.0101704	0.007091	-2.86e-05	0.0617231	0.234832	0.281491	-0.143951	0.371564	0.186606	-0.274958	-0.0838601	-0.406383	0.0792913	0.0594267	0.33795	-0.257975	0.23685	0.204807	0.101192	0.17662	-0.0742989	0.394197	0.243021	0.0146448	0.157633	-0.155105	-0.502959	0.451586	-0.119364	0.170447	-0.0582564	-0.258129	0.0863462	-0.391172	0.062171	-0.00482812	-0.0988107	-0.089254	0.0296658	-0.623277	-0.039964	-0.288779	0.301805	-0.0742813	0.0290528	0.340025	0.395978
O60341	Lysine-specific histone demethylase 1A OS	KDM1A	-0.253942	-0.138886	0.0986348	-0.155643	0.345238	0.198558	0.929714	-0.150274	-0.0484165	1.22584	-0.166062	0.321971	0.322281	-0.0751114	-0.0363505	-0.0615261	0.0868533	0.242192	-0.192584	0.84923	0.0399124	0.0885925	-0.185784	0.0488112	-0.0819564	0.141701	0.600473	-0.169626	0.45185	-0.351392	0.258308	0.42975	0.498337	-0.304565	0.579902	0.0455403	0.31756	0.0860529	-0.139916	0.335129	-0.120587	0.568717	0.294065	0.688994	0.382285	-0.0959333	-0.0308833
O60343	TBC1 domain family member 4 OS	TBC1D4	0.244329	-0.651008	-0.818196	-0.503972	-0.336464	0.252172	-0.208237	-0.204836	-0.375262	0.864111	0.530992	-0.0588663	0.287878	-0.665614	-0.224998	-0.547655	-1.04151	-1.13901	0.17363	-0.635779	-0.0610573	-0.302175	0.738756	-0.796547	-0.446683	0.982367	0.766171	0.0388976	-0.59313	-0.0790769	-0.0155067	0.401842	0.336806	-0.715192	0.276379	0.616028	-0.0434777	-0.855294	-0.392785	-0.661544	-0.402427	0.123611	0.345383	0.0367515	0.654448	-1.15222	-0.506274
O60344	Endothelin-converting enzyme 2 OS	ECE2	0.0448502	0.162844	0.701664	0.827817	-0.784569	-0.613357	-0.632688	-0.388027	0.106435	-0.1975	-0.788846	-0.170632	-0.0918423	0.334607	-0.197789	-0.608694	-0.168622	0.919455	0.210578	-0.908089	-0.39764	0.209532	-0.531224	0.284208	-0.759518	-0.0165114	-0.865788	0.153202	0.822815	-0.745259	-0.889949	-0.125664	-0.223026	-0.0714191	0.987679	0.0210809	-0.168308	-0.243697	0.0881216	-0.0298901	-0.311041	-0.378466	0.0744861	-0.261248	0.936882	1.08434	0.628222
O60353	Frizzled-6 OS	FZD6	0.0868141	-0.238314	0.603628	0.530277	1.30798	-0.20149	-0.772564	-0.487467	0.158878	-1.47148	0.832414	-0.203744	0.371944	0.0177164	-0.0109397	0.918842	1.03507	-0.271978	-0.427409	0.0573246	0.963987	-0.770096	1.35758	-0.665037	0.490042	0.0127591	-0.700027	-0.638344	-0.141911	-0.312581	0.416056	-0.733602	1.07265	-0.209384	-0.767596	-0.439873	-0.127794	0.3199	0.145118	-0.0560572	0.70893	0.687464	0.324314	-0.151029	-1.30753	-0.175244	1.04636
O60437	Periplakin OS	PPL	-0.221798	-1.32235	-0.335185	-0.0454024	-0.10551	-1.27786	-0.46857	-0.995341	-1.63042	-0.141491	0.869431	0.0565758	-0.55054	0.898533	0.275605	-0.957964	1.22987	-0.710836	0.657253	0.00766147	0.82353	0.725742	0.183615	0.42819	0.131505	-0.639624	-0.0318535	-0.434761	-1.28153	-0.162038	0.62012	0.38037	1.23901	0.293413	-0.869259	-0.965241	-1.02603	0.471319	-1.04028	-0.606759	0.986413	1.57749	0.12659	-0.871557	-1.51932	-0.212491	-1.47937
O60443	Gasdermin-E OS	GSDME	-0.0664457	0.514717	-1.05321	-0.229607	-0.772005	-0.515855	0.0436075	0.248607	-0.200937	-0.648168	0.629923	-0.274575	-0.143135	-0.12052	-0.778093	-1.56512	-0.676571	-0.943536	-0.945433	-0.0908601	-0.498747	-0.122423	-0.196322	-0.58171	-0.577371	-0.370968	0.479448	0.374507	-0.362082	0.741578	-0.359531	0.885635	0.56889	0.628757	-0.154819	0.750902	-0.117487	-0.819009	-0.311351	-0.474464	0.623023	0.0533845	-0.285279	-0.287413	-0.285122	-0.599245	-0.64796
O60447	Ecotropic viral integration site 5 protein homolog OS	EVI5	0.0214239	0.473273	-0.246537	-0.397316	0.362695	-0.305274	0.187982	0.181895	0.257897	-0.0622229	-0.00252041	-0.244835	0.191505	0.143566	-0.0580439	-0.512212	-0.152479	-0.159059	-0.144962	0.0393868	-0.328853	0.382055	-0.218885	-0.302243	0.102479	0.175905	0.0534231	0.29054	-0.168207	0.178171	0.0393138	0.430222	0.190812	0.385901	0.150723	0.64264	0.380625	-0.510266	0.743944	-1.06494	0.910922	-0.138254	-0.764871	0.316893	-0.676958	-0.594739	-0.848239
O60449	Lymphocyte antigen 75 OS	LY75	0.166365	-0.304742	-0.400145	1.04685	-0.123723	-0.54593	0.0560102	-0.028067	0.178956	-0.85476	0.713123	1.16323	0.123913	0.158759	-0.636208	2.00213	-0.601994	-0.239456	-0.739624	-0.624578	0.171265	-0.449049	0.500034	0.73927	0.423889	-0.0993355	-0.479868	0.125628	-0.367073	0.0811298	-0.692839	-0.166675	-0.384772	-0.834456	-0.415528	0.549152	-0.337058	-0.403908	-0.181376	-0.357823	-0.282326	-0.23078	0.379795	0.670243	-1.29654	0.490548	-0.0596219
O60462	Neuropilin-2 OS	NRP2	-0.0551795	0.983373	-0.242759	0.256409	-0.602666	-0.170706	0.0621749	0.299559	-0.376893	0.152974	0.690919	-1.11883	0.733656	0.0186151	-0.454944	-1.55281	0.0397716	-1.31476	-1.17626	-0.863725	0.363471	0.115405	0.195656	0.102432	-1.31733	0.719879	0.166076	0.6747	-0.630936	0.199018	0.848321	-0.280343	0.35827	-0.992785	-0.406074	0.636492	0.788355	-0.0636425	-0.458095	0.0976827	0.937051	0.279503	0.315306	0.334471	-0.48769	-0.0524949	-0.297685
O60476	Mannosyl-oligosaccharide 1,2-alpha-mannosidase IB OS	MAN1A2	-0.373487	0.0388234	0.091739	-0.698865	0.808221	-0.191314	0.136667	-0.241011	0.149379	-0.405723	-0.0961562	0.168109	0.344095	-0.193947	0.597715	1.15007	-0.244281	0.282393	0.146817	-0.422063	-0.22786	0.124383	0.160017	0.285275	0.283254	0.152951	0.278846	-0.583288	0.632378	0.698458	0.839846	0.0403536	0.540655	-0.446535	0.419265	0.462006	0.814185	-0.117872	0.906581	-0.178026	0.080537	-0.20661	0.734296	0.772932	-0.328042	-0.174836	-0.173968
O60486	Plexin-C1 OS	PLXNC1	0.346064	0.798196	-1.04344	-0.386891	-0.74764	-0.371306	-0.0316002	0.55654	-0.220325	-0.256334	-0.113986	-0.575919	-0.261846	-0.675842	0.224256	-1.30423	-0.00229131	-1.71017	-1.22478	-0.361354	-0.0813038	0.502078	0.00160739	-0.349295	0.197651	0.429284	-0.681853	0.409879	0.065606	1.4004	-0.550029	-0.958805	0.180862	-0.80716	-0.79649	0.403883	0.354224	-0.501988	0.472259	-0.503878	1.01294	0.0848786	0.0274185	-0.802638	-0.480902	0.00680933	-0.438266
O60487	Myelin protein zero-like protein 2 OS	MPZL2	-0.540151	-1.12016	-0.525795	-0.213477	-1.00904	0.694483	-0.606739	-0.853767	-0.0954095	-0.341575	0.417637	-0.333315	0.453055	-0.80373	-1.84807	3.05453	-0.181159	-1.33413	1.90465	-1.21258	-0.048177	-0.547339	0.0633005	0.57729	0.271952	-0.769525	-0.429679	-0.608762	-0.71235	-0.779472	1.34622	0.38348	0.850212	-0.217239	0.325433	-0.42412	0.101816	-0.120345	0.0774512	0.22386	0.318998	0.0247922	0.754954	-0.863687	-0.457217	0.388003	0.0625156
O60488	Long-chain-fatty-acid--CoA ligase 4 OS	ACSL4	0.213123	-0.500192	-0.647542	0.336809	-0.68713	-0.411032	-0.795932	-0.319503	0.188317	-1.06179	-0.113454	0.268017	-0.64184	0.632421	-0.260998	0.510701	0.106833	-0.0627103	-0.663878	-0.14908	-0.821738	-0.0930499	-0.35764	-0.64639	-0.197506	0.110707	-0.726248	-0.317344	-0.189353	0.525796	1.38159	0.241568	0.713474	-0.672471	-0.422394	-0.0944978	0.0938604	0.0814514	1.07239	0.336068	0.267311	0.260759	-0.103915	-0.730188	-0.685099	1.00438	-0.148301
O60493	Sorting nexin-3 OS	SNX3	0.118281	0.544564	-0.0926707	0.00870594	-0.129166	-0.444801	0.15296	0.528853	0.21411	-0.653712	-0.0209966	0.0377272	-0.0786911	0.327576	0.158813	-0.37407	0.118282	0.195369	-0.226549	-0.495391	0.0729418	0.34382	-0.0127495	0.408036	0.521963	0.299699	-0.330122	0.60048	-0.0088577	0.657617	-0.412589	-0.666268	0.614563	0.322724	-0.0750743	0.760777	0.0808027	-0.121674	0.275043	-0.508956	0.367747	-0.064759	-0.0906827	-0.010237	0.0154049	0.685158	-0.542676
O60496	Docking protein 2 OS	DOK2	0.226792	-0.49202	-1.48974	0.163236	-1.56427	-0.655287	-0.422481	0.30125	0.548024	-0.150721	-0.140456	-0.546167	-0.557437	1.71731	0.00184619	-0.576695	-1.03474	-0.953689	-1.5007	-1.82567	-0.171586	-0.309451	-0.77567	-0.686115	0.87135	-0.965614	-1.37099	-0.0565967	0.623897	1.68474	-0.936376	-1.11027	-0.0677837	-0.924715	-1.22395	1.11509	1.20707	-0.75203	0.397466	-0.737943	0.601933	-0.285682	-0.0572886	-1.2098	-0.395419	0.0308424	0.0968705
O60499	Syntaxin-10 OS	STX10	0.185115	-0.0360129	-0.980653	0.738798	0.336405	-0.0960255	-0.00438475	0.0392353	0.335305	0.287165	-0.429502	-0.0711371	0.487805	-0.0232891	0.166912	0.0108515	-0.0984538	-0.161946	0.28967	-0.0175873	0.122312	-0.0330566	0.0923883	-0.0625688	0.107331	0.190561	-0.623553	0.179951	-0.633176	0.151618	0.067077	0.721999	0.505057	-0.262108	0.354194	0.175337	-0.15699	-0.0231439	-0.114675	0.0125699	-0.222092	0.126396	-0.10254	1.36891	-0.324601	0.172431	-0.209434
O60502	Protein O-GlcNAcase OS	MGEA5	-0.20094	0.415132	0.564881	0.0355626	-0.76272	-0.144497	-1.0733	-0.254627	-0.53023	0.0956513	-0.351671	0.417858	-0.475043	0.169446	-0.614658	-1.05553	0.294095	0.726101	0.00414393	2.10062	0.0850651	0.218503	0.46695	-0.561406	0.833068	-0.288926	0.729035	-0.335507	-0.581531	-0.333301	-0.563441	0.0502631	0.0881924	0.193386	0.427873	-0.102071	-0.387177	-1.14972	0.0717234	-0.257477	-0.03111	-0.281533	-0.115007	0.215067	1.4448	0.892202	0.236701
O60504	Vinexin OS	SORBS3	0.528709	0.00459434	-0.895957	-0.281268	-1.21854	-0.327088	-0.110583	0.490978	-0.618763	-0.292324	0.988953	-0.892595	-0.295603	0.166674	0.00971145	-0.558594	0.267809	-1.27328	-1.0321	-0.413339	-0.483199	-0.269284	-0.741781	-0.99847	0.243613	0.218269	-0.350053	0.527056	-1.36783	0.0202196	-0.680021	0.328531	0.2295	-0.699319	-0.96862	-0.0874576	-0.115828	-0.299728	-0.80105	-1.20517	0.642242	0.525993	-0.828572	0.156543	-0.745775	-0.198174	0.0949934
O60506	Heterogeneous nuclear ribonucleoprotein Q OS	SYNCRIP	-0.617615	-0.206742	0.480515	-0.132186	0.169116	0.175213	1.76312	0.0173087	0.256966	-0.0710261	0.0318113	0.711305	-0.064179	-0.356663	0.273924	0.787808	-0.316556	0.506255	0.696118	0.487016	-0.107613	-0.0790336	0.346014	0.895286	0.65022	-0.174145	0.403589	-0.359497	-0.0894856	0.0729041	0.128712	-0.444908	0.537123	-0.276576	0.546752	-0.204014	-0.182376	0.27685	0.150155	-0.126319	-0.202489	0.215034	0.252994	1.01795	0.800234	0.232273	-0.192821
O60508	Pre-mRNA-processing factor 17 OS	CDC40	0.429603	0.151638	-0.190204	0.0114955	0.294666	0.114836	1.36374	-0.138116	-0.0850083	0.298638	0.302412	0.886887	0.705667	-0.161521	0.0381861	0.489309	-0.467643	-0.014983	-0.745024	0.508399	-0.0694904	0.154111	0.177604	0.567592	0.420767	0.219689	1.20263	-0.0163875	-0.41738	0.178071	-0.280146	-0.231216	0.240248	-0.38084	0.394443	1.12454	0.171731	0.0497272	0.00912529	0.0034039	-0.224099	0.434344	0.244634	0.313115	0.700797	0.268768	-0.183395
O60518	Ran-binding protein 6 OS	RANBP6	-0.0619843	-0.0259385	0.0658154	-0.246453	0.308309	0.295596	0.106863	0.415635	0.202183	0.550533	-0.0295741	0.18043	0.570022	0.807361	1.01105	0.454949	-0.216424	-0.909251	-0.413418	0.436839	0.23178	0.270691	-0.267314	0.0514031	-0.072377	-0.400115	0.0717463	-0.480354	-0.0224802	-0.39593	-0.743548	-0.251714	-0.0240724	0.444157	0.564131	-0.16296	-0.0338416	-0.141852	0.36864	0.131938	0.198938	0.128642	0.117609	0.135953	1.04928	0.143982	0.617631
O60524	Nuclear export mediator factor NEMF OS	NEMF	0.00437878	-0.142054	-0.40546	-0.0730391	0.0643747	-0.0548883	1.34718	-0.316129	0.0526229	-0.0157974	-0.0843136	-0.242943	-0.0573609	-0.141587	0.0974889	0.176607	-0.779939	0.30323	-0.169222	0.0617492	-0.120371	-0.0830352	-0.151132	-0.585845	0.488704	-0.0332981	-0.0968995	-0.238273	0.141022	-0.279624	-0.154736	0.389845	0.156237	-0.478411	-0.177581	0.743203	0.0619237	-0.181714	0.5846	0.0506754	0.126374	-0.0282197	0.134314	-0.433243	0.220748	-0.552018	0.0478275
O60547	GDP-mannose 4,6 dehydratase OS	GMDS	-0.600882	-0.830791	0.301647	-0.498733	-1.38727	-0.212669	-0.496168	-0.200962	-0.36486	-0.976012	-1.44873	0.333639	-0.796529	-0.371103	-0.518482	-0.367526	-1.06825	0.669127	1.71267	-0.851102	-0.738986	-0.227688	-1.26278	1.28365	-0.893063	-1.01059	-0.716844	-0.0354594	0.816125	0.340843	-0.976323	-1.64521	0.126792	0.572073	-0.483851	-0.76137	0.582129	-1.44574	0.913367	1.48342	0.0784718	-1.07232	0.795807	-1.65362	-0.10333	1.08055	-0.235238
O60551	Glycylpeptide N-tetradecanoyltransferase 2 OS	NMT2	0.513583	-0.652764	-1.61005	-0.803511	-0.679692	0.118633	0.0714663	0.384386	0.188745	0.394705	0.495946	0.0578962	-0.393925	0.0463534	-0.0086109	0.903675	-0.396939	-0.14843	1.09862	0.143024	-0.501818	0.507294	-0.331582	-0.0229174	0.366745	-0.00319176	1.23564	0.0690519	-0.0961993	-0.389102	0.0492116	-0.940368	-0.622653	0.14602	-0.0199867	0.176581	0.470976	-0.318616	-0.362977	-0.60345	-0.0260581	0.0286659	0.216766	-0.00197042	0.331256	-0.183834	0.703077
O60563	Cyclin-T1 OS	CCNT1	0.358691	-0.701388	-0.742825	0.259974	-0.405535	-0.26095	1.04671	-0.32623	-0.290088	0.945156	0.68651	0.104742	0.16385	-0.394037	-0.037982	-0.36717	-0.397426	0.738883	-0.319823	0.377046	0.408508	-0.37199	0.318822	-0.309123	0.290351	0.563026	0.275076	0.159711	-0.990701	-0.420372	-0.532868	0.609059	0.344519	-0.0337317	0.762294	0.0646017	-0.117455	0.50849	-0.683717	0.110763	0.147984	0.106863	-0.0944473	1.14772	0.493262	-0.595369	-0.213425
O60566	Mitotic checkpoint serine/threonine-protein kinase BUB1 beta OS	BUB1B	-0.381478	-0.0184643	0.117414	0.550598	-0.314689	0.838321	-0.6391	0.0301146	-0.130885	0.406694	-0.825994	-0.398351	-0.131469	-0.440945	-1.06559	-0.866987	0.855321	-0.735515	-0.61979	0.828778	1.13846	-0.134107	-0.544362	0.164791	-0.234339	-0.519483	-0.255278	0.00866221	-0.00595742	-0.100592	-0.519166	-0.717248	0.0253058	-0.417124	0.38728	-0.0300875	-0.477911	0.304641	-0.384251	0.513866	-0.362871	0.387724	0.597019	-0.458276	0.238821	0.472978	-0.21057
O60568	Procollagen-lysine,2-oxoglutarate 5-dioxygenase 3 OS	PLOD3	-0.326388	-0.0953896	-0.00262922	0.43468	0.476677	0.119627	-0.231189	0.558083	0.0267389	-0.429682	-0.878397	0.0432725	-0.37191	0.569919	-0.260523	-0.313429	0.426575	0.740319	-0.583604	0.564125	0.0331258	0.513404	-0.142069	0.110561	-0.628748	0.183076	0.249246	0.195377	-0.403332	0.235274	0.1104	0.290553	0.411858	-0.120093	-0.258341	0.235783	-0.495067	-0.0361955	0.274918	-0.345487	0.0902121	-0.308999	0.0526466	0.452483	0.0449138	0.887478	-0.121561
O60573	Eukaryotic translation initiation factor 4E type 2 OS	EIF4E2	0.415568	-1.05599	-1.03057	-0.145845	-0.76936	-0.741642	0.221961	-0.145904	-0.288338	0.323063	-0.168047	0.814696	0.0136082	0.317641	-0.253155	-0.718308	-0.338373	0.377966	0.333369	0.484291	-0.468413	-0.251759	-0.306538	0.020964	0.479778	0.500737	0.986812	-0.692052	0.431846	0.136255	-0.0807591	0.505952	0.881116	-0.87829	0.184466	-0.719759	-0.245906	-0.177497	-0.299655	0.0612105	-0.333924	-0.313856	0.925839	0.449677	-0.0534565	-0.0630986	-0.24807
O60583	Cyclin-T2 OS	CCNT2	-0.11238	0.0786044	-0.159544	-0.31909	-0.346465	-0.396827	2.10524	-0.428916	-0.276955	1.69521	0.406965	1.10448	0.549282	0.00804705	0.114523	-0.42162	-0.493872	0.151308	0.339407	0.537321	0.631302	0.0265679	0.383413	-0.346072	-0.249503	-0.0725618	0.438379	0.129054	-0.90592	-0.227748	-0.347139	0.357072	0.196355	0.803458	0.359883	0.136517	0.267166	0.0984302	-0.0901862	0.145193	-0.0831992	0.0417572	0.125188	1.06905	0.314928	-0.247142	0.346263
O60603	Toll-like receptor 2 OS	TLR2	-0.389864	-0.0335154	-0.920096	0.907125	-0.366072	-0.411253	-0.374037	0.416677	0.551745	-1.02532	-0.129525	-0.773217	-0.48578	1.18073	0.114961	-0.265914	-0.640613	-0.162575	-1.41862	-1.71007	-0.105132	0.269465	0.127247	-0.806601	-0.815014	0.0588743	-0.865052	0.384946	1.71146	1.06748	-0.754029	-0.562997	0.388244	-0.823766	-1.30797	-0.386584	1.37462	-0.72013	1.29101	-0.190578	0.491675	-0.163155	-0.0172766	-0.465574	-1.07683	0.0672059	-0.696432
O60610	Protein diaphanous homolog 1 OS	DIAPH1	-0.171168	-0.460749	-0.0217482	0.447556	-0.118876	0.0716924	-0.728553	-0.302112	-0.0836874	-1.12604	-0.0873375	0.742162	-0.580276	0.0412901	-0.279417	-0.252539	0.151815	0.956875	0.115436	-0.0248523	0.543522	0.115585	0.869587	0.770528	0.884937	-0.00707346	-0.67731	-0.390838	-0.103752	0.0637598	0.252723	-0.0899925	0.235505	-0.370685	-0.0479869	0.854486	-0.528441	-0.0788749	-0.498988	0.408328	-0.211777	0.354555	0.404687	-0.331104	-0.823248	1.09987	-0.267695
O60613	Selenoprotein F OS	SELENOF	-0.580015	0.254661	0.428113	-0.265729	0.636278	-0.464	0.652783	0.111035	0.266284	-0.317422	0.087585	0.5342	0.461154	0.00405278	0.0513331	-0.100442	-0.233817	-0.263076	-0.693997	-0.233659	0.313368	0.415038	0.322171	0.25455	0.654295	0.226411	1.14889	-0.165705	-0.248811	0.918169	0.343871	0.374143	-0.325782	0.689059	0.337024	0.691005	-0.585943	-0.273915	0.528521	-0.571343	-0.136504	-0.781612	0.292333	0.129547	0.136873	1.03769	0.101447
O60637	Tetraspanin-3 OS	TSPAN3	-0.938593	0.539376	-0.192146	0.936364	1.15677	0.0545798	-0.815463	-0.745181	-0.849292	-0.672167	0.058049	-0.972791	-0.603626	-1.73483	-1.74173	1.42935	-0.112366	-2.30512	-1.37862	0.206069	-0.145346	-0.74769	0.0542455	-0.131014	-1.17856	-0.687349	-0.608464	-0.775889	-0.480658	0.586648	0.78338	0.395658	0.672747	-0.582615	0.0214364	-1.49788	-1.15413	0.996753	-1.26807	0.646584	0.141511	-1.02054	-0.161109	-0.100037	-0.643943	0.995276	1.82937
O60645	Exocyst complex component 3 OS	EXOC3	0.0164169	0.174052	-0.350726	0.0673439	0.0191456	-0.199268	0.188124	-0.0841277	-0.211684	-0.102883	0.11145	0.491824	0.008095	-0.00207431	0.191845	0.550547	-0.0597712	-0.350952	0.0589384	0.312802	0.505398	0.376357	0.151919	-0.00994229	-0.00412837	0.0911196	0.417055	0.134945	-0.176432	-0.20285	0.776829	-0.301768	0.135702	0.217127	0.146273	0.0280855	0.168803	0.21819	-0.10797	-0.27808	0.0666655	0.0594192	-0.0039317	0.319191	-0.224885	-0.443335	-0.119379
O60664	Perilipin-3 OS	PLIN3	0.0495784	0.469867	-0.826204	-0.0392612	-0.455651	-0.257153	0.149319	0.418457	-0.628243	-0.570757	-0.0193272	0.208331	-0.42468	-0.294834	0.0394025	-1.1114	-0.0656878	-0.20329	0.666188	-0.773586	0.0257127	0.325201	0.303277	0.754916	0.780268	0.426307	0.347942	0.575181	-0.356369	0.42019	-0.127831	-0.197196	-0.100082	0.437983	-0.0367172	0.526788	0.120719	0.0635449	0.111199	-0.696921	0.495073	-0.18943	-0.291458	0.0311357	-0.509425	-0.423353	-0.105719
O60671	Cell cycle checkpoint protein RAD1 OS	RAD1	-0.140326	-0.491756	-0.450561	-0.110405	-0.51339	0.206969	-0.0622975	-0.803637	0.0667807	0.0615993	-1.06939	-0.346385	-0.603155	0.376211	0.159941	-0.422304	-0.197579	0.462846	-0.374761	-0.218309	0.0444259	-0.122008	-0.509099	-0.0324695	0.267737	0.0257764	-0.549814	-0.123588	-0.0659676	-0.599589	-0.672794	-0.505995	1.30302	0.256819	0.511197	0.0671862	0.343364	-0.443592	-0.0508796	0.699004	-0.708533	-0.921346	0.0765195	-0.556025	0.00773238	0.811264	-0.334388
O60678	Protein arginine N-methyltransferase 3 OS	PRMT3	-0.374265	-0.505343	0.165195	-0.0691681	-0.209071	0.833661	0.363108	-0.298676	0.828364	-0.0732275	0.168836	0.276411	0.396835	-0.21616	0.211006	0.0551488	-0.610406	-0.567574	-0.32834	-0.0960955	2.6952	-0.276878	0.0591773	-0.242979	-0.430683	-0.138471	-0.362574	-0.113302	0.373778	-0.0890937	-0.527829	-0.588172	0.0341448	0.0237153	0.265636	1.24341	0.0850195	-0.417487	0.0516076	-0.522094	-0.384644	-0.470173	0.919335	0.290625	-0.0386484	-1.27028	-0.726053
O60684	Importin subunit alpha-7 OS	KPNA6	-0.146212	-0.0871628	-0.57778	-0.043221	-0.0767694	0.256194	-0.749229	-0.232433	-0.120916	-0.187662	-0.23039	-0.242388	-0.222458	0.37008	-0.071304	-0.278655	0.392621	0.139596	-0.434458	0.778371	-0.0832377	0.23598	0.133916	0.0242672	0.0400723	-0.113548	-0.516707	-0.0274614	-0.137978	-0.128403	0.646351	-0.185779	0.197638	-0.211079	0.390573	0.618629	-0.289665	0.156742	-0.257293	0.144448	-0.0149624	-0.200858	0.00348194	-0.0480173	0.118	0.177087	0.440955
O60687	Sushi repeat-containing protein SRPX2 OS	SRPX2	-0.038909	0.317143	-0.684455	-0.657357	-0.652547	-0.213827	-0.510228	1.62236	-0.0275212	0.490348	2.37587	-0.456488	0.451968	0.893464	0.518852	-1.15884	-0.560261	-1.02859	-0.131485	-0.130578	0.312615	-0.195751	0.510304	-0.763062	-1.21208	1.11118	2.36116	2.05845	-0.36621	-0.939968	0.237754	-0.242774	-0.0481923	-0.243209	-0.10071	-0.583017	1.54225	0.102342	-0.370508	-0.826059	-0.0138872	-0.0284575	-0.502992	0.323846	-0.895357	-1.60062	-1.23392
O60701	UDP-glucose 6-dehydrogenase OS	UGDH	-0.175927	0.24419	-0.701658	-0.427953	-0.911036	-0.164781	-0.159693	0.00156619	-0.87895	-0.58847	-1.20559	-0.26818	-0.751962	0.00226487	0.0470888	-0.333822	0.292086	-0.642857	-0.340307	0.593977	-0.424924	0.0254216	-0.885725	-0.659357	-0.466747	-1.1016	-0.0888852	-0.0606442	2.41608	-0.549474	-1.48635	-0.397621	-0.211943	0.286736	0.466151	-0.786951	-1.01549	-0.44703	0.217384	-0.487548	-0.158942	-0.22358	-0.620096	-0.56763	-0.0532985	-0.366451	-0.191665
O60711	Leupaxin OS	LPXN	0.840067	-0.0133268	-1.90196	-1.84641	-0.806297	-0.647367	-0.677928	-0.170692	0.218646	-0.131052	-0.307437	-0.86007	-0.7931	0.180097	-0.383561	-1.18287	-0.297444	-0.427668	-1.17941	-1.64018	-0.0955976	-0.0186044	-0.444474	-1.09576	0.394625	0.075706	-0.770434	0.960316	-0.101914	1.4022	-0.357603	-0.557666	0.0788539	-0.271884	-0.785373	0.457898	0.403022	-0.969535	-0.172306	-1.19154	1.21784	-0.799426	-0.211184	-1.63825	-1.14138	-0.0359656	0.151551
O60716	Catenin delta-1 OS	CTNND1	0.335576	-0.844337	-0.775729	-0.323703	-0.302879	0.327403	0.0769513	-0.152488	-0.279852	0.193616	0.515837	-0.18531	0.552834	-0.0160723	0.135329	0.512694	0.660263	-0.591198	0.579034	0.0739487	0.43092	-0.362296	0.670249	0.266241	0.262488	0.260433	0.695106	0.132408	-0.429407	-0.518386	0.955333	0.242151	0.862933	-0.582386	-0.140621	0.551812	0.0365808	0.912083	-0.0189434	0.127124	0.224183	0.151178	0.234449	0.305249	0.177952	0.0898765	-0.205274
O60749	Sorting nexin-2 OS	SNX2	-0.228166	-0.172065	-0.721094	0.222654	-0.448528	-0.327198	-0.206771	-0.112186	-0.296444	-0.534148	0.0900384	0.3649	-0.054438	-0.0800344	0.0899844	-0.207902	-0.281003	0.428633	-0.235614	-0.143938	-0.0572544	0.030577	0.367331	0.0602428	-0.294723	0.693861	-0.0418005	-0.127317	-0.148071	0.494564	0.158973	-0.243253	0.385938	-0.449905	-0.384903	0.95361	-0.181227	-0.250233	-0.153811	0.0369311	0.170082	-0.0200552	0.256936	-0.0666875	-0.110054	-0.295124	-0.43412
O60762	Dolichol-phosphate mannosyltransferase subunit 1 OS	DPM1	0.227778	-0.135275	-0.0625436	0.2775	-0.421608	0.237148	-0.407734	0.241977	0.429535	-0.209996	-0.0546429	-0.481679	-0.313268	0.222713	-0.473815	-0.000581234	0.0976467	-0.704922	-0.128622	0.0870046	0.0130913	0.116666	-0.373927	-0.695939	-0.238972	0.0741042	-0.109786	-0.492138	-0.0315459	0.0320274	0.45797	0.257639	-0.112696	0.0036731	0.654586	-0.700912	-0.109131	0.541458	-0.731788	0.120042	-0.237482	0.0503434	-0.450375	-0.0260677	-0.637281	-0.424021	0.162486
O60763	General vesicular transport factor p115 OS	USO1	-0.275687	0.111485	-0.674564	0.751943	-0.106369	0.837431	0.207065	0.123986	0.0291856	-0.586336	-0.0760606	-0.388519	0.608357	0.0200319	0.235299	0.468371	0.459272	-0.721075	0.137288	0.589436	0.335181	0.238615	0.0776006	-0.0424597	0.7083	-0.21739	0.318794	0.0368438	-0.635418	0.675972	0.427443	-0.341008	-0.197646	-0.360025	0.126537	0.170439	-0.456974	0.283239	0.801977	-0.699556	0.103516	-0.0927325	0.121464	-0.0148535	-0.583544	-0.235649	0.187165
O60783	28S ribosomal protein S14, mitochondrial OS	MRPS14	-0.0640221	0.110867	0.218029	0.146087	0.34987	0.71865	0.651932	-0.210494	0.136666	0.253953	0.0409431	0.745385	0.12812	-0.131653	0.295287	0.618091	-0.418136	0.21853	0.513358	0.0433363	-0.414001	-0.583895	0.740329	0.13588	0.105755	0.166226	-0.405451	-1.08608	0.29384	-0.537449	0.829824	0.433901	0.294737	-0.618149	0.475961	-0.288603	0.167626	0.291317	-0.385426	1.27608	-0.500778	-0.396786	0.546121	-0.119133	-0.124299	-0.531505	-0.399767
O60784	Target of Myb protein 1 OS	TOM1	0.305398	0.347781	-1.02827	0.184896	0.468939	-0.346457	-0.1901	0.422861	0.0545606	-0.507772	-0.0649054	-0.0690382	-0.253518	0.351228	0.505076	-0.79808	-0.200591	-0.592449	-0.630242	-0.46812	0.192356	0.399574	-0.119478	0.522021	-0.223081	0.206083	-0.864356	0.685681	-0.399434	0.615463	-0.376409	-0.347996	-0.0640985	0.105529	-0.21906	0.344578	0.144264	-0.247072	0.0823133	-0.912871	0.532328	-0.0792724	-0.556615	0.0987202	-0.399442	-0.410773	0.839565
O60825	6-phosphofructo-2-kinase/fructose-2,6-bisphosphatase 2 OS	PFKFB2	-0.637288	-0.300577	-0.1291	-0.33588	-0.290948	0.340058	-0.750382	-0.813419	0.0202745	-0.143055	-1.4082	-0.152133	-0.187162	0.0918569	0.548539	-1.13336	-0.759786	-0.251831	-0.397896	-0.925143	-0.486034	0.166259	-0.96823	1.39743	-0.147292	0.369262	-0.0698198	-0.231131	0.91998	-0.48207	-0.664235	-0.800819	0.178397	-0.273853	0.347512	0.869511	-0.0317751	-0.629402	0.808793	0.297614	-0.335715	-0.552972	0.187319	-0.0278201	-0.369995	0.637591	-0.270155
O60826	Coiled-coil domain-containing protein 22 OS	CCDC22	0.0352036	0.131985	-0.193369	-0.350114	0.497933	-0.328851	-0.1739	-0.0750248	-0.0938167	-0.423178	0.0108365	-0.00758508	-0.2339	0.167642	-0.241163	0.339885	0.0523056	-0.149316	-0.0477599	-0.253348	0.0521938	-0.147356	-0.174104	0.221494	-0.119051	-0.0321287	-0.158999	-0.0743931	0.0602713	0.462088	0.442252	0.0499649	0.246365	-0.476431	-0.0552233	0.150983	-0.0811801	-0.0220047	0.0113299	-0.17937	-0.0957454	0.128352	-0.225651	0.205168	-0.316987	-0.137534	0.1229
O60828	Polyglutamine-binding protein 1 OS	PQBP1	-0.000103026	-0.474686	0.180004	-0.119302	1.66978	0.145008	0.6949	-0.766038	-0.238013	0.346065	0.341319	0.0572745	0.138503	-0.376619	0.0145078	0.924139	-0.260012	0.351985	0.303847	0.311775	-0.393993	0.310197	0.136545	-0.145102	-0.191472	0.448596	0.415685	-0.167725	-1.12846	0.887988	-0.22345	0.504	0.388998	-0.458852	0.322173	0.889942	-0.0689632	0.250978	-0.695381	0.413741	-0.259182	-0.10161	-0.471414	1.32744	0.213542	-0.629794	0.638139
O60830	Mitochondrial import inner membrane translocase subunit Tim17-B OS	TIMM17B	-0.613899	0.14369	-0.215559	-0.165074	0.573903	0.570252	0.0978546	-0.288856	-0.1591	-0.180503	-0.334711	-0.415097	0.294801	-0.150019	0.607165	0.885626	-0.221887	0.191461	0.74116	-0.202667	0.0157372	-0.238827	-0.336589	-0.177392	-0.197621	-0.198676	-0.172136	0.3241	-0.181052	0.30765	1.01154	-0.36979	-0.0240299	-0.387176	0.295791	0.321294	-0.116876	0.155399	-0.297597	0.534856	-0.0875882	-0.226334	0.432745	0.872143	0.327605	-0.349124	0.540127
O60831	PRA1 family protein 2 OS	PRAF2	-0.198409	0.21313	-0.234251	-0.356032	2.58759	-0.337625	-0.339841	0.16947	-0.267675	0.0588865	-0.324075	-0.188192	0.191332	0.23488	-0.577862	-0.374677	-0.0382984	-0.00101091	-1.11454	-1.1166	-0.131535	-0.378029	-0.607679	-0.276162	0.000328654	0.288499	-0.100815	0.353525	0.763719	1.47806	-0.739603	0.628301	-0.19764	-0.872353	0.531889	0.279646	-0.482316	0.113779	0.00676155	-0.819503	-0.300066	0.221618	-0.548809	0.780235	-0.0030248	0.269843	0.842786
O60832	H/ACA ribonucleoprotein complex subunit 4 OS	DKC1	-0.482197	-0.487653	0.0378896	-0.132651	0.362621	-0.088295	-0.372262	-0.565142	-0.764171	-0.269163	0.762614	0.183417	-0.313953	-0.833181	-0.342893	1.41046	-0.523583	-0.351368	0.9095	0.213908	0.308447	-0.570124	0.347769	-0.408154	-0.405528	0.594439	0.369967	-0.615208	-1.3689	-0.954002	0.0197838	0.5155	0.532791	-1.25721	0.0129874	0.463176	0.466355	-0.316636	-0.636474	0.128674	-0.135837	-0.420196	0.214741	0.232331	-0.319808	-0.0747965	-0.21081
O60841	Eukaryotic translation initiation factor 5B OS	EIF5B	-0.480036	-0.29118	-0.0767569	0.154575	0.10865	0.1581	-0.0237981	-0.357847	-0.239361	-0.00928466	-0.41409	0.639057	0.0922935	-0.232205	-0.13465	-0.0173738	-0.197647	0.168749	0.186753	0.147603	0.762997	0.41515	0.154339	0.125772	-0.263966	-0.337623	0.258754	-0.272049	-0.539902	-0.0807634	-0.313441	-0.204928	-0.160349	-0.196978	0.362908	-0.379023	0.06701	-0.0622104	-0.0533302	0.0843742	-0.392961	-0.338216	0.451116	-0.263923	0.543563	0.0337272	0.756845
O60858	E3 ubiquitin-protein ligase TRIM13 OS	TRIM13	-0.528901	-0.0833457	0.247092	-0.165138	0.20417	-0.615022	-0.196782	0.0965103	0.551737	1.34432	0.308396	-0.159705	0.542684	0.129097	0.138203	0.159216	-0.216931	-0.00591156	-0.0904551	0.528394	0.539911	0.189078	-0.310129	-0.094705	-0.0751225	0.094626	0.221275	0.0972217	-0.0232512	-0.174862	0.0371327	-0.0899772	-0.241288	0.042711	0.852701	0.408684	1.27016	0.433474	0.569663	0.615229	0.492069	0.240398	0.473055	0.367651	0.41282	-0.140047	0.0710426
O60861	Growth arrest-specific protein 7 OS	GAS7	0.467903	-0.239579	-1.07531	-0.869818	-0.944045	-0.748233	0.335209	0.234826	-0.438172	-0.653852	-1.02431	-1.26706	-0.818907	0.355632	0.203768	-1.28193	0.368783	-0.373503	-1.05623	-1.06644	-0.0671022	0.372906	-0.0184007	-1.02679	-0.402958	1.27236	0.215188	0.633418	-1.04781	0.123455	-0.22373	-0.749644	-0.32861	1.9595	-0.516401	-0.343314	-0.165171	0.13391	0.292683	-0.799175	0.543798	0.497992	-0.01665	0.112055	-0.103996	-0.767796	-0.941715
O60869	Endothelial differentiation-related factor 1 OS	EDF1	-1.06464	0.216907	-0.7247	0.695342	-1.26302	0.282417	-0.743083	-0.639688	0.148285	1.44727	-0.430282	-0.369235	-0.786964	0.185026	-1.35823	-1.45484	-0.846602	0.162578	0.840244	-0.900869	0.453338	-1.03848	-0.0112842	-0.697906	-0.5089	0.101245	-0.907859	-1.10595	-1.27378	0.24617	0.0197286	0.474782	-0.629362	1.37568	-0.161995	0.204737	0.54306	0.686148	-0.440071	-0.563617	-0.410368	0.480592	-0.564576	0.126322	-0.792264	0.243531	-1.4136
O60870	DNA/RNA-binding protein KIN17 OS	KIN	0.264575	-0.732358	-1.39535	-0.585829	-0.787771	-0.195975	0.116429	-0.00485425	-0.229126	0.497534	-0.246171	0.254735	0.222055	0.0413178	-0.428762	0.347874	-0.682133	-0.743461	0.060161	0.507385	0.400921	0.223754	0.234137	0.695762	0.0205079	-0.0529538	1.25965	-0.06179	-0.104555	-0.198394	-0.465962	-0.659411	-0.201482	0.887709	0.292391	0.578226	0.270527	-0.0920779	-0.546945	-0.676413	-0.225408	-0.38877	0.501648	0.260786	1.08027	-0.0620243	0.84443
O60879	Protein diaphanous homolog 2 OS	DIAPH2	0.0937592	-0.0529983	-0.47215	-0.632707	0.156441	0.669465	-0.341317	0.0405574	-0.20621	-1.01023	0.359082	-0.0847185	-0.994856	-0.0899084	-0.91714	0.217017	0.200338	-0.561098	-0.366357	0.845943	0.429027	-0.6008	0.648642	-1.16248	-0.207748	-0.223469	-1.01816	-0.108742	-0.506385	-0.551846	-0.786403	-0.564289	0.129067	0.269609	-0.222385	0.361008	-0.371947	0.120926	0.150837	-1.7665	-0.477017	-0.77649	-0.0180861	0.250815	-0.587173	0.327601	0.0364377
O60884	DnaJ homolog subfamily A member 2 OS	DNAJA2	-0.42412	0.152126	0.244437	-0.253287	-0.159616	0.19203	0.770018	-0.209284	0.248239	0.684732	-0.0250045	0.0354235	-0.168743	-0.209315	-0.221132	0.188078	0.641043	-0.101388	0.515785	0.137034	-0.224714	-0.710353	-0.308029	0.364608	0.692814	0.0819705	0.693632	0.0645874	0.50481	0.0523388	0.545747	-0.224228	0.400504	0.348765	0.516265	0.409157	-0.22156	-0.72127	0.408829	-0.290834	0.0085812	-0.345586	0.0388409	-0.244278	0.38455	0.39909	0.477331
O60885	Bromodomain-containing protein 4 OS	BRD4	-0.232142	-0.578059	-0.266115	0.0493838	0.449141	0.147498	0.325807	-0.288504	-0.468933	1.41091	-0.00960593	0.187259	0.587955	-0.392922	-0.596571	0.0141909	0.0358654	-0.708673	-0.41877	1.43664	-0.349809	-0.347259	-0.239421	-0.426277	0.104286	0.254645	0.440873	-0.332367	-1.14821	0.0765153	-0.0335595	1.1427	0.350728	-0.254452	0.132103	0.382813	-0.328274	0.198899	-0.360745	0.738428	0.156133	0.568361	0.400461	1.56365	0.894517	-0.214559	0.17946
O60888	Protein CutA OS	CUTA	-0.318496	-0.891683	-0.0279087	0.151904	-0.31387	0.17241	-0.299973	-0.202285	-0.418911	-0.539034	-0.638122	-0.0103802	-0.768341	0.039532	-0.0752891	-0.60684	-0.454742	1.21978	0.971938	0.360464	-0.464137	-0.238378	-0.479124	0.280963	0.174015	-1.03416	-0.399046	-0.271783	0.000939326	-0.00507031	-0.293262	-0.146779	0.340223	0.0557997	0.330492	-0.720133	-0.538001	-0.847167	-0.637788	-0.420564	-0.216293	-0.905632	-0.00125793	-0.710983	0.161585	0.647801	0.0336997
O60890	Oligophrenin-1 OS	OPHN1	0.0931914	0.113855	-0.284334	-0.035868	-0.0116439	-0.0596116	-0.695657	0.00978176	-0.582448	-0.155601	-0.145295	-0.784759	0.189822	0.773682	0.588583	0.460123	0.338357	0.0498489	0.193918	0.395247	-0.0408943	0.377997	-0.163983	-0.491077	0.545632	0.382394	0.0326293	0.250101	0.0846918	-0.0258289	0.148549	-0.0205967	0.212544	0.0146483	0.116283	0.025077	-0.0920362	-0.439089	-0.507503	0.0737373	-0.345555	-0.156857	-0.48737	0.552563	0.0232953	-0.158453	-0.0586983
O60906	Sphingomyelin phosphodiesterase 2 OS	SMPD2	0.153122	-0.0576578	-0.659907	-0.144428	-0.175158	0.660232	0.243095	0.0397288	0.210525	-0.0090675	1.07889	0.160593	0.668266	-0.0122054	0.191402	-0.184953	-0.226279	-0.142583	-0.0641839	0.446262	-0.162578	-0.27496	0.391328	0.281646	-0.216842	0.299397	0.236219	0.23682	-0.237181	-0.0311813	-0.028582	0.199081	0.635644	-0.541508	0.285459	0.487774	0.421319	0.149801	-0.351953	0.0451509	0.109049	-0.188822	-0.212649	0.912463	0.015416	0.838603	-0.443676
O60921	Checkpoint protein HUS1 OS	HUS1	-0.216834	-0.265569	-0.294725	-0.00848148	-0.436661	-0.485555	0.248094	0.00395766	0.240558	0.218635	-0.341431	0.509102	0.11096	-0.0694285	0.0614784	-0.538912	-0.304762	0.120939	-0.191146	-0.129567	-0.940782	-1.03366	-0.613913	-0.0712966	0.158936	-0.177244	0.181623	-0.153432	-0.304873	-0.0816227	-0.329845	-0.0978029	0.310232	0.112763	0.249456	-0.258319	-0.300778	-0.311819	-0.17466	0.00725714	-0.782565	-0.990763	0.235898	-0.195324	0.452535	-0.163339	-0.855458
O60925	Prefoldin subunit 1 OS	PFDN1	-1.38691	-0.694963	-0.266762	0.249545	-0.791428	0.154284	-0.0868297	0.057083	0.432042	0.204974	-1.49728	0.975535	-1.13494	0.156434	0.435099	-1.25199	0.637452	0.891085	0.0677701	0.248443	-1.22864	0.0426616	-1.71064	0.460553	0.247144	-0.480941	-0.556162	-0.0820387	-0.317808	-0.0424602	-1.29155	-1.02583	-0.0455562	0.452476	0.181865	-0.624502	-0.0969433	-0.909888	-0.543707	-0.20508	-0.337421	-1.22292	-1.22278	-0.730961	-0.476665	0.59229	0.206744
O60927	E3 ubiquitin-protein ligase PPP1R11 OS	PPP1R11	-0.258919	-0.416945	-0.694275	-0.430362	-0.943023	-0.322834	-0.0423574	0.333789	0.0806141	-0.0242318	0.201561	-0.00771789	-0.553847	0.516232	0.556212	0.0840746	0.327533	-0.0847678	-0.235671	-0.208368	-0.253554	-0.191649	0.214588	-0.253381	-0.233321	-0.272002	-0.210916	1.53435	-0.685822	-0.304203	-0.458686	0.0226055	0.186198	0.219273	-0.0214613	0.212515	-0.081231	-0.112907	0.00711525	-0.258038	0.344974	0.323605	-0.172129	-0.0636498	-0.0186861	-0.607424	-0.495386
O60934	Nibrin OS	NBN	-0.0719309	-0.671093	0.16402	0.0612374	-0.48095	0.834897	-0.0827944	0.0114761	0.21964	0.762527	1.12717	-0.0130675	0.340278	-0.0207871	0.0854054	0.645564	0.580836	-0.274033	-0.150499	0.640749	1.0231	-0.410372	0.919147	-0.325743	-0.150698	0.660969	0.06298	-0.178495	-0.886354	-0.282794	0.259771	-0.291245	0.88178	-0.217861	-0.235893	0.462315	0.304684	0.753719	0.0811073	-0.0641956	0.275428	0.717615	0.837488	-0.00989548	0.363658	-0.156296	0.0724043
O60936	Nucleolar protein 3 OS	NOL3	0.110086	-0.248706	-0.557104	-0.112378	-0.416633	-0.0639867	-0.110212	0.0848529	0.235155	-0.0797816	-0.346346	-0.13539	0.341883	0.258408	0.223223	-0.567711	0.321372	-0.112383	-0.0972383	-0.0630494	0.798593	0.398974	-0.540597	-0.284796	0.542536	0.0251693	-0.378689	0.413141	0.147186	0.394199	-0.258321	0.310237	0.700481	0.485164	0.131922	-0.353367	0.357298	-1.21403	0.262669	-1.94702	0.500335	-1.1157	-0.0887502	-0.360428	-0.232201	0.331307	-0.201097
O60941	Dystrobrevin beta OS	DTNB	-0.364421	0.0877516	-0.585075	-0.448243	0.236252	-0.344027	-0.311301	-0.67476	-0.090268	0.00641769	1.17728	-0.0733459	0.373537	-0.241569	-0.502652	0.612997	-0.168488	0.256784	0.947765	0.101616	-0.00241644	-0.622728	0.805757	-0.378492	-0.589589	0.138861	0.034636	-0.379378	-0.754725	-0.336078	-0.181732	-0.00739544	-0.4405	-0.490011	-0.610667	0.264488	-0.238112	0.273235	-0.292682	0.42294	0.219045	0.483234	-0.333127	0.568536	0.228445	-0.17409	-0.441458
O60942	mRNA-capping enzyme OS	RNGTT	-0.232159	-0.275112	-0.11924	0.0793329	0.0223377	0.00783861	1.24777	0.160105	0.441183	0.367177	-0.159882	0.58519	-0.122481	-0.227758	1.02283	0.508692	-0.494262	0.322072	0.0464648	1.2662	-0.593626	0.522467	0.124741	0.591476	0.069799	-0.234655	0.420102	0.388959	-0.235612	0.298027	0.0241726	-0.527117	1.39042	-0.588226	0.0765429	0.262401	0.111359	0.0759851	-0.00435592	0.222555	-0.257502	0.265289	0.117778	0.228153	0.911088	0.970935	-0.14955
O75027	ATP-binding cassette sub-family B member 7, mitochondrial OS	ABCB7	-0.996888	-0.76299	-0.523352	0.236268	0.613126	1.06887	-0.710377	-0.336736	0.0811853	-0.836896	-0.501926	-0.624019	-0.50877	0.0346374	-1.09122	0.23001	-0.155063	0.880226	0.550487	0.478535	-0.197285	-0.989309	1.50592	-0.665421	-0.900788	0.0525137	-1.08308	-0.595666	-0.0768957	-0.378127	0.74193	0.483393	0.269984	-0.467476	-0.209337	-0.411798	-0.604529	0.314214	-0.430812	0.604704	-0.0203229	-0.0341398	-0.225851	0.0816473	-0.769462	0.304382	-0.438982
O75044	SLIT-ROBO Rho GTPase-activating protein 2 OS	SRGAP2	0.0923986	0.378277	-0.85278	-0.205354	-0.0927401	-0.297503	-0.102281	0.360529	-0.0571587	0.782885	-0.197611	-0.52604	-0.0999322	0.6276	0.448373	-0.287463	0.149498	0.00410199	-0.606234	0.911096	-0.337579	0.316659	0.0905051	-0.0514884	0.0841767	0.515963	0.120674	0.376774	-0.520293	0.198971	-0.425571	-0.00148025	0.560815	-0.4593	0.646215	0.138056	-0.536418	0.919558	-0.351918	-0.513076	0.0813617	0.242039	-0.15281	0.414593	0.615828	0.265952	-0.338343
O75051	Plexin-A2 OS	PLXNA2	0.250121	0.222544	-0.604041	0.0726763	-0.122577	-0.32029	0.015077	0.096387	0.0386763	0.213069	0.012662	-0.580035	-0.0274732	0.183945	0.248915	-0.299756	0.335405	-0.364327	-0.309094	0.138397	0.16081	0.131974	-0.263956	-0.77282	-0.597327	0.889942	-0.0797682	0.897696	0.710802	0.157012	-0.194933	0.792953	0.217114	-0.617006	-0.787494	0.165435	0.340337	-0.137225	0.473328	-0.322013	0.121061	-0.437786	-0.0649314	-0.0791674	-0.0809397	0.572888	0.0696128
O75052	Carboxyl-terminal PDZ ligand of neuronal nitric oxide synthase protein OS	NOS1AP	-0.126094	-0.506397	-0.449534	-0.986896	0.526888	0.350714	0.428866	-0.506804	-0.239648	-0.117157	-0.468685	-0.432784	-0.101818	-0.361091	-0.76214	-1.12337	0.373757	1.01186	-0.375068	2.20364	0.146277	-0.60211	0.5831	-0.0154614	-0.441742	1.33134	-0.134828	-0.163465	-0.256656	-0.859363	-0.546624	1.80477	-0.0698862	-0.964607	-0.260056	0.132719	-0.811989	1.8627	-0.830848	0.51621	-1.09276	1.16401	-0.172111	0.356016	0.659659	0.162225	-0.79246
O75054	Immunoglobulin superfamily member 3 OS	IGSF3	-0.977524	-0.851176	-1.08595	-0.769787	-0.247051	-1.6955	1.00949	0.277804	-0.371049	0.565717	0.501763	-0.00318271	0.960381	-0.13701	0.13042	0.0523754	-0.344408	-0.193106	-0.0315804	1.08191	-0.00210927	-0.0708425	0.0827501	-0.168168	-0.100339	0.00804992	0.737896	-0.0981042	-0.0709537	-0.217609	-0.0129058	-0.713228	-0.0710321	1.00033	0.777911	0.0696987	1.11207	-0.187738	-0.805415	-0.627585	-1.83877	-1.49101	0.646394	0.565087	1.7019	-3.18648	-0.679046
O75063	Glycosaminoglycan xylosylkinase OS	FAM20B	-0.392099	-0.350883	-0.539418	0.57876	0.170753	0.50304	0.031435	0.144579	-0.0131204	0.661397	0.377049	0.123413	0.41009	0.4723	0.222292	0.329474	-0.407626	0.485514	-0.122118	0.343311	0.162918	-0.298323	0.354084	0.0460416	0.69076	0.909592	0.795963	0.190712	-0.473836	-0.634893	0.643516	-0.629556	-0.381948	0.15504	-0.103738	0.716103	-0.246085	0.0845825	0.444561	0.0166972	-0.350456	0.162362	0.338936	0.820404	0.28906	-0.139606	-0.530651
O75064	DENN domain-containing protein 4B OS	DENND4B	-0.205429	0.189305	-0.516676	0.0278123	-0.18821	0.0109948	0.359804	-0.338773	0.596274	-0.0951709	-0.404432	-0.5382	-0.088645	0.354547	-0.164653	-0.455992	0.253143	-0.134489	-0.0517239	0.274161	0.125727	-0.3691	-0.373241	-0.926782	0.271095	-0.244715	-0.332987	0.988927	-0.126518	-0.977142	-0.300619	-0.217948	-0.417247	-0.40351	-0.273042	-0.0378318	0.555638	-0.0451757	0.367855	-0.30352	-0.0449262	-0.0949443	-0.49502	-0.319756	-0.327446	0.13694	-0.062156
O75071	EF-hand calcium-binding domain-containing protein 14 OS	EFCAB14	0.381328	0.0321458	0.238024	0.707745	0.283674	-0.541567	0.616372	0.0847934	0.0677207	0.0885509	-0.0735455	-0.125758	0.320864	0.0892966	0.842686	0.512844	0.315084	0.335108	0.27404	0.397531	0.248863	0.0184494	0.347454	0.296242	0.497083	0.321432	-0.155189	-0.238643	-0.218282	-0.358613	0.244118	-0.146108	0.342759	-0.285689	1.33962	0.252696	-0.0285741	0.121938	0.921558	0.454868	0.263876	0.144679	0.42739	-0.0792166	-0.370908	1.88864	-0.162223
O75083	WD repeat-containing protein 1 OS	WDR1	-0.816659	0.126305	-0.151801	-0.208977	-0.0554318	0.405244	0.12123	0.453062	-0.179522	-0.83356	-0.879654	-0.0053568	-0.690725	-0.331558	0.626234	-0.34734	1.06482	-0.269682	0.279258	0.725596	-1.02744	-0.172807	-1.24922	0.222245	0.901272	-0.586021	-0.873811	0.174284	0.17489	0.67133	0.592568	-0.210943	0.128395	-0.286331	-0.231487	-0.341425	-0.512373	-0.84517	0.644721	-0.875539	0.206738	-0.14216	-0.767225	-0.205116	-0.874651	-0.218136	-0.145912
O75094	Slit homolog 3 protein OS	SLIT3	0.0322807	0.0730673	-0.599754	0.130337	-0.344606	-0.359933	0.0434083	0.494889	-0.342303	-0.152803	0.242956	-0.532817	-0.00355525	0.107459	0.168786	-0.452463	-0.0980237	-0.175178	-0.208642	-0.29849	-0.275631	0.911303	-0.602769	-0.569132	-0.153925	0.0101934	-0.305664	0.288273	0.0734329	0.481759	-0.503168	-0.0318727	-0.199644	0.83796	-0.112933	0.22298	0.178436	-0.575819	0.206974	-0.679282	0.224877	-0.503741	-0.24354	-0.296747	0.0110535	-0.38731	0.0831819
O75110	Probable phospholipid-transporting ATPase IIA OS	ATP9A	-0.452645	-0.588227	-0.228259	0.0220793	0.410007	-0.624798	0.479685	-0.458695	-0.286563	-0.250093	-0.402305	0.0473801	-0.505806	-0.0353618	0.386074	0.0717296	1.95445	-0.531636	-0.0794786	-0.559757	-0.0542951	0.412883	-0.353445	0.0647895	0.557909	0.160795	-0.419997	-0.262863	0.422123	-0.340735	0.965985	-0.348114	-0.102713	-0.659362	-0.806813	0.277114	0.272298	0.0580637	-0.331393	-0.329577	-0.187014	0.140294	-0.081084	0.329377	-0.674649	-0.279295	-0.354014
O75113	NEDD4-binding protein 1 OS	N4BP1	0.2031	0.200702	-0.403859	0.213573	-0.195133	0.248443	-0.0916349	0.131104	0.0147773	0.699105	-0.361522	-0.107004	-0.178684	-0.343028	-0.561505	-1.14416	-0.175663	-0.944863	-0.224992	-0.26448	-0.111574	0.0220686	-0.0268177	-0.0912296	0.57796	0.413484	0.266212	0.592923	-0.139366	0.514735	-0.169347	-0.659704	0.195626	0.053447	-0.303532	0.0145868	0.178909	-0.401692	0.230012	-0.508771	0.187957	-0.505688	-0.0355931	-0.119774	0.059502	-0.15361	0.315288
O75116	Rho-associated protein kinase 2 OS	ROCK2	-0.127997	0.539069	-0.151994	-0.972457	-0.242225	-0.972747	-0.342756	0.166276	-0.602053	-0.242998	0.175871	0.506142	0.0424506	-0.00124771	0.124002	-0.21334	-0.239147	0.513359	0.644522	0.61124	-0.217596	0.493391	0.0662587	-0.0859692	-0.39174	-0.15261	0.469287	0.0650043	-0.7779	-0.0990483	-0.505899	-0.127256	-0.430841	0.660191	0.74315	0.528311	-0.446218	0.197048	-0.601974	-0.0368538	0.358264	-0.0139532	-0.292734	0.186102	0.0295435	0.525976	0.0220148
O75122	CLIP-associating protein 2 OS	CLASP2	0.0904109	-0.264657	-0.306087	-0.158649	0.260525	0.341243	-0.130512	0.0267433	-0.553009	-0.241893	0.0414078	-0.119002	0.57387	-0.217029	0.205173	0.319519	0.105973	-0.629698	-0.0343608	0.688444	-0.0311183	-0.0526657	0.0168753	0.150434	0.491347	-0.0326358	-0.0599711	0.105269	-0.199263	0.75177	-0.0551205	-0.360799	0.318686	-0.760544	-0.162142	0.467051	-0.385622	0.293392	-0.272378	0.507485	0.128087	0.0808557	0.383336	-0.138605	-0.166265	-0.495003	-0.117857
O75127	Pentatricopeptide repeat-containing protein 1, mitochondrial OS	PTCD1	-0.246006	-0.0157957	0.240337	0.0845858	0.364857	0.366518	0.563765	-0.494922	0.0612788	-0.137254	-0.208402	-0.574541	-0.218371	0.395155	0.419712	-0.122719	-0.927844	0.22603	-0.00834945	0.216943	-0.382495	-0.369705	0.426927	-0.127895	-0.250913	-0.158693	0.289808	-0.168717	0.135949	-0.767284	0.240601	0.126003	-0.11806	-0.430109	0.435519	-0.0359116	-0.329924	0.114823	-0.188049	0.482754	-0.741851	-0.593373	-0.0235864	-0.701387	0.773215	-0.580856	-0.467814
O75128	Protein cordon-bleu OS	COBL	-0.392406	-1.06285	-0.978429	-0.0649005	-0.459792	0.908922	-0.704585	-0.329179	-0.990942	-0.588662	0.680236	-0.280756	-0.333825	0.633958	-1.07493	0.0827463	-0.307285	-0.18969	1.19177	-0.302199	0.136918	-0.0806063	0.389049	-0.0794853	0.196284	0.403812	-0.557918	-0.50732	-0.600031	-0.554969	-0.492484	0.750479	0.108861	-0.237302	-0.397516	-0.0620014	0.105985	-0.621667	0.321898	-0.317297	-0.104258	-0.165945	-0.418899	2.03784	-0.403458	-0.133559	-0.233807
O75131	Copine-3 OS	CPNE3	-0.205777	-0.0740481	0.169474	0.232556	-0.495681	0.200413	-0.008353	-0.304269	0.145677	-0.360794	0.453769	-0.829064	-0.338724	0.495649	1.17277	0.611599	0.785554	-0.507568	-0.226086	-1.11151	-0.104439	-0.542462	-0.445336	-0.0926664	0.152019	0.139115	-0.61606	0.0809319	0.809698	-0.449552	1.06779	-0.114535	0.582443	0.357535	-0.0688674	0.0121814	0.425706	-0.309249	1.43716	-0.307379	0.142771	0.434522	0.234033	-0.724604	-0.176134	0.395444	-0.692265
O75140	GATOR complex protein DEPDC5 OS	DEPDC5	-0.61375	0.108785	-0.106249	0.482518	-0.0471734	0.338722	0.107873	0.0224661	0.228764	0.245872	0.192672	0.00304348	0.304675	-0.327173	-0.040555	-0.0193097	-0.65554	-0.816047	0.185655	0.164974	-0.10906	-0.249335	0.208467	-0.230668	0.128736	0.514479	-0.467829	0.106961	0.0760239	-0.160368	0.594716	0.061	-0.0357175	-0.778069	-0.147142	0.0418747	0.293991	-0.164135	-0.137548	-0.672663	-0.57533	-0.073962	-0.405709	0.121253	-0.116511	-0.547698	0.930565
O75143	Autophagy-related protein 13 OS	ATG13	0.880827	-0.212328	-0.404137	-0.537986	-0.928378	0.218442	-0.186861	0.57468	0.245473	-0.221595	-0.427496	-0.147857	-0.384513	-1.16321	-0.0578018	-0.618376	0.0654087	-0.58737	0.0848514	-0.50665	0.0321085	-0.0367613	0.219107	1.01302	0.112499	0.031281	-0.0894592	-0.15514	0.642575	0.340256	-0.288888	-0.0786706	0.744629	-0.386076	0.0782792	0.648351	0.388404	-0.0305624	0.000594492	-0.753318	-0.153381	-0.370257	-0.0978229	0.14207	0.186062	0.304896	-0.0436565
O75146	Huntingtin-interacting protein 1-related protein OS	HIP1R	-0.0490765	-0.536208	-0.597301	0.0755154	-0.409895	-0.620057	-0.109999	-0.293502	-0.161212	0.457031	0.178462	0.443262	-0.206829	-0.276915	1.10673	0.0566823	-0.320915	-0.540652	-0.454144	1.17056	-0.494413	-0.439254	-0.756856	-0.243585	-0.897438	-0.765943	-0.175449	-0.552078	0.334125	-0.260017	-0.0706724	0.345597	0.511694	1.6297	1.73043	0.103847	-1.17728	-0.129141	-0.474059	-0.100388	-0.906716	-0.42378	0.133511	-0.187335	0.742938	-0.283076	0.115707
O75147	Obscurin-like protein 1 OS	OBSL1	-0.0336135	-0.139202	0.557061	-0.134229	-0.553531	0.205238	-0.518106	-0.111391	-0.0146149	0.318333	0.2064	0.136215	0.988816	-0.100653	-0.386677	-0.233465	0.250415	0.696923	0.0574723	0.591516	0.792642	-0.218033	-0.769875	-1.12436	-0.394308	-0.159315	0.400913	-0.181523	-0.484709	-0.662455	0.173693	0.354397	0.809817	0.225267	0.843445	-0.398711	-0.189666	-0.421063	-0.471712	0.399638	0.202764	0.373418	-0.354321	0.5453	0.52755	0.421418	0.275253
O75150	E3 ubiquitin-protein ligase BRE1B OS	RNF40	-0.0732506	0.153522	0.0873078	0.128602	0.128826	-0.0246445	0.0156255	-0.170752	-0.263807	0.83288	-0.00555332	0.374659	0.453193	0.0476906	-0.165731	0.247973	-0.199891	0.0393528	-0.255474	0.89069	0.385425	0.0564643	0.186961	0.0690441	0.0107942	0.376438	0.584337	-0.0117021	0.0699328	-0.114476	0.117081	0.250713	0.0770431	-0.127228	0.202702	0.155118	0.275627	0.211652	-0.484424	0.325833	-0.413873	0.37687	0.205722	0.304371	0.593545	-0.134701	0.442873
O75151	Lysine-specific demethylase PHF2 OS	PHF2	-0.335452	0.267177	0.225793	0.221705	0.240085	0.197762	-0.417864	0.0982082	0.0381985	0.67731	0.409695	-0.316309	-0.209161	-0.522182	-0.457651	0.75432	0.509819	0.767559	-0.315942	0.016186	-0.703049	0.0186255	-0.00513236	-0.243984	0.750385	0.542495	0.434267	-0.131299	-0.0119862	-0.448588	0.696899	-0.032839	-0.182074	-0.293069	-0.490193	0.506439	0.148174	-0.288362	-0.254224	0.310805	0.389938	0.750637	-0.331475	0.326609	-0.348553	-0.565972	-0.777435
O75152	Zinc finger CCCH domain-containing protein 11A OS	ZC3H11A	-0.204054	-0.561866	-0.416974	0.0988908	-0.00703103	0.270003	0.839438	-0.223722	-0.0948932	1.08441	0.302025	0.543989	0.386621	-0.344209	-0.626266	0.887062	-0.0138485	-0.0424282	0.0128437	0.847847	0.201688	-0.446927	-0.188965	0.233493	0.222673	-0.214699	0.466121	-0.17235	-0.259574	0.0065913	-0.0166821	-0.0489492	-0.112966	-0.251422	0.859597	0.204249	0.0863684	0.115028	-0.150708	0.380623	-0.461265	0.452657	-0.119436	1.17789	0.289969	-0.375932	0.269265
O75153	Clustered mitochondria protein homolog OS	CLUH	-0.0617549	-0.372028	0.717385	0.120856	0.431409	0.851875	0.249939	-0.311507	0.484186	0.800397	0.0100767	-0.634003	-0.265695	-0.202889	0.353633	0.335596	-0.566897	-0.26271	-0.0118442	0.195599	0.162078	-0.0719961	0.322689	-0.136653	-0.423685	0.294344	-0.303754	-0.357884	1.21125	-0.535487	0.242513	-0.167626	0.288049	-0.678108	0.000504653	0.0809209	-0.250275	0.029089	0.221899	0.327593	-0.585022	0.0606034	0.68077	-0.494806	0.123109	-0.488032	0.0324713
O75155	Cullin-associated NEDD8-dissociated protein 2 OS	CAND2	0.764105	-0.540089	-0.538309	-0.0445589	-0.160721	1.38642	-0.704985	-0.161835	-0.237953	0.302912	-0.443816	-0.312452	0.464389	-0.0664981	0.346235	-0.71427	-1.19237	-0.758085	0.228125	0.477467	1.24906	0.417062	-0.310272	0.497363	0.240338	0.0623951	0.788999	-0.0826286	-0.156586	-0.265162	-0.147953	1.68825	1.7395	-1.0362	-0.484694	0.110196	-0.255185	-0.0866171	-0.5239	0.180304	-0.269263	-0.389594	0.94499	0.447115	0.716181	-0.67296	-0.083187
O75157	TSC22 domain family protein 2 OS	TSC22D2	0.436624	0.282735	-0.382635	-0.0759693	0.658955	-0.349135	-0.0550869	0.399935	0.33663	-0.116746	-0.708963	-0.379235	-0.586401	0.317999	0.0871639	-0.929427	-0.235646	0.0150869	0.00415356	1.06916	0.698591	0.928957	0.393846	0.181708	0.424749	-0.402026	0.191599	0.185132	-0.058632	0.232607	0.081281	0.383013	0.726484	-1.7149	-0.124755	0.26987	-0.983712	-0.47278	-0.366004	-1.13645	0.176039	-1.26056	-0.537072	-0.488063	1.03274	0.443746	0.415734
O75164	Lysine-specific demethylase 4A OS	KDM4A	-0.208574	-0.535548	-0.365059	-0.729126	-0.675519	-0.275677	0.573914	0.00197198	0.186366	0.0955992	-0.144042	5.59e-05	0.111085	0.168588	0.0458966	0.0327426	0.0964413	0.021547	-0.185114	0.0715377	0.116063	0.011116	-0.47159	-0.457887	-0.78216	-0.692213	0.446335	-0.0492705	0.672307	-0.302466	-0.662967	0.205251	0.46217	0.212407	0.215074	0.151885	0.258628	-0.501694	-0.162516	0.462692	0.349642	0.0402593	0.211551	0.185335	0.453295	0.455891	0.429108
O75165	DnaJ homolog subfamily C member 13 OS	DNAJC13	-0.214805	-0.0496862	-0.219607	-0.065197	-0.239832	-0.395185	0.0759719	0.0283037	0.206394	-0.141195	-0.370523	0.161835	0.26062	0.481215	0.251865	-0.034542	-0.0905937	-0.36293	0.144998	-0.231378	0.97058	0.225369	0.354035	0.469921	0.224799	-0.0715853	-0.12872	0.0585418	0.495541	0.115293	0.432892	-0.341451	-0.0244976	-0.0356758	-0.165388	0.436467	0.164914	0.304771	0.403732	0.00605887	0.116174	0.520548	0.430571	-0.234368	0.12977	0.159788	-0.0351364
O75170	Serine/threonine-protein phosphatase 6 regulatory subunit 2 OS	PPP6R2	0.153497	0.308327	-0.343468	0.597638	-0.406136	0.292465	0.331466	0.376046	0.266068	0.0742281	0.279498	0.0855748	0.252869	1.08224	0.826164	0.202909	0.285899	0.0370451	0.0918602	0.134333	0.120384	0.230291	0.130917	-0.511206	-0.103324	0.0268775	-0.554744	0.279248	0.0161219	0.36024	-0.101213	-0.241723	-0.194719	0.197262	-0.243796	-0.117903	0.644068	0.314256	0.321037	-0.619748	0.516932	0.814504	-0.0862882	-0.679134	-0.223664	-0.170022	-0.321598
O75175	CCR4-NOT transcription complex subunit 3 OS	CNOT3	0.0567221	0.0283812	-0.151607	0.24137	0.0435435	0.140013	0.0357019	0.173679	0.0213117	0.739301	0.234335	0.353883	0.212812	-0.06363	0.368464	-0.312724	-0.039738	-0.236547	-0.35502	0.36124	0.0915158	-0.0336768	-0.296541	0.336184	0.176259	0.0459411	0.284346	-0.1018	-0.235804	0.174048	-0.179338	0.0299552	-0.0172213	0.231024	0.346422	0.276983	-0.20899	0.0196649	-0.0393783	-0.541924	0.120868	0.25726	-0.179467	0.230621	0.64427	0.0278688	0.50942
O75179	Ankyrin repeat domain-containing protein 17 OS	ANKRD17	-0.0647891	0.55033	-0.303818	-0.0868604	-0.00539412	0.767546	0.125289	-0.0668446	0.0709268	-0.0473519	0.205191	-0.210131	0.293107	-0.0876611	0.0281883	0.0385424	0.182612	0.0255127	-0.351273	0.584849	0.518295	0.514727	-0.0668402	-0.0600841	0.209194	-0.368431	-0.0965254	-0.0194323	-0.72685	-0.271526	-0.202143	-0.010277	0.21196	-0.532391	0.157974	-0.164414	-0.202318	0.0940113	0.00658602	-0.182918	0.359948	-0.00632648	0.112542	0.0972482	0.275729	-0.524243	1.6412
O75182	Paired amphipathic helix protein Sin3b OS	SIN3B	0.0295925	-0.12553	-0.23015	0.193032	0.539979	-0.214136	0.692086	0.0484715	0.0239841	1.26546	0.108713	0.635955	0.425935	0.477148	0.407402	-0.196513	-0.740539	-0.165188	0.355194	0.815773	-0.0865875	0.282148	-0.100868	-0.12435	0.00681368	0.36115	0.441311	0.00320334	-0.108725	0.205191	-0.142905	0.830609	-0.115419	-0.449904	-0.228218	0.899809	-0.31542	0.2692	-0.243882	0.441202	0.0694298	0.267313	0.245681	0.804556	0.710469	-0.190447	0.212415
O75190	DnaJ homolog subfamily B member 6 OS	DNAJB6	-0.332944	-0.454349	-0.555667	-0.47366	-0.474691	0.392256	-0.864955	-0.321925	-0.831299	1.30471	0.912417	0.396066	-0.0146253	-0.121438	-0.108092	-0.00261146	-0.0921511	0.117154	0.384566	0.458816	1.00523	0.621692	0.458439	-0.469525	-0.334721	-0.260837	0.652774	-0.423673	-0.779874	0.0245968	0.502847	-0.195873	-0.388707	0.038861	0.554254	-0.0148616	-0.479577	0.576878	-0.552277	0.185023	0.0263162	-0.57557	-0.349886	0.0494139	0.706972	0.249947	-0.14206
O75191	Xylulose kinase OS	XYLB	-0.246888	-0.194872	0.498661	0.46161	0.12954	-0.187377	-0.888943	0.268482	0.233657	-0.64186	-0.308681	-0.287027	-0.480978	-0.134637	-0.0387813	-0.547443	-0.552043	-0.34589	0.80405	-0.422512	-0.497664	-0.176044	0.411898	-0.402626	0.628268	0.658873	-0.264575	0.381956	0.106554	0.11533	-0.182274	-0.683741	-0.177402	-0.13142	0.137808	-0.446906	-0.0220639	-0.496239	-0.596643	-0.44949	-0.163927	-0.542432	-0.222777	-0.500098	-0.237212	0.0490143	0.0824883
O75208	Ubiquinone biosynthesis protein COQ9, mitochondrial OS	COQ9	0.266525	-1.6137	-0.56579	-0.640486	0.648341	0.802605	0.251714	-0.0599359	-0.186621	-0.180309	-0.0128546	-0.0914811	0.143298	0.0609073	-0.184291	-0.0343273	0.750241	-0.559179	1.40302	-0.06131	-0.418782	-0.773911	2.7517	0.0712704	-0.291665	-0.356421	-0.76656	-0.535973	0.134218	-0.00242286	0.908797	-0.030093	0.791732	-1.94942	-0.448902	-0.42775	0.357654	-0.437784	-0.276405	0.0585973	-0.317959	-0.315583	0.300888	-0.414161	-0.45433	0.812149	-0.0962102
O75223	Gamma-glutamylcyclotransferase OS	GGCT	0.322655	-0.596799	-0.40066	-0.96768	1.18413	-1.18342	-1.46645	0.128193	-0.392612	-0.219171	-0.729666	-0.752284	-0.49696	-0.670083	0.372605	-1.42692	-0.203183	0.846558	0.0264801	-1.28601	-0.971675	-0.843452	0.601807	-0.541349	1.14785	1.9964	-1.01037	0.179915	-0.127769	1.85713	-1.05158	1.0942	1.18933	-1.08303	0.109567	-0.612104	-0.654641	-0.713124	-0.285339	-0.692737	-0.731116	-0.873251	1.06834	1.29692	0.319916	-1.65071	-0.794348
O75251	NADH dehydrogenase [ubiquinone] iron-sulfur protein 7, mitochondrial OS	NDUFS7	-0.706309	-0.314548	0.601634	-0.331133	-0.499085	0.621653	0.0160705	-0.30966	-0.209449	-1.00322	0.405457	-0.158316	0.0963283	0.188387	0.555952	1.21336	0.337974	-0.221752	1.05326	-0.673857	-0.615436	-0.644036	0.528229	0.396891	0.578638	0.233515	0.29252	-0.590559	-0.222922	0.117363	0.144421	-0.269734	0.204678	-0.0789839	0.228264	-0.00290245	-0.0858879	0.96042	-0.013001	0.114429	0.683149	1.0214	1.14256	0.644943	-0.242234	0.493923	-0.442985
O75306	NADH dehydrogenase [ubiquinone] iron-sulfur protein 2, mitochondrial OS	NDUFS2	-0.0499269	-0.365756	0.389895	0.012236	-0.281345	0.592741	0.191918	0.12739	0.22549	-0.240771	0.146043	-0.163488	0.45545	0.347183	0.385072	0.76401	0.575315	0.240147	0.884821	-0.512238	-0.154393	-0.5389	0.327476	0.177211	0.447537	0.525777	0.101583	-0.215952	-0.0233514	0.0127136	0.210926	-0.163607	0.386527	-0.48171	-0.0223145	-0.12002	0.22293	0.448811	0.0727327	0.146966	0.242677	0.348661	0.420509	0.25913	-0.134105	0.47662	-0.210466
O75312	Zinc finger protein ZPR1 OS	ZPR1	-0.00605586	-1.23332	-0.534209	-0.240925	-0.80408	0.148865	-0.564966	-0.0911843	0.973062	-0.710822	-1.30944	-0.77662	-0.865714	-0.217131	-0.300796	-0.782989	-0.0247099	0.475663	0.323326	0.0407031	-0.698392	-0.052295	-1.1317	0.503664	0.0105739	-0.803782	-0.243259	0.043045	-0.101658	-0.0121251	-0.878995	-1.024	0.469949	0.249665	0.386522	0.0805586	-0.723205	-2.04706	-0.178926	-0.849492	-0.917211	-1.79264	-0.672218	-0.825307	0.128062	0.833975	-0.078953
O75319	RNA/RNP complex-1-interacting phosphatase OS	DUSP11	-0.197586	-0.325176	-0.2449	-0.0923492	-0.045824	0.0825562	0.31786	-0.278994	0.21827	0.766209	0.929743	0.541552	1.11051	-0.0169354	-0.107821	0.737398	-0.221122	0.690819	0.0976213	0.489498	-0.387945	-0.270616	-0.175448	-0.409965	-0.299122	0.0122058	0.361889	0.129043	-0.0184418	0.247022	-0.204821	-0.151506	0.124509	-0.196978	0.220749	0.285205	0.203559	0.0883375	-0.129073	0.412506	-0.217308	0.275094	-0.389721	0.63459	0.391456	-0.0811754	0.046142
O75323	Protein NipSnap homolog 2 OS	NIPSNAP2	-0.277443	-0.612112	0.0814839	-0.416848	0.074256	1.03965	-0.442107	-0.694321	-0.569842	-0.00539032	-0.146458	-0.39376	-0.345593	-0.448469	-0.548411	0.187843	-0.417497	-0.147651	1.82727	0.0626508	-0.220569	-0.501547	1.45266	-0.812892	-0.690944	-0.748338	-0.0729938	-0.945479	0.328506	-0.150248	0.486427	0.277662	0.870136	-1.16366	0.230565	0.583277	0.110247	0.325201	-0.423532	0.294516	-0.422126	-0.86419	0.445934	-0.418837	-0.651816	0.164594	-0.858612
O75330	Hyaluronan mediated motility receptor OS	HMMR	0.307302	-1.63387	-0.677718	-0.245471	-1.81928	0.234936	-0.466182	-0.158643	-0.640314	-0.195622	-1.0811	-0.325179	-0.489675	0.419743	1.0691	0.0175904	0.984918	1.38456	-0.606574	0.109708	0.630867	0.634074	0.177064	0.425756	0.21742	0.191912	0.639501	0.0741418	0.443547	0.231383	0.0678272	0.339262	0.804214	-0.430368	0.200859	-0.926631	-0.568797	0.664717	-0.594191	-1.19589	-0.0343081	-0.4081	0.756122	0.220251	0.109851	0.27698	-0.188119
O75339	Cartilage intermediate layer protein 1 OS	CILP	0.286966	0.729817	-1.91118	-0.304978	-0.857076	-0.490587	0.516684	2.97964	0.639977	-1.11741	0.265204	-1.34617	-0.290645	-0.544336	0.912763	-1.9065	0.821516	-1.47321	-1.39345	-1.64188	-0.633321	0.772407	-0.240503	-1.38658	-1.4499	-1.10677	-0.671916	4.85757	-0.602548	0.295246	-1.80348	-0.607925	-0.638236	-1.09727	-1.03292	-1.36931	-0.980729	0.0891827	-0.779331	-1.7616	2.62366	0.219393	-0.958443	-0.415141	-1.48316	-1.66465	-2.24618
O75340	Programmed cell death protein 6 OS	PDCD6	-0.711301	-0.410509	0.346456	-0.0618551	0.18382	-0.866668	-0.532488	-0.745337	-0.335995	-0.805347	0.125239	0.167193	0.00671563	-0.51755	-0.0240159	0.131808	0.24712	-0.147368	0.317331	0.267393	0.467056	0.0499957	0.196178	0.717229	0.777338	0.778479	0.163611	-0.641381	-0.779512	-0.845645	0.443826	-0.191385	0.351673	-0.292389	1.04495	-0.308878	0.400907	-0.172709	-0.8344	-0.895066	-0.599366	-0.0658053	-0.131418	0.157039	-0.53178	0.929853	0.333595
O75347	Tubulin-specific chaperone A OS	TBCA	-0.533915	-0.826046	-0.32898	-0.177895	0.268174	-0.246355	-0.369549	-0.0138711	0.664834	0.353502	-0.989849	0.469289	-0.963267	-0.231183	-0.687687	-1.68917	0.482705	1.67838	-0.0208593	-0.549508	-1.47237	0.124926	-1.10233	0.378836	0.999755	0.43353	-1.49233	0.258649	0.535858	0.405276	-2.07914	-0.513748	0.640709	-0.140584	1.14797	-0.497015	-0.832905	-2.14448	-0.295331	-1.15506	-1.83115	-2.19367	-0.160768	-0.809591	-0.0118805	0.448378	-0.247981
O75348	V-type proton ATPase subunit G 1 OS	ATP6V1G1	0.0813274	0.436532	0.399789	0.466871	-0.494241	0.785182	0.287044	-0.36907	-0.611265	-0.387405	-0.0741825	-0.664558	-1.38769	-0.101614	0.508256	-0.378916	0.213613	-0.457269	0.541301	-0.345827	0.542039	0.396896	0.433078	-0.479239	1.25163	0.262493	-0.398113	-0.44674	-0.396202	0.446918	1.40178	0.291811	0.969357	-1.26668	-0.435409	0.0902755	-0.129309	-0.459115	-0.296317	-0.249108	0.191335	-0.356649	-0.0421009	-0.298737	-0.320939	0.109678	0.0167929
O75351	Vacuolar protein sorting-associated protein 4B OS	VPS4B	-0.00175411	-0.0518519	0.204511	-0.0528722	-0.36955	0.375436	0.447927	0.0563213	0.00182991	0.0964509	-0.0194514	-0.314122	0.24173	0.294445	-0.471594	-0.21526	-0.0217664	-0.358701	-0.11899	0.00255638	-0.172852	0.0205485	0.128177	1.1014	0.30017	-0.0416288	0.57731	-0.0489002	-0.13461	0.0766675	0.00310566	-0.233342	-0.261318	0.143323	0.121512	1.01035	-0.506943	-0.155665	0.0671	0.409111	0.719848	-0.0638047	-0.0224951	0.115047	0.345753	-0.125201	-0.249483
O75354	Ectonucleoside triphosphate diphosphohydrolase 6 OS	ENTPD6	-0.146499	-0.423577	-0.241086	0.0300327	-0.296422	0.127221	0.0281503	-0.744475	0.694706	0.101416	-0.595824	0.0982934	0.162638	-0.0987613	0.051133	-0.129776	-0.529468	-0.115429	-0.169856	0.0541863	-1.16662	-1.21144	0.0254075	0.123057	0.708753	0.71104	0.105399	-0.546761	-0.198635	-1.17038	-0.0470057	0.0718463	0.463864	-0.31906	0.258189	0.472879	0.403329	0.238379	0.775069	0.196728	-0.221308	0.100029	0.308459	0.224945	0.901895	-0.431748	0.767819
O75356	Ectonucleoside triphosphate diphosphohydrolase 5 OS	ENTPD5	-0.367983	-1.25915	-1.17929	-0.315924	-0.458126	0.200451	-0.260948	0.295669	-0.118616	0.0166253	0.0911535	-0.0883977	-0.0540168	-0.441314	-0.294997	-0.545632	-0.230188	0.492419	-0.182419	0.733233	-0.0329951	0.0824982	0.154239	-0.286334	-0.121638	-0.0837197	-0.0472328	0.110943	0.16391	0.0319377	-0.0423134	1.2709	1.47046	-0.424528	-0.687939	0.91903	-0.194007	-0.655153	0.362296	0.337026	0.155838	-0.521563	-0.459029	-0.297036	-0.16027	0.492768	0.216217
O75362	Zinc finger protein 217 OS	ZNF217	0.29429	-0.9775	0.0885621	-0.576963	-1.03754	0.311248	1.09318	-0.203733	0.756681	-0.136602	-0.77509	0.233031	-0.0732469	-0.512753	-0.626329	-0.128364	0.0864535	-0.59284	-0.439072	-0.482356	-0.0559234	0.188239	-0.337891	-0.0916462	-0.128275	1.22132	-0.124245	0.0233767	0.184435	-0.913861	1.22498	0.400409	0.703109	-1.01442	0.462571	-0.0988007	0.515121	0.544916	-1.29632	0.526166	-0.120146	1.476	0.227729	0.065129	-0.468168	-0.349654	-1.48526
O75365	Protein tyrosine phosphatase type IVA 3 OS	PTP4A3	0.00250322	-0.276068	-0.213513	-0.0707956	-0.134192	0.030654	0.142091	0.411856	0.0803089	-0.0308169	-0.415022	-0.162223	0.397997	0.0110666	0.15236	0.113792	0.198023	0.172363	0.580768	0.105135	0.957146	0.0102583	0.797633	-0.0860172	0.716096	-0.833156	-0.45696	-0.20645	-0.215464	-0.51161	1.5844	0.312216	0.565384	-0.507099	-0.0911088	-0.210268	0.961749	0.0594265	-0.130161	-0.329272	0.317415	0.0020181	-0.0733069	0.0465808	-0.106866	-0.586769	0.144192
O75367	Core histone macro-H2A.1 OS	H2AFY	-0.0928882	-0.865361	-0.575019	0.0466061	0.234958	0.339459	-0.219995	-0.265322	-0.185528	-0.136246	0.21722	0.725499	0.0859206	-0.0597072	-0.537679	0.260582	0.39822	0.486926	0.532632	0.439086	-0.109872	-0.699457	0.239246	-0.0155305	-0.323082	0.577675	0.465744	-0.31364	-0.246577	-0.314577	0.603497	0.695711	0.743436	-0.0889955	-0.345716	-0.439277	0.110432	0.607771	-0.37425	0.576167	0.316582	1.01542	0.206931	1.12784	-0.356787	-0.923648	-0.743953
O75368	SH3 domain-binding glutamic acid-rich-like protein OS	SH3BGRL	-0.597541	-0.715879	-0.337992	-1.18293	2.39672	-1.47276	-1.471	0.891801	-1.01344	-0.406866	-0.366374	-0.561925	-0.988178	-0.677255	1.12849	-1.78108	-1.50454	1.23224	-0.766618	-1.16068	-0.755145	-0.229412	-0.165072	-0.796276	4.56874	1.07481	-2.21389	0.633276	-0.875927	4.17525	-1.72562	2.43432	0.694754	-0.753192	0.201334	-1.05439	-1.4824	-2.65012	-1.97668	-1.36642	-1.91799	-2.51712	0.954388	2.39271	0.254347	-0.675756	0.042359
O75369	Filamin-B OS	FLNB	-0.446848	0.269076	0.410709	-0.362379	0.0440522	-0.32121	-0.54736	0.660029	-0.654122	-0.44663	0.155508	0.221879	-0.299386	0.703663	0.363587	-0.461909	1.32023	-0.699263	0.341767	-0.465343	-0.135314	0.517352	0.593543	0.200949	0.129971	0.0972308	-0.612255	-0.0385615	-0.900026	-0.228563	1.19943	0.176831	0.0106521	-0.721449	-0.97642	-0.188187	-0.867706	0.0458996	-0.603588	0.0564917	0.388542	0.379091	-0.652342	-0.541981	-0.391924	0.139486	0.109325
O75376	Nuclear receptor corepressor 1 OS	NCOR1	-0.0534379	-0.0245634	-0.0800204	0.071013	0.382437	0.128494	0.657211	0.00835517	-0.073707	0.165703	0.414141	0.531047	0.35286	-0.19007	0.0494448	0.0717911	-0.18775	-0.162875	0.108008	0.574932	0.00692277	0.0864002	0.109475	-0.375502	0.240176	0.647754	0.803635	0.228921	-0.0541163	-0.144451	0.00726641	-0.119977	0.146357	-0.0466055	-0.404229	0.96915	0.488695	0.406583	-0.339381	0.187612	0.0219726	0.450828	0.131626	0.524286	0.285433	-0.350463	-0.0086635
O75379	Vesicle-associated membrane protein 4 OS	VAMP4	0.169817	0.0872262	-0.451466	-0.00676029	-0.0252958	0.138378	0.158918	0.344919	0.220627	0.46697	-0.344368	-0.116337	-0.0263248	0.0344087	0.0278332	-0.209365	0.262551	-0.621289	-0.0865539	0.228393	-0.242242	0.273568	0.896545	-0.0710159	-0.304751	0.832356	0.489405	0.703498	-1.22623	-0.476432	0.158065	0.914714	-0.389805	-0.743364	-0.711253	0.428186	0.162305	0.600129	-0.0307183	0.262009	-0.459665	0.079178	-0.335186	0.449009	-0.131374	-0.171715	-0.285447
O75380	NADH dehydrogenase [ubiquinone] iron-sulfur protein 6, mitochondrial OS	NDUFS6	-0.12238	-0.0605819	0.00466419	0.179877	-0.33584	-0.081645	-0.62578	-0.201466	0.34079	0.219635	0.314475	0.0352975	0.362297	0.216423	0.00092903	-0.137405	-0.144795	-0.192011	-0.000298419	0.368661	0.103734	-0.0953089	-0.130482	-0.00161831	0.0914717	0.389133	-0.233107	0.0808635	-0.322777	-0.163163	-0.786129	-0.178691	0.101596	-0.0987002	0.15608	0.115265	-0.114672	-0.124483	0.0386874	-0.0867333	0.0961658	-0.305081	-0.16903	-0.239818	0.0708776	0.40215	-0.00291692
O75381	Peroxisomal membrane protein PEX14 OS	PEX14	-1.07129	-0.581169	0.1271	0.372589	-0.0143841	0.270481	0.487353	-0.246826	-0.390195	-0.353938	-0.278656	-0.0677071	0.845284	0.532458	-0.651509	-0.233543	0.358691	0.137928	1.4439	1.41306	0.338521	-0.306001	0.83939	0.0279632	-0.10277	-1.02634	-0.247155	-0.31198	-0.0824241	0.079319	0.527956	0.152197	0.171867	-0.937137	-0.213004	-0.626267	0.0384323	1.0202	-0.255595	0.0843524	0.280107	0.438545	-0.12468	0.730854	-0.248279	-0.137066	-0.0110596
O75382	Tripartite motif-containing protein 3 OS	TRIM3	0.546519	0.06012	-0.421283	-0.223297	0.0934719	-0.407679	-0.255222	0.378878	-0.331198	0.138757	0.0593863	0.500882	-0.0893293	0.37129	0.693076	0.450607	0.957531	-0.564184	-0.773069	-0.530862	-0.266922	0.183106	0.0895097	-0.24151	0.425109	0.061494	-0.481094	0.593644	-0.0675406	-0.13515	-0.17804	0.0134245	-0.0336607	0.242633	-0.523943	0.333446	-0.264575	0.0022957	0.127918	0.0173304	0.137929	0.142762	-0.201854	0.502098	0.458462	-0.394104	-0.0951573
O75390	Citrate synthase, mitochondrial OS	CS	-0.551214	-0.689414	0.249038	0.0877007	0.837456	-0.196066	0.240909	-0.582201	-0.301585	-0.389197	0.0957899	-0.00239512	-0.626322	0.0560863	0.316338	-0.227998	-0.0346061	0.115462	0.602501	0.149602	-0.886529	-0.100435	0.999269	0.41762	0.103934	-0.968076	-0.295219	-0.968816	0.850083	0.0845224	-0.60531	0.489826	0.521785	-0.358073	0.261887	0.203103	-0.777424	0.371881	-0.10475	0.337542	-0.164252	-0.114666	0.764433	0.195922	0.0126255	-0.144113	-0.410623
O75391	Sperm-associated antigen 7 OS	SPAG7	-0.206586	0.0104343	-0.65685	-0.017604	1.08326	1.02011	0.572391	-0.387442	-0.0859766	-0.211208	0.841317	-0.141828	0.459618	-0.467492	-0.306748	-0.606877	-0.294194	-0.591237	0.194805	0.645613	-0.236397	-0.122377	0.0105726	-0.832756	0.100238	0.719386	0.394738	-0.0703639	0.120012	-0.488533	0.142374	0.100946	0.702651	0.491833	0.120595	0.357088	0.481835	-0.0176524	-0.480313	-0.613583	-0.651838	-0.784027	-0.141948	-0.838941	0.349642	-0.370283	0.295714
O75396	Vesicle-trafficking protein SEC22b OS	SEC22B	-0.298662	0.199785	-0.207032	-0.141083	-0.0378515	-0.478213	0.254094	-0.195855	-0.443907	-0.508875	-0.131087	-0.286772	0.131122	0.347773	-0.0669696	0.474232	-0.306305	-0.450733	0.316108	0.0980352	-0.236767	0.507831	0.507033	-0.249092	-0.184837	-0.106413	-0.062788	-0.201466	-0.520512	0.30845	-0.0458866	-0.512571	-0.579086	0.0309715	0.41783	0.0259797	0.143069	-0.300815	-0.181314	-0.300305	-0.0888351	0.480291	-0.227866	0.149101	0.0772424	1.61837	0.225471
O75400	Pre-mRNA-processing factor 40 homolog A OS	PRPF40A	-0.308779	-0.243447	0.0938611	-0.264957	0.230237	0.0758807	1.19423	-0.156627	-0.00427549	0.685284	0.0920584	0.464893	0.64848	-0.137937	0.112821	0.592787	-0.0723132	0.185999	0.0609526	0.541435	0.217154	-0.382004	-0.0605824	-0.37909	0.233092	0.173526	0.720397	-0.358309	-0.367763	0.0142858	-0.445915	0.534295	0.240778	0.00196005	0.241924	0.241862	0.209486	-0.00326553	-0.0925184	0.35535	0.0385988	0.367681	0.463585	0.755143	0.777289	-0.182054	0.377268
O75410	Transforming acidic coiled-coil-containing protein 1 OS	TACC1	0.521591	-0.545138	-0.759923	-0.762005	-0.879044	0.603426	-0.468556	0.427833	-0.418821	-0.872695	0.221826	-0.646187	-0.391475	-0.284361	-0.401023	-1.22487	-0.51845	-0.962885	-0.995514	-1.39235	-0.0732728	0.873379	-0.257584	-0.412814	-0.283148	0.455549	-0.79042	0.480058	-0.999586	0.589997	-1.19017	-0.373783	0.774262	0.863116	-0.627546	-0.12459	-0.722259	-1.14449	-0.810121	-1.50396	0.562365	-0.60829	-0.848527	-0.561508	-0.69012	-0.579527	-0.514715
O75414	Nucleoside diphosphate kinase 6 OS	NME6	-0.160465	-0.985116	-1.05906	-0.178951	0.099335	-0.148664	-0.0732897	0.128166	0.266036	-0.297109	-0.360953	-0.302889	-0.135523	0.131034	0.635693	-0.22916	-0.642761	0.203072	0.441282	0.11417	-0.0506555	-0.0963233	0.0591733	-0.273923	-0.48913	-0.639982	-0.679563	-0.305457	-0.180017	-0.593105	0.684075	-0.0112193	0.568893	-0.749069	0.413178	-0.235394	0.160374	0.291553	-0.274615	0.00520126	-0.611846	-0.232252	-0.811848	-0.731485	0.0470642	-0.546162	-0.262853
O75420	GRB10-interacting GYF protein 1 OS	GIGYF1	0.342543	0.394921	0.0402043	0.245911	-0.241287	0.29324	-0.491022	0.424644	-0.176374	-0.0529581	0.0540422	-0.141952	0.0831382	-0.244439	-0.0404073	-0.648949	-0.544256	0.185687	-0.145791	0.7491	0.131464	-0.0049053	0.0800332	-0.412785	-0.16531	0.506317	0.416572	0.0530667	-0.689865	-0.562025	-0.0813761	0.181609	0.0524931	-0.641463	0.117654	0.198513	-0.15412	-0.0747746	-0.0530018	0.034225	-0.204571	-0.419376	-0.269591	-0.149	-0.118588	0.0887278	0.0840439
O75427	Leucine-rich repeat and calponin homology domain-containing protein 4 OS	LRCH4	0.518441	0.189321	-0.140152	-0.0811602	0.117917	-0.457594	-0.278771	-0.213753	-0.305504	-0.121748	0.196197	-0.187111	0.346799	0.428282	-0.218323	-0.575534	0.223468	-0.780708	-0.0357298	0.476064	0.156275	0.225467	0.321435	-0.217351	0.0195054	-0.173671	0.246697	0.472513	-0.100521	0.279152	0.211198	0.210526	0.267882	-0.566169	-0.177711	0.426039	0.119416	-0.00878348	0.10329	-0.453041	0.510044	0.0713363	-0.105428	-0.679314	-0.111428	-0.0290808	-0.149707
O75431	Metaxin-2 OS	MTX2	-0.13433	-0.336365	0.157685	-0.0190615	0.393214	1.12514	0.302605	-0.213869	-0.329879	0.00211935	0.16353	0.364191	0.591431	0.154273	0.0407014	0.505204	0.143799	0.120863	1.26734	0.58722	-0.0845657	-0.710119	0.995289	-0.181767	-0.0406897	-0.327667	-0.324459	-0.472377	-0.143513	-0.429794	1.09877	0.44756	0.346564	-0.709403	0.120872	-0.674478	0.112063	0.778973	-0.252926	0.77361	-0.521537	0.280942	0.653971	0.372551	-0.150415	0.0969799	-0.491189
O75436	Vacuolar protein sorting-associated protein 26A OS	VPS26A	-0.244855	0.349544	-0.130298	0.216824	-0.155352	0.503281	0.188786	0.0587647	-0.131809	-0.341627	0.0329661	0.372817	-0.0838481	-0.068254	-0.269979	0.233015	0.0748179	-0.192445	-0.354464	-0.0475733	-0.43033	-0.127453	-0.155031	0.213544	0.0815165	-0.225732	0.605211	-0.15906	0.10735	0.0919067	0.221054	-0.51539	-0.0147299	0.747044	0.423157	0.26356	-0.182134	-0.43098	0.117026	-0.410097	0.0748785	0.121355	0.00398942	0.0803534	-0.372956	0.710604	0.1468
O75439	Mitochondrial-processing peptidase subunit beta OS	PMPCB	-0.59327	-0.88069	-0.437118	0.392235	0.737905	1.33936	0.165449	-0.214622	0.174086	0.0633276	-0.605384	-0.258553	-0.480568	-0.188062	0.26669	-0.6626	-0.31912	0.18066	1.02828	0.669775	-0.954052	-0.203655	-0.266172	0.138554	0.545224	-0.442391	-0.892222	-0.451349	0.562927	0.0214161	-0.183346	0.854205	0.29149	-0.748865	0.784584	-0.54908	-0.374525	-0.7088	-0.492406	0.290944	-0.241127	-0.863426	0.80054	0.446263	0.49253	-0.274878	0.304884
O75446	Histone deacetylase complex subunit SAP30 OS	SAP30	0.0885911	0.100608	-0.829871	-0.451119	0.830861	0.152004	0.313564	-0.00290454	0.0161464	0.687669	0.381317	0.0622329	0.434335	-0.0494404	-0.116163	0.16601	-0.421346	-0.0832914	-0.233703	0.282238	-0.759299	-0.464424	-0.26693	-0.47718	-0.97282	0.121051	0.841728	-0.0779333	-0.189107	-0.703772	0.0306178	-0.461118	-0.327947	-1.10824	0.123392	0.168317	0.315744	0.0752922	-0.237005	0.274551	-0.291418	0.23049	0.0411366	0.353696	0.492555	-0.141335	0.142938
O75448	Mediator of RNA polymerase II transcription subunit 24 OS	MED24	-0.215898	-0.309682	-0.695559	0.390761	-0.526283	0.277013	0.421634	-0.09251	0.200337	0.497918	0.139925	0.147289	0.394827	-0.246172	0.234782	0.308497	-0.576613	-0.179809	-0.0424488	0.457854	-0.409239	-0.744653	-0.274469	0.169879	0.282622	0.377563	0.248453	-0.340529	-0.0275203	-0.100775	0.139448	0.241121	0.822004	-1.06023	0.237802	0.231615	0.107028	0.0660072	-0.0179464	0.244548	0.247472	0.278178	0.670046	0.661937	0.705175	-0.140662	0.31531
O75449	Katanin p60 ATPase-containing subunit A1 OS	KATNA1	0.0642659	-0.468433	-0.693969	-0.176795	-0.31357	0.587245	0.201594	-0.0553358	0.1181	0.0952728	0.58925	0.00910936	0.094503	-0.0808612	0.225897	-0.744464	-0.05559	-0.537628	-0.158192	0.563633	0.215458	-0.1377	0.253472	-0.608857	-0.597477	-0.0121235	0.41635	0.373946	-0.27637	-0.135618	0.323071	-0.131135	-0.00257609	-0.0956383	-0.631481	0.181644	0.166163	-0.327703	-0.477713	-0.302459	0.107505	-0.290486	-0.20048	0.747614	0.227378	0.0096618	0.162178
O75475	PC4 and SFRS1-interacting protein OS	PSIP1	-1.03194	-0.284904	0.0806311	-0.44298	0.325988	1.89209	0.440458	-0.368371	-0.425616	0.867475	-0.0344602	-0.0662832	0.369262	-0.719712	-1.88614	0.4303	-1.10263	-0.364038	-0.149234	1.4803	-0.861163	-0.349599	0.440328	-0.159746	0.456138	-0.163538	0.268831	-0.888885	-0.989707	-0.694605	-1.32522	-0.827747	-0.827952	-0.470984	0.57559	-0.701184	-0.580152	-0.42378	-0.698764	-0.00555373	-1.05757	1.96093	-0.518954	0.15299	1.02728	0.362096	0.760756
O75477	Erlin-1 OS	ERLIN1	-0.307	0.227804	-0.179006	-0.00486898	-0.628983	-0.198372	-1.59524	-0.438458	-1.01143	-0.221797	0.833225	0.167362	-0.502933	0.0616254	-0.901072	1.20938	-0.617285	0.95875	-0.807871	-0.18683	0.0292746	0.488491	-0.101378	-0.759997	-0.535079	0.0457158	1.66185	-0.371847	-0.558026	-0.601913	-0.115503	-0.809514	-1.07431	-0.736428	0.86554	0.00707205	-0.198061	-0.250762	0.220672	-1.81726	-0.810675	-0.28486	0.174571	-0.638751	-0.515116	0.535471	-0.342945
O75487	Glypican-4 OS	GPC4	-0.680013	0.435311	-1.25531	0.642905	-0.537972	-0.580441	-0.646082	0.184145	-0.2364	-0.145878	-0.703863	-1.45124	0.0183627	-0.321157	-0.439792	-0.973448	0.199014	-0.682657	-0.799605	1.3718	0.100037	0.348314	0.356064	-0.00839097	-0.969863	1.11709	-0.81908	1.01187	-1.45783	-0.740316	-0.246522	-1.39351	-1.59154	-0.86206	-1.80301	-0.148043	-0.818218	-0.856337	-0.469896	0.585797	1.55778	-0.298355	-0.129656	-1.13269	0.021835	-0.345786	0.311528
O75489	NADH dehydrogenase [ubiquinone] iron-sulfur protein 3, mitochondrial OS	NDUFS3	0.012426	-0.00773458	0.790674	0.64321	-0.171868	0.7754	0.0489437	-0.297024	-0.139188	-0.438178	0.250232	-0.126484	0.644972	0.0837779	0.567081	1.47541	0.938878	0.173037	1.32802	-0.474735	-0.018986	-0.667848	0.670367	0.364801	0.572835	0.384022	0.040907	-0.0710673	-0.0835122	0.222238	0.351979	-0.262705	0.280384	-0.123912	0.127212	-0.258615	0.0674525	0.442103	-0.3357	0.0655142	0.00915111	0.358588	0.510106	0.168354	-0.149834	0.543504	-0.136792
O75494	Serine/arginine-rich splicing factor 10 OS	SRSF10	-0.135109	-0.100841	-0.2796	-0.27727	0.323303	0.861313	0.477002	-0.0167412	-0.0038099	0.539407	0.334086	0.414133	1.06052	0.0787701	-0.0533094	0.63445	-0.0988879	0.0594017	-0.074683	0.432834	0.00283831	-0.20296	0.187791	-0.219374	0.23282	0.275853	0.577712	-0.0606052	-0.218232	0.03416	0.172299	0.421158	0.265599	-0.229197	0.393711	0.430072	0.0351468	0.533085	-0.292889	0.39555	0.0121715	0.669084	0.704878	1.29082	0.586281	0.150203	0.00358647
O75503	Ceroid-lipofuscinosis neuronal protein 5 OS	CLN5	-1.83475	-0.607653	-0.653886	0.0850524	0.436417	-0.163328	0.342791	0.0395671	-0.175466	-0.103069	0.144895	0.344696	0.111329	-0.497889	0.0154363	-0.927582	-0.681522	-0.167925	0.570459	-0.727683	-1.25621	-0.246949	1.0093	0.345825	0.755549	-0.350914	-1.23801	-0.892238	0.00439312	0.973128	2.61013	0.810917	1.36253	-0.121416	0.248654	-0.55022	-0.583092	-0.399349	-0.376564	0.00296401	-0.170519	-0.363161	1.4071	-0.0961198	0.184144	0.995728	0.959327
O75506	Heat shock factor-binding protein 1 OS	HSBP1	-0.339183	0.0548543	0.0561088	0.210082	-1.5005	0.181779	0.84667	0.297713	-0.463144	0.404675	0.916533	0.235675	0.561363	-0.356393	0.0533589	-0.330779	0.591192	-0.427038	-0.0364049	0.423929	0.97686	0.384265	-0.800027	-0.439985	-1.28618	-1.2013	0.439567	0.247213	-0.65583	-0.664482	-0.151239	-1.70435	-0.00466874	-0.79889	0.246087	-0.387989	0.447588	0.429068	-1.03244	-0.796981	-0.239419	0.445508	-1.2775	-0.196833	-0.894966	-0.0680781	-0.0120037
O75521	Enoyl-CoA delta isomerase 2, mitochondrial OS	ECI2	-0.582456	-0.500865	-0.0891189	0.149633	0.182237	-0.0359052	0.147841	-0.468099	-0.243998	-0.525364	-0.482034	-0.184113	-0.556438	-0.000840746	-0.668842	0.232693	-0.5758	-0.0209746	1.11243	0.591456	-0.865773	-0.742191	-0.645741	-0.526888	-0.970655	-0.137232	-0.130703	-0.177123	1.37906	-0.33156	-0.50449	0.320669	-0.39909	-0.151566	0.0899037	-0.585972	0.142043	-0.451234	-0.247598	1.53968	-0.822388	-0.206965	0.51837	0.0357018	0.472803	-0.658294	-0.570948
O75525	KH domain-containing, RNA-binding, signal transduction-associated protein 3 OS	KHDRBS3	-0.360019	-0.530707	1.0332	-1.63779	-0.328643	-0.384468	1.96719	0.00463787	-0.57866	0.602659	0.726011	0.202426	0.48426	-0.437883	0.486905	-0.785984	-0.177805	2.15592	-0.768433	0.0757245	-0.412049	-1.66896	-1.96242	0.403572	1.44574	-0.0204995	0.0615406	-0.223985	0.0967445	0.116814	1.92316	0.975327	0.322233	-1.04657	-0.767071	-0.793348	0.0967284	0.94953	0.589205	0.710207	0.349231	1.92084	-0.0464616	0.166909	-0.377078	-2.10246	-1.33927
O75528	Transcriptional adapter 3 OS	TADA3	-0.437052	-0.0276092	-0.0745963	0.261361	0.306487	0.224035	0.582987	0.158753	-0.0505382	0.423676	0.236989	0.386553	0.613501	0.0744263	0.184493	0.334979	-0.132823	-0.0443226	-0.131678	1.04151	0.216381	-0.132145	-0.00435206	0.143726	0.0291327	0.188028	0.437696	-0.422661	-0.513319	-0.0486996	0.511777	0.446286	0.751785	-0.520757	-0.159607	0.153844	0.199308	0.11768	-0.305239	-0.243138	-0.216971	0.244089	0.160597	0.291975	0.31192	0.366887	0.0695978
O75529	TAF5-like RNA polymerase II p300/CBP-associated factor-associated factor 65 kDa subunit 5L OS	TAF5L	0.717255	0.302035	-0.66334	-0.120835	-0.218947	0.359609	0.257141	0.237325	0.37972	0.937263	0.258191	-0.31776	0.911257	0.053919	0.267268	0.36318	-0.0130088	-0.613931	-0.217227	0.327312	-0.0260962	-0.126529	-0.0790834	-0.12399	-0.167828	0.473932	-0.355712	0.287464	-0.307948	-0.42525	-0.187411	0.131586	-0.00226199	-0.884088	-0.220429	0.109237	0.23831	-0.0340313	-0.0145281	0.21321	-0.00474232	0.283153	-0.0189052	0.865849	0.247743	-0.204138	0.292563
O75530	Polycomb protein EED OS	EED	-0.0236296	-1.18938	-1.54132	-0.5828	-1.41726	0.506804	0.0629145	0.287722	-0.142841	0.836713	-0.386141	0.219236	0.520134	-0.25346	0.183742	0.752392	-0.589246	-0.16511	-0.0497075	0.340589	-0.256107	-0.460479	-0.400335	-0.00900588	-0.217722	-0.0542355	0.513097	-0.536691	0.353487	0.156117	-0.363142	0.082304	1.62729	-0.692531	-0.383849	0.233909	-0.155809	0.486905	-0.0665437	0.164679	0.23885	0.426361	0.278665	0.152476	0.496149	0.503723	0.12368
O75531	Barrier-to-autointegration factor OS	BANF1	0.727671	-1.33477	-0.464397	0.771776	0.260646	0.189146	-0.107209	-0.573631	-0.820027	-0.448349	-0.392584	-0.0700427	-0.253086	-0.890562	0.336865	0.0208089	0.414056	0.448501	1.49248	-0.362102	-1.11031	-0.417748	-0.571448	-0.0665296	0.463459	0.270457	0.91514	-1.05767	-0.577979	-0.463459	-0.545963	-0.205738	1.39144	-0.701261	0.0420466	-0.256933	-0.369288	1.08782	-0.681407	0.187509	-0.399304	-1.62307	-0.336645	-0.972685	-0.961768	1.10592	0.201019
O75533	Splicing factor 3B subunit 1 OS	SF3B1	-0.19959	-0.425187	-0.0828333	-0.101953	0.181983	0.0244107	0.678755	-0.155073	-0.00925152	0.880753	0.149681	0.468157	0.678877	-0.114898	0.172997	0.415097	-0.275556	0.0734967	0.293017	0.713311	0.168816	-0.16286	0.182156	0.158363	0.265003	0.0804146	0.603277	-0.175322	-0.347389	-0.0714048	0.0242632	0.2378	0.20629	0.037638	0.311643	0.0582894	0.319277	0.24795	-0.221665	0.398458	-0.0357864	0.471116	0.489805	0.805577	0.806306	-0.216453	0.117005
O75534	Cold shock domain-containing protein E1 OS	CSDE1	0.232045	-0.830378	-0.689744	0.0446075	-0.391775	-0.0623456	0.505663	-0.00733358	0.0655805	-0.533401	-0.460874	-0.0428202	-0.206807	0.122459	0.258327	-0.40222	-0.178832	0.0444101	-0.193929	0.397287	-0.286393	-0.0377578	-0.441019	0.345139	-0.109658	0.348178	-0.0392557	-0.215335	-0.0155525	0.00375809	-0.634516	0.0664801	0.593367	0.170402	0.466217	-0.469123	-0.0510708	-0.594334	0.288412	0.106145	-0.0125378	-0.131997	0.695006	-0.102322	0.500287	-0.639528	0.0448992
O75554	WW domain-binding protein 4 OS	WBP4	0.0245163	-0.401275	-0.435461	0.0494255	-0.0977015	-1.07129	0.921818	0.320366	0.169582	1.52413	-0.180081	0.15896	-0.1631	-0.0567976	0.12037	-0.0941303	-0.103843	0.0166785	0.15781	0.793956	-0.300407	-0.26184	-0.71529	-0.41163	0.0894613	0.598006	0.651112	0.174921	0.440965	0.684211	-0.230006	0.478286	-0.0370678	0.0306162	0.897975	0.203163	0.00970679	-0.481844	0.000253836	0.0605101	-0.186211	-0.523125	0.0266213	0.0218953	-0.016113	-0.305576	-0.161244
O75556	Mammaglobin-B OS	SCGB2A1	0.1796	-0.414901	-0.0590965	0.0441023	-0.430558	-1.16128	-1.53061	-1.17475	-0.333643	-0.164497	-1.25419	-1.71704	0.0174033	-1.21223	-0.936868	-0.872631	-1.09154	-0.343072	1.88506	-0.213116	0.32558	-1.36592	-0.804286	2.29586	-1.15025	-0.638685	-0.643668	-0.343126	4.34708	-0.551342	0.178958	-2.27257	-0.966626	-1.79738	-0.248667	-1.54669	-0.853639	-0.211261	0.0536491	0.0312957	-1.36701	-1.57466	-0.649637	1.4808	-0.620658	-0.182348	-0.331193
O75558	Syntaxin-11 OS	STX11	0.233848	-0.0404057	-0.981567	0.520083	-0.826184	-0.365108	-1.57269	1.00469	0.701993	-1.0811	-0.44845	-0.648842	-0.574341	1.24228	-0.230897	0.791582	-0.0491566	-0.283468	-1.32786	-1.21952	-0.697649	-0.18148	-0.800289	-1.66044	-0.755987	-0.563473	-0.725228	-0.370381	0.569072	1.09528	-0.622183	-1.04667	-0.00947184	-1.09754	-1.05805	-0.1101	1.18973	-1.33156	2.17294	-0.538396	0.483105	-0.20452	0.0953667	-1.34532	-1.09244	-0.690285	-0.227012
O75563	Src kinase-associated phosphoprotein 2 OS	SKAP2	-0.117434	-0.21545	-1.34124	-0.234613	-0.412105	-0.236666	-0.443996	0.48233	-0.00614627	-0.459587	-0.153869	-0.733626	-0.935776	1.33017	-0.271926	-0.54533	-0.128065	-0.42005	-0.363441	-0.0591339	-0.126906	0.172776	-0.401822	-0.793819	0.169954	-0.0902885	-1.22152	0.37279	0.553036	1.35568	-0.724039	-0.346413	0.524778	-1.04935	-0.78833	-0.0766653	1.28541	-0.930391	2.09898	-0.626279	0.441121	-0.500615	0.0846281	-0.000458562	-0.407997	0.323749	-0.117321
O75569	Interferon-inducible double-stranded RNA-dependent protein kinase activator A OS	PRKRA	-0.549023	-0.191112	0.144484	-0.0394219	0.0651103	-0.31139	1.36456	0.0112299	-0.368628	-0.265821	-0.0885697	0.758093	0.166187	0.0869961	0.0975929	0.0785221	-0.135637	0.660829	0.524712	0.118639	-0.391846	-0.978024	-0.17354	0.117961	0.951242	0.0679375	0.950849	-0.227387	-0.142299	-0.243684	0.0619193	0.0307873	-0.347874	-0.467207	0.560253	-0.478398	0.00196939	-0.230665	0.0104085	-0.0503854	-0.0191287	-0.497911	0.546646	1.1786	0.61836	0.0561736	0.0263113
O75570	Peptide chain release factor 1, mitochondrial OS	MTRF1	-0.0428528	-0.185897	-0.362079	-0.0550559	-0.284483	-0.150691	0.510482	-0.07883	-0.117683	0.611795	0.7764	0.0531331	0.0344896	-0.115736	-0.158661	-0.284507	-0.706433	-0.801136	-0.418158	-0.00374516	-0.562814	-0.947358	0.925357	-0.528277	0.422805	-0.362702	-0.710164	-0.922358	-0.856178	0.271918	-0.184659	0.155628	0.370303	-0.248947	0.135872	-1.62707	0.197688	-0.688773	-0.884377	1.69437	-0.118946	1.07098	-0.0635016	-0.0186031	0.557178	0.0590363	-0.299942
O75581	Low-density lipoprotein receptor-related protein 6 OS	LRP6	-0.00108436	-0.162976	-0.383005	-0.431202	0.118292	-0.181443	-0.110657	-0.0384395	0.0221723	1.11622	0.544101	-0.206207	1.04322	-0.495237	-0.381264	-0.549206	0.0333911	-0.394395	-0.192706	0.0877135	0.113388	-0.565446	0.594123	-0.549519	-1.08829	-0.37502	0.535754	0.553079	-0.515628	-0.815767	0.12949	0.842158	0.809614	-1.015	-0.595478	0.604386	-0.410736	0.636838	-0.323301	-0.0178421	-0.255836	-1.34094	-0.0513562	0.340995	-0.0506064	-0.403268	0.303429
O75582	Ribosomal protein S6 kinase alpha-5 OS	RPS6KA5	0.196108	0.0214717	-0.14992	-0.774104	-1.4168	0.227131	0.0531593	-0.603554	-0.271389	0.197378	0.277568	0.242367	0.296205	-0.547094	-0.570703	0.470204	-0.464835	-0.617405	0.965952	-0.0610544	-0.402709	-0.686284	0.981754	-0.197297	0.92833	0.707419	-0.139959	0.0304723	-0.373004	0.443635	-0.369476	-0.571647	-0.747414	-1.24602	-0.056413	0.441588	-0.304325	-0.527046	0.0899458	-0.550883	-0.215434	0.380791	0.0449003	0.294363	-0.122166	0.193035	-0.572799
O75586	Mediator of RNA polymerase II transcription subunit 6 OS	MED6	0.0115007	-1.25643	-1.44896	0.12688	-1.35571	0.126355	0.671244	-0.630273	0.167116	0.934001	0.125496	-0.0888341	0.385752	-0.297566	0.136811	0.254206	-0.910743	-0.105243	0.0788391	1.00068	-0.285324	-0.389855	0.181521	-0.22111	-0.0884023	-0.0126809	0.735109	-0.690039	-0.670197	-0.0240359	0.0392576	0.871156	1.7235	-1.09156	0.040574	0.162491	0.407081	0.241343	-0.113291	0.226247	0.103818	0.832679	0.325041	0.854719	1.12741	-0.123408	0.118684
O75592	E3 ubiquitin-protein ligase MYCBP2 OS	MYCBP2	-0.195879	0.177737	-0.549495	0.112561	-0.268524	0.121204	-0.0406456	0.0378907	-0.266015	0.196733	0.291853	-0.148358	0.120484	0.30566	-0.157764	0.555097	-0.154166	-0.345251	-0.255619	-0.121357	-0.09077	-0.160574	0.874677	0.518893	0.468114	0.50019	0.0943108	0.167084	-0.388612	0.289829	0.569829	0.114794	-0.251712	-0.724492	-0.0694307	-0.104381	0.158497	0.225734	-0.465821	-0.291266	0.119271	0.454998	0.523082	-0.315003	0.321942	0.720398	-0.453478
O75600	2-amino-3-ketobutyrate coenzyme A ligase, mitochondrial OS	GCAT	-0.227834	-0.696014	-0.394164	-0.149277	-0.403176	-0.00830731	0.262672	-0.233761	0.189404	0.298392	-0.149573	0.129978	0.16817	-0.123125	-0.222821	-0.837897	-0.109235	1.16973	0.41799	0.309722	0.832718	-0.12637	-1.09668	0.693513	0.139213	0.0487064	0.0671319	-0.095398	0.139806	0.0646999	-0.129082	0.862338	0.329123	-1.24876	-0.680238	-0.0564676	-0.102781	-0.388832	-0.131572	0.287582	-0.308902	-0.32637	0.102945	0.279818	0.728172	-0.659785	-0.407326
O75608	Acyl-protein thioesterase 1 OS	LYPLA1	-1.13775	-0.66846	-0.681107	0.989724	-1.37596	-0.193519	-0.331505	-0.166207	0.392927	-0.107266	-1.54552	-0.581695	-1.66574	0.0247429	-0.0840272	-1.18487	0.288038	0.806094	1.58341	-1.50508	-0.83268	-0.812014	-0.286827	1.92239	0.277585	-1.65278	-1.35456	-0.567545	1.94273	0.0158336	-1.49951	-1.82158	0.387212	0.024184	-0.0586877	-1.70324	0.784674	-2.26366	0.342106	-1.01666	-1.5163	-2.04282	-1.09198	0.232659	-0.698861	-0.260253	0.499929
O75616	GTPase Era, mitochondrial OS	ERAL1	-0.314971	-0.0653037	-0.0380587	0.0252818	0.158669	-0.158137	1.06886	-0.236104	0.229306	0.584767	0.0283838	0.164376	-0.495909	0.0109339	0.615895	-0.14955	-0.291607	0.239068	0.344765	-0.12125	-0.572948	0.149167	0.0934365	0.630275	0.196153	0.035731	0.0746173	-0.382717	0.0234441	0.0808113	-0.38844	0.183852	0.184046	-0.102659	0.364247	0.404116	-0.275614	-0.251572	0.455719	0.410675	-0.339952	-0.307348	1.01274	-0.503684	0.66223	-0.714578	-0.470103
O75636	Ficolin-3 OS	FCN3	-0.0295547	-0.13984	-0.720531	-0.0246431	-0.220313	-0.567878	0.196825	1.39198	1.73121	-0.11516	-0.766777	0.359437	0.897686	1.23253	0.291462	-0.775728	0.531201	0.0602207	-0.752393	-0.577548	-0.301943	0.199382	-0.376402	-0.0773727	0.22593	-1.30326	-1.16521	0.79303	0.0823336	0.482192	-1.30816	-0.561488	-0.422976	-0.666389	-0.25293	0.105272	0.301934	-0.653236	0.30927	-0.52674	0.0269017	-0.55697	0.305486	1.78954	0.565943	-0.0462981	0.0704481
O75643	U5 small nuclear ribonucleoprotein 200 kDa helicase OS	SNRNP200	-0.510456	-0.213965	0.183339	0.0836989	0.379544	0.289084	0.633431	-0.282132	0.0529181	0.639813	0.100492	0.228174	0.517888	-0.177284	0.113795	0.447084	-0.208808	0.108546	0.139229	0.390029	0.0902104	0.0287538	-0.0240542	0.116842	-0.107822	0.280438	0.606057	-0.332487	-0.0728128	0.053806	-0.250079	0.336831	0.33635	-0.163139	0.487425	0.541203	0.135598	0.537863	-0.152741	0.501803	-0.316952	0.343879	0.577415	0.564193	0.715687	0.118521	0.110007
O75648	Mitochondrial tRNA-specific 2-thiouridylase 1 OS	TRMU	-0.134032	-0.483336	0.371902	0.518078	0.658167	0.533371	0.108908	-0.194297	-0.166676	-0.084692	-0.386245	-0.234319	-0.424137	0.111846	0.205092	0.117879	0.0428898	0.0200255	-0.112351	0.168337	-0.0954996	-0.72207	-0.221878	0.0251164	-0.289672	-0.976957	-0.511078	-0.328143	-0.162194	0.223329	-0.419453	0.0538447	0.880302	-0.293453	0.131953	-0.352023	-0.172863	-0.268865	-0.293611	-0.0528746	0.0206745	-0.181029	-0.259278	0.647301	0.234356	-0.00693241	-0.0609599
O75663	TIP41-like protein OS	TIPRL	-0.512745	0.366801	0.240056	0.0563859	0.372411	-0.304742	-0.414387	-0.128688	0.125096	0.613691	-0.11462	0.0528993	-0.349059	-0.0850855	-0.257452	-1.14113	0.0949076	0.703175	0.0978576	0.323173	-1.3371	-0.842754	-0.00872835	-0.772468	0.885984	0.745191	0.0274399	-0.220552	0.026898	0.28022	-0.593905	0.473957	0.0337405	0.475978	-0.0862776	0.489501	-0.576766	-0.728706	0.0205154	-0.165715	-0.887007	-1.07133	-0.140546	-0.0320283	0.313767	-0.362225	-0.0947553
O75665	Oral-facial-digital syndrome 1 protein OS	OFD1	0.237497	-0.499326	-0.329316	-0.0158982	0.0921216	0.391092	0.69877	-0.0459498	0.143218	-0.110676	0.634228	-0.530363	0.459814	0.0800923	-0.575766	1.23431	0.413637	0.172665	-0.39298	0.784841	-0.396251	-0.375235	-0.203673	0.241211	0.309077	0.309969	0.45095	0.174175	-1.2327	-0.591223	1.319	0.329645	0.723008	0.0521304	0.940915	0.0491629	-0.429731	-0.378203	-0.336139	0.0723405	-0.361461	-0.39345	0.122945	0.907188	-0.435991	0.238271	-0.442963
O75674	TOM1-like protein 1 OS	TOM1L1	-0.58267	-0.76096	-1.1812	-0.418888	-0.00960339	-0.460218	0.723443	0.103531	0.025467	0.316337	0.618217	0.356931	0.438506	0.317457	0.17938	0.139316	-0.604862	1.37986	-0.0557595	-0.113379	0.305188	0.354742	0.224512	0.359795	0.217592	-0.187555	0.363395	0.00366218	0.237087	-0.0684737	-0.598623	-0.0898863	0.105649	0.585534	0.313338	0.36048	0.413391	0.535365	-0.277732	-0.52469	-0.765924	-0.868188	0.0744316	0.080782	0.569276	-0.453319	0.24233
O75676	Ribosomal protein S6 kinase alpha-4 OS	RPS6KA4	0.303363	0.35546	-0.234285	-0.49295	-0.555874	0.101361	-0.373992	0.19977	0.232476	-0.239927	0.453795	-0.685191	-0.0863801	-0.113957	0.00775109	-0.464073	0.629447	-1.00498	-0.471477	-0.849688	-0.354811	-0.0699098	0.145907	-0.640793	0.246596	-0.375262	-0.550939	0.451879	-0.35356	0.257154	-0.0170927	0.312282	0.586497	0.542481	-0.0137364	0.874747	-0.219924	-0.601597	-0.540261	-0.196043	1.0594	0.0981241	0.0371228	-0.494377	-1.09694	0.0560635	-0.533496
O75683	Surfeit locus protein 6 OS	SURF6	-0.133792	-0.494927	-0.547023	0.275917	-0.442764	0.947912	0.906988	-0.326602	0.274892	1.45514	0.730686	-0.284758	-0.139334	-0.224967	-0.221447	-0.488821	-0.850713	0.0611252	-0.750684	-0.0995427	0.386476	-0.362455	-0.427104	-0.90317	-0.674059	0.108918	0.294107	-0.196158	-1.00161	-0.330089	-0.341882	-0.0411259	0.156336	-0.1073	0.174585	0.583127	-0.213674	-0.269722	0.196755	0.67048	0.666568	0.0119205	-0.609574	0.714161	0.416722	-0.810026	-0.378863
O75688	Protein phosphatase 1B OS	PPM1B	0.0253194	-0.608062	-0.78009	-0.228847	-0.85383	-0.299546	-0.223532	-0.170517	0.21305	0.140507	-0.649314	0.258423	-0.593559	-0.0428703	-0.0567762	-0.869967	0.114892	0.335025	1.30259	0.41276	-0.853658	0.171698	-0.552814	0.335007	0.300205	-0.727104	-0.309936	-0.0633234	0.829875	0.545588	-1.053	-0.726882	-0.135775	0.461761	0.453942	0.219984	-0.525122	-0.931883	-0.194102	0.0731694	-0.747224	-1.32865	-0.628925	-0.45896	-0.0968912	0.350575	0.493662
O75689	Arf-GAP with dual PH domain-containing protein 1 OS	ADAP1	0.211225	-0.454907	-0.707561	1.18542	-1.41526	1.34475	-1.29839	0.233573	-0.576811	-0.703948	0.73721	-0.175769	-0.9917	0.333025	0.30429	-0.633385	0.422503	-0.110556	0.142119	-0.21117	-0.0828924	0.280151	-0.404924	0.116745	0.0144761	-0.477377	-0.378177	0.792147	-0.022402	-0.358667	-0.0780402	-0.0308136	0.490688	0.850724	-0.274737	-0.64323	-0.105515	-1.40779	-0.2099	-2.05722	-0.33057	-0.613962	-0.513322	-0.618979	-0.964656	0.543039	-0.958162
O75691	Small subunit processome component 20 homolog OS	UTP20	-0.424335	-0.213629	-0.157363	0.00137163	-0.0624005	0.213375	0.605157	-0.27086	0.184231	0.638266	0.679179	0.529216	0.25552	0.161407	-0.186669	0.339459	-0.452449	-0.138116	-0.493702	-0.335824	-0.0840006	-0.128143	0.70724	-0.151768	-0.274707	0.0548947	0.236752	-0.181386	-0.113462	-0.123627	-0.0461723	0.288053	-0.132523	-0.229662	0.784444	0.291503	0.353096	-0.241255	-0.258653	0.404405	-0.207185	-0.322376	0.475563	0.608098	0.182606	0.00591562	0.182251
O75694	Nuclear pore complex protein Nup155 OS	NUP155	-0.399817	-0.309018	0.151224	-0.0579468	0.306011	0.0650583	0.563205	-0.298068	-0.13842	0.429651	0.143912	0.160377	0.52692	0.028582	0.267264	-0.112234	-0.45076	-0.148866	0.508763	0.491209	0.490257	-0.203479	0.691258	0.250971	0.167142	0.0845885	0.624337	-0.196171	-0.113028	-0.318399	0.300566	0.43056	0.122568	-0.0662705	0.224383	-0.0725195	0.695913	0.435525	0.12706	0.177891	-0.189915	0.304893	0.611643	0.182426	0.177547	-0.169781	-0.271856
O75695	Protein XRP2 OS	RP2	-0.287754	0.490409	-0.441247	0.419	-1.11407	0.381603	-0.833987	-0.020355	-0.500609	-0.927039	0.16567	-1.03621	-0.535933	0.111478	-0.38534	0.199185	-0.482553	-0.569394	-0.711223	-1.1018	-0.646812	1.37278	-0.312826	-0.120903	0.379975	0.605397	-0.641434	-0.00397486	0.567483	0.427675	-0.162724	-0.69203	-0.166127	-0.042801	-0.0397671	1.01456	-0.133655	-0.726404	0.409686	-0.620047	0.442754	-0.243414	-0.654085	0.881599	-0.893358	-0.105533	1.15486
O75717	WD repeat and HMG-box DNA-binding protein 1 OS	WDHD1	-0.0296038	-0.821281	-0.930854	-0.162579	-0.902955	0.260501	2.07111	-0.0172563	0.445727	1.17035	-0.60329	0.130959	0.0895703	-0.245352	-0.53744	0.608535	-0.920767	0.691386	-0.381092	1.309	-0.511144	-0.0681588	-0.658411	-0.42557	-1.10036	-0.521677	0.0327345	0.00691192	-0.0585265	-0.206554	-0.304944	-0.321228	1.24113	-0.435944	0.4242	0.431064	0.324021	-0.604939	-0.214769	-0.190576	-1.21131	0.752185	-0.127151	0.0250296	1.09005	-0.232155	0.0160268
O75718	Cartilage-associated protein OS	CRTAP	-0.21658	1.28534	-0.878701	-0.60573	0.517027	-0.140114	0.583945	1.45666	-0.260088	-0.17012	-0.688789	-0.0504122	0.532386	0.925443	1.55752	-1.03695	0.97311	-0.162803	-1.00618	0.069041	-0.687423	1.3825	-1.14178	-0.691821	-0.595461	-0.140883	0.302032	1.3563	-0.604242	0.694615	-0.605634	0.410543	0.372263	0.0247272	-0.0365729	-0.516283	-0.826279	0.401583	0.628983	-0.994536	1.44013	-0.178461	-0.242143	-0.270208	0.392993	-0.321727	-0.442088
O75746	Calcium-binding mitochondrial carrier protein Aralar1 OS	SLC25A12	-0.235896	-0.720432	-0.288116	0.0569409	-0.154205	-0.0510281	1.19436	-0.371453	-0.120388	0.568933	-0.250692	-0.0262307	0.226747	0.132755	-0.404703	0.594087	0.205687	-0.849728	0.498059	0.252907	-0.151179	-0.44481	0.923319	-0.366237	0.147368	-0.73416	-0.146744	-0.494949	-0.501893	-0.224403	0.63636	-0.219282	0.189797	-1.34377	-0.906893	0.428625	-0.365143	0.381405	-0.585307	0.209568	-0.022046	-0.0884749	1.02841	-0.142673	-0.0117361	-0.048544	-0.476554
O75781	Paralemmin-1 OS	PALM	0.805098	1.09889	-0.744725	0.519715	-0.510993	-1.78383	0.188773	0.14254	-1.76223	-0.078515	0.358284	-2.67433	0.625458	-0.192237	0.064496	-1.39427	0.56623	0.352451	-1.14018	-0.0890047	1.58475	-0.0621198	0.727075	-0.778446	1.10179	1.30067	0.650693	0.625349	-0.418005	-0.468403	0.111046	0.299867	0.395584	-0.308026	-0.0959593	0.258135	-0.167468	2.21211	-0.84501	-1.30774	0.724179	2.14026	-0.476497	0.619079	-1.00683	-1.72167	-1.4154
O75787	Renin receptor OS	ATP6AP2	-0.999355	-0.772867	0.0476524	0.361514	-0.776641	-0.0739531	0.032829	-0.415781	0.22889	-0.279664	-0.743385	-0.225376	-0.336988	0.102234	0.785697	0.40231	0.699253	0.437154	-0.180968	-0.214045	0.00787824	1.14773	-0.949185	0.561582	0.0778471	-0.567296	-0.0592212	-0.108222	0.776872	-0.391747	0.513028	-0.608032	0.715433	-0.481334	1.91623	0.365016	0.169195	-0.769851	0.384856	-0.259939	0.362131	-0.221658	0.0326582	-0.293409	-0.419393	-0.118769	-0.0817525
O75792	Ribonuclease H2 subunit A OS	RNASEH2A	0.0698279	-0.631259	-0.963334	-0.681159	-0.742194	0.115547	-0.639451	0.369916	0.0447268	0.844742	0.0514136	-0.0493914	0.0838672	0.154153	-0.0803977	-0.650945	-0.477095	-0.144036	0.0945506	0.261102	-0.372277	-0.191592	-0.210076	-0.233434	0.203549	0.305939	-0.212757	0.359951	-0.20112	0.619412	-0.138384	0.401313	1.27048	-0.737734	0.202203	0.150376	-0.0651083	0.0267277	0.216162	0.264372	0.0904039	-0.121904	0.619301	-1.3093	0.328312	0.313161	-0.581535
O75794	Cell division cycle protein 123 homolog OS	CDC123	-0.269191	-0.355359	-0.475448	-0.076155	-0.654107	-0.119955	-0.135122	0.264549	0.130896	-0.00973145	-0.65617	-0.10263	-0.389183	-0.00280957	0.216943	-0.453714	-0.475386	-0.0206908	0.0201568	-0.0720761	-0.401666	-0.129367	-0.388247	1.47813	0.122119	-0.300815	-0.241881	-0.174921	0.0252332	0.00977135	-0.360469	-0.744562	-0.197502	0.181806	0.0439737	0.657528	-0.562715	-0.902341	0.531462	-0.275787	-0.349716	-1.42331	0.942561	-1.41527	1.05898	-0.0267925	0.314703
O75808	Calpain-15 OS	CAPN15	0.0238627	-0.313603	-0.273162	-0.0308495	-0.414434	0.160281	0.115225	0.203749	0.208347	0.0244082	-0.0817433	0.00714677	0.050621	0.280609	0.295102	0.353969	-0.16478	0.173601	-0.113152	-0.0647711	0.26185	0.334393	0.262875	-0.0458684	0.197342	-0.323375	-0.156567	0.721796	0.337292	0.366247	0.0666409	0.126058	1.19691	-1.29811	-0.241373	0.276907	0.176265	-0.082747	0.275601	0.333213	0.178166	-0.0349003	0.00668298	-0.252518	0.143168	0.545253	-0.0371522
O75815	Breast cancer anti-estrogen resistance protein 3 OS	BCAR3	-0.0851878	0.21438	0.128403	0.316786	-0.330584	-0.124069	0.0310699	0.295155	0.351754	-0.217244	-0.0566662	-0.129116	-0.261246	0.454292	0.297155	-0.123127	-0.113846	-0.0479567	-0.0646248	-0.039016	-0.132007	0.208465	-0.313745	-0.00599616	-0.135056	-0.213275	-0.0458887	0.392499	0.433955	0.258242	0.555921	-0.15792	-0.363956	0.524665	0.457652	-0.703193	-1.01356	-0.511284	-0.931219	-0.832622	0.307305	0.0715608	-0.681353	-0.335336	-0.385411	-0.00405797	0.195689
O75817	Ribonuclease P protein subunit p20 OS	POP7	0.20846	-0.856417	-0.721297	-0.0634441	-0.57277	0.451473	0.0462005	-0.128283	0.028657	-0.00709221	0.0373148	0.020167	0.266147	-0.00854167	0.230039	0.00427581	-0.299441	0.210257	0.600415	0.0854084	-0.114221	-0.172793	0.116502	-0.0668413	0.00874256	-0.230573	0.112105	0.0737406	-0.364963	0.143271	-0.140479	0.0939763	1.42881	-0.851337	0.308265	-0.203266	0.101929	0.0754397	-0.020765	0.246225	-0.0899317	0.105279	0.380973	0.154219	0.22129	0.378849	0.0560035
O75818	Ribonuclease P protein subunit p40 OS	RPP40	-0.38428	-0.576863	-0.187153	0.024001	-0.110104	0.217983	0.326127	0.80299	-0.0373736	0.295084	-0.263652	0.565953	-0.244004	0.127779	-0.0638312	-0.361932	-0.578523	0.192469	0.557929	-0.133398	-0.0103394	-0.0723067	-0.298117	0.0260289	-0.245354	-0.217435	-0.25986	0.366134	0.160767	-0.350714	-0.859587	-0.0634177	0.907966	-0.33069	0.298998	0.0714968	0.0709262	-0.2082	-0.0102816	0.400123	-0.107568	0.229528	1.10152	0.20905	0.473216	0.414443	-0.00573848
O75821	Eukaryotic translation initiation factor 3 subunit G OS	EIF3G	-0.170313	-0.246387	0.037137	0.229826	0.227708	0.253036	-0.0326967	-0.370928	-0.283321	0.127382	0.250241	0.545929	-0.0402794	-0.373842	0.16384	0.211529	-0.567328	0.230874	0.0137381	0.68422	-0.109575	-0.00412621	0.439466	0.419828	0.360237	0.206626	0.0986117	-0.267281	-0.61988	0.125501	0.26767	0.262452	0.0102047	-0.492021	0.43907	0.0629638	0.00764326	0.249896	0.00607023	-0.00208478	-0.00274243	0.27844	0.589762	0.119162	0.416284	0.142324	0.294203
O75822	Eukaryotic translation initiation factor 3 subunit J OS	EIF3J	-0.261051	-0.248305	0.080924	0.154884	-0.213048	0.397932	-0.858407	-0.280872	-0.537462	-0.328761	-0.532938	-1.29686	-0.531582	-0.289529	-0.173958	-0.0495676	-0.0240689	-0.236141	-0.132209	0.0842013	0.223941	-0.104759	-0.410911	0.262596	-0.534004	-0.326924	-0.149972	-0.248098	-0.781392	0.0314486	-0.111503	-0.0646116	0.230693	0.363671	0.0169573	-0.456551	-0.455418	-0.262575	-0.727641	0.326948	-0.0205666	-0.812048	0.100584	-0.75092	-0.157758	0.241139	-0.0518863
O75828	Carbonyl reductase [NADPH] 3 OS	CBR3	0.0943375	-0.264955	-0.310523	0.817316	-0.4591	0.160108	-1.4352	-0.37549	-0.924043	-1.6279	-1.14581	-1.65181	-0.938973	-0.000417358	-0.638783	-0.28299	-0.172067	0.0943172	-0.218841	-0.284726	-0.0062573	0.396618	-0.494036	-0.0642927	-0.0124946	0.064985	-1.43886	0.496964	0.75066	0.741649	-0.862306	0.468785	-0.728165	-0.896183	-1.18919	0.252692	-1.50599	-1.8233	-0.906555	0.385458	0.122847	-1.99469	-0.360467	-0.102259	-1.01762	-0.599439	-0.0431694
O75832	26S proteasome non-ATPase regulatory subunit 10 OS	PSMD10	-0.00257084	0.278588	0.0854402	-0.0938131	-0.47221	-0.109643	-0.978699	0.193121	0.539549	-0.284819	-0.359512	0.249499	-0.520145	0.986955	-0.31841	-1.14686	0.325374	0.141948	-0.109428	0.73478	-0.879745	0.13007	-0.457714	-0.22439	0.334161	0.185633	-0.103902	-0.0880733	0.0299002	-0.104858	-0.358818	-0.123883	0.0191583	0.236211	0.629441	-0.157759	-0.942733	-1.28903	0.0189767	0.380426	-0.206204	-1.6709	-0.453106	0.343273	-0.154449	0.237089	0.138605
O75843	AP-1 complex subunit gamma-like 2 OS	AP1G2	0.149627	-0.917131	0.297528	-0.439335	-0.649584	0.257536	0.397546	-0.473756	-0.313975	-0.478486	0.0544617	-0.207051	-0.424932	0.0557359	0.517332	0.487556	-0.278677	-0.184314	-0.434538	-0.058699	-0.477488	-0.319092	-0.100303	0.291601	1.2228	0.852135	-0.846491	0.0332257	0.912742	-0.259731	-0.278525	0.697003	1.49469	-0.917025	0.0237982	0.42945	0.0102379	0.222701	0.781202	0.89877	-0.348745	-0.0264549	-0.150191	-0.221223	-0.288398	-0.588901	0.206003
O75844	CAAX prenyl protease 1 homolog OS	ZMPSTE24	0.17327	-0.30414	-0.575385	-0.393247	-0.222813	-0.473916	-0.282805	0.0416527	-0.0563274	-0.368332	-0.238754	-0.106362	0.47308	0.140191	-0.936949	-0.454775	0.614984	0.507738	-0.480321	-0.300796	0.105288	0.328099	-0.362186	0.48136	0.425134	0.0568475	0.649122	-0.7667	-0.35226	0.157584	-0.290309	0.178306	-0.103125	0.321057	0.380561	-0.293325	-1.17244	-0.384412	0.412385	0.60745	-0.226481	0.242057	0.288726	-0.107757	-0.427887	0.0568002	-0.175869
O75864	Protein phosphatase 1 regulatory subunit 37 OS	PPP1R37	-0.728156	-0.652565	-0.00412434	-0.347213	-0.852241	-0.11995	-0.227116	-0.124243	-0.0208918	-0.282713	-0.27419	0.280048	-0.347307	0.254229	1.03786	-0.413023	0.479796	0.267909	-0.0105881	-0.268944	0.192937	0.270094	-0.174276	-0.200872	0.424373	-0.0270871	0.0733154	0.389304	0.16065	0.398338	-0.0210624	-0.561693	-0.0758697	0.441695	0.203094	0.134247	-0.0133967	-0.342755	0.826263	0.0570843	-0.00694111	-0.20721	0.155251	-0.331758	-0.349321	0.530035	0.24488
O75865	Trafficking protein particle complex subunit 6A OS	TRAPPC6A	0.0327022	-0.331403	-0.709509	0.0356543	-0.510573	0.265955	-0.950118	-0.169306	-0.346672	-0.533235	0.47394	-0.999491	0.0628815	-0.458458	-0.808602	-1.28433	-0.306084	-1.33993	-0.749511	-0.723669	-0.13565	0.135621	-0.449076	-0.765664	-1.99845	-0.321248	-0.47494	0.0694603	0.433255	0.413956	-0.348225	-0.367086	0.361935	-0.363984	-0.313129	0.0938293	-0.0765464	-0.726605	0.0900585	-0.320001	0.219234	-0.281479	-0.464466	-0.181423	-1.11232	-0.0824431	-0.718492
O75874	Isocitrate dehydrogenase [NADP] cytoplasmic OS	IDH1	-0.549575	-0.817487	0.26725	0.260855	-1.24465	-1.12794	-1.17549	-0.852577	-0.665944	-0.45126	-2.02332	-0.242111	-1.53464	-1.32629	-1.6901	-2.05989	-0.449908	0.52028	0.823986	-0.922568	-1.57364	-0.876214	-1.74703	1.23587	-0.223234	-1.35486	0.444516	-0.780088	-0.306126	0.152398	-0.75648	-1.1619	-0.619919	2.92549	1.46912	-1.38054	-0.623772	-1.61546	-1.13222	-0.988915	-0.833196	-2.3907	-0.495089	-1.78731	-0.233249	0.638412	-0.719053
O75879	Glutamyl-tRNA(Gln) amidotransferase subunit B, mitochondrial OS	GATB	-0.0220697	-0.224567	-0.10107	0.209942	0.0843209	0.112788	1.05038	-0.0532471	0.150296	0.233334	0.102447	0.276218	-0.114126	-0.438729	0.186715	-0.360158	-0.312848	0.53691	0.862265	0.483645	-0.364362	-0.601634	0.285154	0.231559	0.517644	-0.483744	-0.521764	0.0207358	0.321805	0.295147	-0.0063508	-0.0256156	0.923142	-1.12889	-0.33681	-0.560343	-0.385095	-0.606188	-0.412471	0.268848	-0.621374	-0.423524	0.263025	-0.30215	1.21031	0.169322	-0.267593
O75880	Protein SCO1 homolog, mitochondrial OS	SCO1	-0.50973	-0.851535	-0.198273	-0.046995	0.526862	1.98705	0.893469	-0.773647	-0.55782	0.513242	0.67071	-0.854716	0.0435558	-0.258814	0.520133	0.110218	-0.964498	-0.543973	0.529676	0.707652	0.164282	-0.539882	1.13281	0.0362744	-0.380404	0.375012	0.501641	-0.501492	-0.216146	-0.874699	1.33459	-0.684705	0.160893	-0.101294	-0.00682993	-0.542305	0.222734	0.611923	-0.422048	0.425388	-0.899686	-0.130752	-0.200265	-0.855366	0.490809	-0.997654	0.222005
O75882	Attractin OS	ATRN	-0.00936557	-0.655941	-0.478139	0.0214525	-0.555001	0.118367	0.473057	0.0747607	0.417562	0.42454	-0.281548	-0.262098	0.00908116	-0.560978	-0.198039	-0.0373223	-1.29317	-0.157383	-0.743328	-0.251331	0.079756	-0.413665	-0.33113	-0.199777	0.393374	0.199173	0.111037	-0.806788	0.467299	-0.80873	-0.648937	0.353697	1.89848	-0.607488	0.174914	0.181102	-0.243025	-0.353833	0.298694	0.147547	-0.331837	-0.327541	0.0483731	-0.0237943	0.944062	-0.63678	0.0205357
O75886	Signal transducing adapter molecule 2 OS	STAM2	0.129314	-0.926073	-0.52715	-0.365676	-0.406118	-0.621314	0.831794	-0.0550464	0.0296933	-0.382782	-0.0649816	0.502253	-0.320204	0.0956255	0.251354	-0.4869	0.00393008	0.221801	-0.0145986	-0.386734	0.494281	-0.034559	0.47401	0.100307	0.617673	0.38167	0.428007	-0.0470938	-0.648978	0.242956	-0.852206	0.439192	0.985266	-0.644105	-0.0942441	0.503607	-0.00403355	-0.517572	-0.25896	-0.437462	-0.188515	-0.0672434	-0.89511	1.07385	0.176565	0.629456	-0.56843
O75891	Cytosolic 10-formyltetrahydrofolate dehydrogenase OS	ALDH1L1	0.39456	0.212338	-0.322936	-0.385602	-0.699321	0.0339519	-0.53928	0.255181	-0.0534032	-0.386017	-0.06319	0.0373231	-0.26711	-0.411838	0.0963605	-0.584688	-0.889311	-0.8549	0.300762	-0.578361	-0.404112	-0.255245	-0.795168	-0.380764	-0.657188	-0.411578	-1.20367	0.187843	1.07882	-0.189342	0.406682	-0.539015	0.366307	-0.248775	0.123627	-0.83952	-1.71507	-1.49942	-0.761141	-1.0484	-0.095077	-0.898489	-0.747611	-0.423525	0.156072	0.310285	0.581235
O75907	Diacylglycerol O-acyltransferase 1 OS	DGAT1	0.244412	-0.103646	0.353311	0.260792	-0.117423	0.0640051	-0.408453	-0.123491	0.141404	-0.211773	-0.307206	-0.603227	0.602237	0.117453	1.08114	0.876331	0.944101	0.459243	-0.0439677	-0.111056	0.430124	-0.0527019	0.159421	-0.188541	0.272644	0.669757	-0.49264	0.240562	0.0619054	-0.452615	0.875625	1.01651	2.13844	-1.43829	-0.86478	-0.716588	0.411707	-0.174939	0.247839	0.390622	0.414354	0.0257746	0.183047	-0.0188437	-0.434546	-0.29621	0.00221569
O75909	Cyclin-K OS	CCNK	-0.0915384	-1.28256	-1.72813	-0.581918	-1.05341	0.0768739	0.696965	-0.104197	0.0935421	0.75669	0.0822907	0.291145	0.61889	-0.357798	0.199865	-0.114329	-0.253555	0.0486599	-0.232442	0.22172	0.349857	0.0552665	0.299077	-0.665823	0.47963	0.229164	0.227347	0.140475	0.195503	0.023753	0.154922	0.415814	1.02775	-0.930726	0.697714	-0.457228	0.322225	0.207242	0.184887	0.258615	-0.119827	0.131289	0.885545	-0.113241	0.825168	-0.202692	0.360522
O75911	Short-chain dehydrogenase/reductase 3 OS	DHRS3	-0.818868	-0.191873	0.546797	1.50187	-1.08136	-0.452022	-0.608089	-0.257024	0.745475	0.0941001	-0.304215	0.733849	0.515475	1.12009	-0.9181	-0.464181	-0.388259	-0.249606	0.0296064	-0.184939	-0.521105	-0.926152	0.00120573	-0.311641	-0.0627792	-1.32304	-1.57327	-0.736094	-0.446399	-0.842951	-0.172608	0.0288784	1.27541	-1.31052	-0.406363	-0.336668	-0.132187	0.726095	1.27838	0.285375	0.557119	0.0291409	0.730974	-0.797208	0.980445	0.875835	-1.31686
O75915	PRA1 family protein 3 OS	ARL6IP5	0.112537	0.155901	-0.564007	0.450734	0.328693	-0.329419	0.2352	0.0323893	-0.214619	-0.681128	0.254987	-0.0633337	0.205967	0.70504	0.0812672	0.711516	0.471639	-0.644982	0.461763	-0.30568	-0.467378	-0.133137	0.33204	-0.523854	-0.228281	-0.225178	-0.695034	0.27559	-0.105986	0.538857	0.461195	0.0418494	0.0303924	-0.425177	-0.437245	-0.0240194	0.0410515	0.160369	-0.117822	-0.0455436	0.298538	0.180308	-0.302264	-0.338312	-0.619156	-0.155294	0.353426
O75923	Dysferlin OS	DYSF	-0.162626	0.221034	-0.74546	-0.0094811	-0.70295	-0.585544	0.130491	1.75283	0.403935	-0.291016	-0.628727	-0.237932	0.53532	1.03647	-0.353486	0.162137	-0.504558	-0.644008	-0.535035	-0.482787	-0.482363	0.364012	-0.958481	-0.615702	-0.291651	-0.693842	-0.313757	0.394162	1.18774	0.386636	-0.50503	-0.877742	0.00300046	-0.700038	-1.07492	-0.191772	1.29813	-0.474415	1.84862	-0.235523	0.144388	-0.249169	-0.13135	0.100432	-0.461093	0.165283	-0.730852
O75928	E3 SUMO-protein ligase PIAS2 OS	PIAS2	0.123304	-0.108252	-0.322186	-0.121142	-0.138223	0.5137	-0.447139	0.929206	0.242725	0.274589	0.471593	-0.145974	0.45611	-0.278271	-0.122927	-0.0703798	-0.33247	-0.317935	-0.131642	0.477865	0.435895	-0.126365	-0.0667784	0.00931117	0.172507	0.182557	0.0551474	0.0712171	-0.182784	-0.154246	0.0978129	0.486374	0.563738	-0.615194	0.0869096	0.350474	0.106294	0.156638	0.581694	0.498485	0.502373	-0.150596	0.608118	1.01754	-0.310075	-0.630078	-0.565911
O75934	Pre-mRNA-splicing factor SPF27 OS	BCAS2	-0.74779	-0.115789	0.155743	0.0279598	0.33348	0.129337	0.352888	-0.3129	-0.147474	0.650787	-0.0509766	0.424649	0.251034	-0.154444	-0.0384647	0.270445	-0.45037	0.160471	-0.0958776	0.49271	-0.0421912	-0.0975867	0.425637	0.413972	0.100698	-0.123051	0.580407	-0.366338	-0.0495917	0.0273162	-0.109527	0.231993	0.396148	-0.267719	0.147544	-0.0972672	0.670654	0.265062	0.0307318	0.216434	-0.225342	0.29642	0.204988	0.373633	0.826712	-0.273552	-0.0037819
O75935	Dynactin subunit 3 OS	DCTN3	0.461993	-0.726328	-0.830583	0.310462	-0.877909	-0.326216	-0.361534	-0.152708	-0.32027	-0.67698	-0.22553	0.518662	-0.867825	0.010782	0.283972	-0.508243	0.485741	0.0835342	-0.195503	0.288152	-0.358916	0.00947429	-0.529531	0.597914	0.121675	-0.661722	-0.0524762	-0.497677	0.317259	-0.208214	0.37616	-0.126457	-0.199798	-0.0133424	0.281043	-0.203173	-0.818379	-0.132342	0.108512	0.0669067	0.0359183	-0.31621	-0.487101	-0.182774	-0.084191	0.595021	0.0839011
O75936	Gamma-butyrobetaine dioxygenase OS	BBOX1	-1.68706	-1.83731	-1.94583	-1.63147	-1.16086	0.864981	-1.58013	-1.73141	-1.64836	-2.89484	-2.71864	-3.37229	-2.74865	-0.252403	-1.07859	1.80998	0.629971	-1.40039	-0.323309	-0.95404	0.751702	-1.33364	-2.40751	2.17314	1.96546	-1.3885	-1.12907	-0.272205	-0.925261	-0.360106	-1.10094	0.709817	-0.602896	1.88112	-1.31628	-1.23341	-2.12602	-1.72981	-1.21453	-1.51774	-2.09663	-2.15836	-1.46335	-0.532268	-1.9521	-2.21235	-1.11212
O75937	DnaJ homolog subfamily C member 8 OS	DNAJC8	-0.365352	0.15991	-0.323828	-0.379314	0.0138684	0.260051	1.00516	-0.48325	-0.215849	0.162603	0.221969	0.917803	0.588456	-0.454134	-0.26225	-0.129042	0.0776797	0.242407	0.047009	1.00464	-0.14792	0.0122371	0.156001	-0.18386	0.138188	-0.00938918	-0.0481634	-0.605692	-1.16155	0.362235	-0.570542	0.173098	0.427201	-0.445086	0.449971	0.168856	-0.571943	0.185986	-0.536329	-0.386173	0.250782	0.599716	-0.0930958	-0.399258	0.211426	0.273911	0.117605
O75940	Survival of motor neuron-related-splicing factor 30 OS	SMNDC1	0.177564	-0.367962	0.149109	0.33089	0.627184	-0.494384	0.124892	0.154164	-0.336969	0.560835	-0.182551	0.526443	0.345356	-0.693479	0.386901	-0.0995344	-0.456382	0.744366	-0.00488026	0.945248	-0.0183989	0.0456969	0.0805024	-0.282387	0.918943	0.62639	0.274468	0.133976	-0.323275	0.602901	0.024698	1.31361	0.266646	-0.0866228	0.411347	-0.123102	-0.0010482	-0.407212	-0.780154	-0.304855	-0.909212	-0.0978931	0.472227	0.0468442	1.02968	0.0259454	0.627494
O75947	ATP synthase subunit d, mitochondrial OS	ATP5H	-0.454674	-0.772783	0.303068	-0.0438075	0.148599	0.606772	-0.755477	-0.434027	-0.567006	-0.527102	0.0847535	-0.31412	0.32308	0.408536	-0.195563	0.590499	0.608895	-0.284289	1.09961	-0.952342	-0.30312	-1.01264	1.76329	0.161464	0.714269	-0.00528611	-0.161311	-0.437279	0.772213	-0.206414	0.638636	0.578281	0.518625	-0.396416	0.0607863	-0.800228	-0.648524	0.412089	-0.419015	0.367839	-0.0899154	-0.394254	0.195015	-0.108736	-0.693704	0.0227476	-0.821323
O75955	Flotillin-1 OS	FLOT1	-0.119121	-0.15456	-0.710635	-0.160869	0.941553	-0.702971	0.151254	-0.305447	-0.344846	-0.0710509	-0.0549134	0.36271	0.472219	-0.131623	0.306214	0.397267	-0.44519	-0.237963	0.141277	0.190535	0.449811	-0.0542897	1.0999	1.25152	0.290741	-0.170437	-0.53364	-0.459246	1.1683	0.299304	0.266798	-0.280019	0.00658425	0.507108	-0.386982	0.925304	0.33174	0.687507	0.677768	-0.588084	-0.128489	0.113889	1.83821	-0.00886144	-0.63484	0.121696	-0.158989
O75962	Triple functional domain protein OS	TRIO	-0.119884	0.388541	-0.126604	0.0304692	0.502945	-0.577279	0.566431	0.077392	-0.311593	-0.273958	-0.0742621	0.67531	-0.36315	-0.0390512	0.569113	-0.551717	0.655526	-0.508049	-0.218811	0.00157339	0.702173	0.783607	0.159178	0.98822	0.237597	0.426134	0.388318	0.115227	-0.973903	-0.279698	-0.119857	0.215514	0.338152	-0.2474	-0.18132	0.773934	1.05563	0.99941	-0.298212	-0.71405	0.35863	0.188933	0.0508547	-0.120025	-0.306859	0.0803986	-0.0198677
O75964	ATP synthase subunit g, mitochondrial OS	ATP5L	-0.2528	-0.572353	-0.117578	-0.206203	0.0772737	0.655649	-0.746314	-0.313662	-0.288063	-0.602381	-0.0798817	-0.696662	0.144007	0.667715	-0.221455	0.975621	0.165064	-0.383469	1.12658	-0.805307	0.038193	-0.735513	1.71097	0.178928	0.462812	-0.268551	-0.661932	-0.606521	0.431512	-0.289641	0.720606	0.504991	0.579508	-0.283199	0.0513349	-0.534597	-0.72649	0.688698	-0.792961	0.743665	-0.127454	0.332867	0.728029	-0.0317018	-0.642405	0.0043032	-0.794008
O75970	Multiple PDZ domain protein OS	MPDZ	-0.328	0.0909691	-0.550011	-0.0618148	0.367447	-0.100811	0.142334	0.306144	0.205199	0.396414	0.384571	0.144946	0.532129	0.0853281	-0.36047	-0.674628	-0.45134	-0.44832	-0.953142	0.555253	0.536781	-0.381462	0.0373048	-1.21281	-0.160912	-0.236526	0.463984	0.0617413	-0.120785	-0.676955	-0.523824	0.577158	-0.338074	-0.455858	0.41704	-0.607526	0.364701	-0.211847	-0.245416	0.172756	-0.0949031	0.0239736	-0.243967	0.347156	0.0928346	-1.2752	0.552386
O75976	Carboxypeptidase D OS	CPD	-0.203974	-1.07976	-0.667872	0.214214	0.462401	-0.356324	0.563116	-0.390219	0.573579	0.319666	0.2206	0.723004	0.211706	-0.152001	0.868387	0.527238	-0.999099	-0.205147	0.0454803	-0.327185	-0.0801298	0.0246936	0.419028	1.09716	-0.195637	-0.496553	-0.222641	-0.0521717	0.119151	-0.36638	0.880675	-0.105828	-0.333991	0.428444	-0.0360599	0.518773	-0.256467	0.0483945	1.36118	0.283191	-0.679388	-0.543599	1.00345	-0.0530371	-0.181079	0.635737	-0.0487596
O75995	SAM and SH3 domain-containing protein 3 OS	SASH3	0.601501	0.26472	-0.859372	1.01773	-0.485533	-0.238751	-0.482727	-0.100673	0.104738	-1.35553	-0.128973	-0.331598	-0.318081	-0.0144585	-0.556289	-0.814687	-0.766477	-0.696535	-0.608966	-1.1687	-0.067594	0.104425	-0.250515	-0.04494	0.717171	-0.263175	-0.706212	0.450663	-0.172248	1.67072	-0.663769	-0.763122	-0.00578322	-0.546512	-0.869468	0.378635	0.486385	-0.8763	0.274919	-0.360849	0.711948	-0.721894	0.404873	0.113477	-0.164263	0.164757	0.298942
O76003	Glutaredoxin-3 OS	GLRX3	-0.318078	-0.464549	0.472529	0.48487	-0.470401	-0.102862	-0.0427561	0.00556154	0.892018	-0.394611	-0.506413	0.623675	-0.737459	-0.159465	0.671376	-1.12952	0.613588	0.757209	-0.0261853	0.155685	-0.902409	0.040489	-0.500133	0.2929	-0.0345113	-0.502505	-0.399265	-0.192983	0.265953	0.259978	-0.840802	-0.431393	0.377474	0.307765	0.246682	-0.192367	-0.609434	-1.16919	0.743043	-0.347964	-0.0329554	-1.1579	0.104495	-0.381494	0.585359	1.28697	-0.136693
O76011	Keratin, type I cuticular Ha4 OS	KRT34	0.665431	-0.0377869	-1.11625	-0.18107	-0.659901	-0.352583	-1.13381	1.55933	0.187968	-0.410459	-0.940233	-0.829924	0.511265	0.211619	0.191009	-1.13666	-0.311271	-1.2121	-0.51378	-0.733233	-0.103291	-0.698987	-0.62923	-1.01908	-1.42441	-0.281757	-0.820117	0.51059	-0.309905	-0.75044	0.417861	0.315093	0.0777896	-1.7263	-1.22704	0.0250866	0.180199	-0.481235	-0.359691	-0.991228	0.388716	-0.584241	-1.50286	0.119475	-0.39377	-0.644422	-0.478752
O76021	Ribosomal L1 domain-containing protein 1 OS	RSL1D1	-0.570844	-0.843811	0.531626	0.103363	-0.253208	0.0311744	1.16874	-0.59825	-0.140774	1.51709	0.244854	0.657284	-0.755872	-0.923053	-0.107975	0.115416	-0.733552	0.892003	-0.354602	-0.427214	-0.0888609	-0.583668	0.125649	-0.487221	-0.386962	-0.710848	1.08523	-0.898872	-1.15847	0.0402585	-0.410618	-0.349648	0.661217	0.172757	0.676841	0.0261147	-0.44849	-0.871563	-0.202934	0.107634	-0.15179	-0.273926	0.780206	0.0819952	0.568522	0.150822	0.588573
O76024	Wolframin OS	WFS1	-0.416376	0.512731	-0.382634	-0.402404	0.498603	-0.441027	-0.556392	0.0531019	-0.781468	-0.233419	0.853917	-0.0683064	1.01083	-0.171012	0.677139	-0.135554	0.586717	-0.487627	-0.542111	-0.76589	0.378748	-0.563546	0.17145	0.296724	0.956546	-0.313258	0.437145	-0.0173604	-0.0333824	0.917764	0.874951	0.341311	-0.0186668	-1.13504	-0.0410212	0.591212	-0.281804	-0.766991	0.805595	-1.13479	0.242426	0.176679	-0.620975	1.12093	-0.309141	-0.846643	0.0797827
O76027	Annexin A9 OS	ANXA9	0.29123	-1.26437	-1.17937	0.0917071	-1.01294	-0.941169	-0.856709	-0.980864	-0.893017	-1.00507	0.954675	-1.60261	-1.17423	0.631077	-0.80765	-1.46387	0.792954	-1.38413	0.699163	-1.30042	1.47911	1.27287	0.089188	-0.097583	-1.31907	-0.364249	-1.25687	-0.162235	-0.915726	-0.320767	-0.549329	-0.803505	-0.195458	0.683815	-0.639962	-0.522618	-0.496679	-0.0199353	-0.859855	-0.660009	0.186811	-0.19076	-0.824366	-0.372733	-0.574182	-1.44863	-0.938201
O76031	ATP-dependent Clp protease ATP-binding subunit clpX-like, mitochondrial OS	CLPX	-0.468988	-0.226579	0.130249	0.358615	0.610596	0.416263	0.0393573	-0.528199	-0.352369	0.438001	0.0638442	-0.203028	0.181712	0.355677	0.255689	0.290526	-0.283412	-0.348758	0.0606053	0.673158	0.0252712	-0.408598	0.178942	0.201287	-0.11739	0.0174783	0.185004	-0.403142	0.0781674	-0.154623	0.298734	-0.216903	0.321129	-0.131546	0.328905	-0.027365	-0.0705469	0.109597	-0.38151	0.46527	-0.356652	0.102975	0.75021	0.214296	1.2659	-0.405891	-0.236263
O76038	Secretagogin OS	SCGN	0.0975237	-0.63623	-1.66622	-0.752443	-1.39912	-3.38952	-3.5305	-3.19446	-2.78431	-2.97107	-3.46709	-3.65409	-3.36645	-4.96968	-7.42026	-6.12796	-7.14339	-6.63959	-5.28044	-5.93327	-4.31676	-5.07188	-4.53519	-3.64842	-5.18414	-4.50534	-3.64175	-3.06136	-3.25891	-3.54414	-3.78367	-0.988627	-0.370913	4.52411	0.648583	-4.34288	-4.56241	-4.62851	-4.1337	-3.85954	-4.22642	-3.58991	-5.25696	-3.69547	-3.4978	-4.35588	-4.15984
O76041	Nebulette OS	NEBL	0.247461	0.247552	-0.438497	0.173935	-0.0832549	-0.343018	-0.78829	0.287561	0.124793	-0.170191	-0.283444	-0.373521	-0.341176	1.1332	-0.478239	-0.672067	0.0850684	-0.426405	0.404148	0.133302	0.094568	-0.23517	-0.429369	-0.422367	0.492152	0.179327	-0.794825	-0.562909	-1.12817	0.181602	-0.668231	-0.14389	-0.136359	0.829856	-0.00215839	-0.290486	-0.33824	0.170473	-0.383921	-0.489063	-0.0316912	0.499446	-0.868198	0.375842	0.879358	-1.4426	0.189246
O76054	SEC14-like protein 2 OS	SEC14L2	-0.176674	0.867863	-0.155536	0.957553	0.889565	-0.877496	0.259698	0.486264	-0.866231	-0.691092	0.858185	1.17447	-0.571235	0.979157	-0.246427	-0.32191	-0.361459	-0.419287	-0.028939	-0.888308	-0.120121	0.237193	0.400413	1.00474	0.145924	0.146871	-0.894731	0.304425	-0.0880357	-0.196849	-0.363628	0.0936234	0.0349138	-0.113702	0.248406	0.208266	0.449279	-0.441883	0.357948	-0.0530392	0.447835	0.143736	-0.0950985	-0.520672	0.0574071	-0.88072	0.419751
O76062	Delta(14)-sterol reductase OS	TM7SF2	0.0764155	0.301509	0.171163	0.0625511	0.552663	-0.53159	1.69775	-1.20553	0.424527	0.339805	-0.490985	-0.177187	0.842244	0.438984	2.7075	0.104134	-0.220256	-0.232593	0.0318687	-0.177135	-0.398299	-2.54763	-0.231122	-0.589373	0.88717	-0.403759	0.601265	-0.670854	-0.780263	-0.546641	-0.19093	0.532873	0.591988	-1.51827	-0.348664	-0.644034	-0.310367	0.57038	-0.0729838	-0.737672	-0.672916	-0.709419	0.986527	0.401618	0.610321	-0.121631	-0.592557
O76070	Gamma-synuclein OS	SNCG	0.00139506	-1.31176	-0.0102993	-0.314466	-0.377995	0.198165	-2.83235	-1.53536	-1.84826	-1.79557	0.853169	-2.23137	-1.52243	-0.0885785	-1.36166	1.29038	1.49577	-1.50125	0.560006	-1.28376	1.83105	-1.28035	3.03265	0.124404	0.828086	0.823953	-1.39631	0.0253874	-1.07224	-1.13548	0.0955663	-0.160839	1.26528	-2.46474	-0.602975	-1.17753	-0.790158	-2.22437	-1.90813	-0.165	-0.522068	-1.31508	0.935551	-1.38289	-1.92841	-0.869424	-2.25331
O76071	Probable cytosolic iron-sulfur protein assembly protein CIAO1 OS	CIAO1	-0.351585	-0.201024	-0.0931499	0.246027	-0.192808	0.166513	-0.834413	-1.02075	0.375639	-0.123072	-0.266837	-0.00275721	-0.341865	-0.161476	0.264489	0.0445541	-0.258804	-0.304075	-0.246654	0.27474	-1.22278	-0.362357	-0.600816	0.157091	-0.210045	-0.225488	0.332288	0.354631	0.210731	0.517257	-0.159255	0.435983	-0.117066	-0.245682	0.451732	0.0119953	-0.646275	-0.998036	0.196052	-0.363693	-0.537089	-1.03798	0.0840169	-1.16214	-0.14741	0.268854	0.144643
O76074	cGMP-specific 3',5'-cyclic phosphodiesterase OS	PDE5A	0.0494512	0.056185	-0.276395	-0.198005	-0.19836	-0.140108	-0.0931332	0.502251	-0.181101	0.0550362	-0.375819	-0.378739	0.221862	0.109093	0.548265	-0.0448277	-0.145848	-0.611042	-0.418732	0.193423	-0.104334	0.159512	-0.226198	-0.00358519	0.136647	-0.722977	-0.248458	-0.465767	-0.609501	0.750584	0.593561	-0.695282	-0.212793	1.83375	0.806187	0.258117	-0.0619289	-0.258386	-0.130894	-0.34788	0.298385	0.139962	-0.614108	-0.179555	0.388756	-0.493136	-0.0680733
O76075	DNA fragmentation factor subunit beta OS	DFFB	-0.0908148	-0.157877	-0.163185	0.275884	-0.194386	0.0800618	-0.0182001	0.0183786	0.0739579	0.054457	0.0693712	0.183218	0.219089	0.449074	0.162956	-0.457675	0.360189	0.332929	-0.0167804	0.919123	0.0997704	0.431732	0.0466403	0.117199	0.0852976	-0.145458	-0.600701	-0.0998264	0.0798435	0.112802	-0.813787	0.887924	1.36464	-0.637545	-0.181927	-0.605238	0.808493	0.0969346	0.0105254	-0.404766	0.179532	-0.654068	0.293472	0.321723	-0.253163	0.49433	0.64614
O76094	Signal recognition particle subunit SRP72 OS	SRP72	-0.12738	-0.0829027	-0.171223	0.0255006	0.431563	0.328867	0.775502	-0.143117	0.20084	-0.358864	-0.218224	0.167069	-0.218623	-0.0279499	0.343771	1.14269	-0.429794	0.0301624	0.203483	-0.0999243	-0.459092	-0.173128	-0.159146	-0.185153	0.0189546	-0.458531	0.188416	-0.522529	0.366591	0.52133	0.0428308	0.222738	0.33909	-0.717917	0.257394	-0.369809	-0.180633	0.0262719	0.230423	-0.137079	-0.0325495	0.143008	0.296128	-0.385876	0.444976	0.0410555	0.64498
O94760	N(G),N(G)-dimethylarginine dimethylaminohydrolase 1 OS	DDAH1	-0.642038	-1.16139	-0.990913	-0.38068	-0.186098	-0.110623	-1.5039	-1.10773	-0.0732411	-0.632525	-0.491311	-0.654022	-0.72822	-0.279349	-0.309253	-0.998442	0.382409	1.79321	0.778486	-0.155554	-1.33671	-0.663638	-0.793266	-0.123333	0.62877	-0.28913	-0.485335	-0.312776	-0.235492	-0.468205	-0.509415	-0.043452	0.176233	-0.546047	0.325111	-0.0449827	-1.28363	-1.84017	-0.588737	-0.568503	-1.12179	-1.83541	-0.329095	-0.719962	-0.717252	-0.687679	-0.439756
O94762	ATP-dependent DNA helicase Q5 OS	RECQL5	0.119246	0.0670599	-0.351636	0.188097	-0.186373	-0.0935218	0.856967	-0.340948	0.0743538	0.938524	-0.125887	-0.119545	0.351193	-0.740457	-0.021613	0.232687	-0.836653	-0.0203989	-0.213482	0.146892	0.462669	0.145785	0.0578121	0.0705823	0.438508	-0.384737	0.128728	0.09442	-0.171621	-0.398603	-0.328113	2.47681	0.445502	-0.068643	0.322384	0.0223375	0.164129	-0.187709	-0.302998	0.515516	-0.565853	-0.243101	0.565272	1.12287	0.252252	-0.373729	-0.173138
O94763	Unconventional prefoldin RPB5 interactor 1 OS	URI1	-0.349515	0.355975	0.208055	-0.0813827	0.509329	0.222451	-0.175454	-0.477971	0.0317493	-0.34525	-0.129351	0.219868	0.744494	-0.108525	-0.623076	-0.222717	-0.183218	-0.182043	-0.183751	0.2646	-0.455379	0.0145213	1.17654	-0.139034	-0.265833	0.242352	1.91785	-0.00745968	-0.335437	0.0772685	-0.13934	0.851589	-0.388748	-0.27025	-0.214474	0.064411	-0.739192	1.24218	-1.07039	0.166854	-0.42681	0.154883	-0.216837	0.0141827	0.425695	-0.0881096	0.519513
O94766	Galactosylgalactosylxylosylprotein 3-beta-glucuronosyltransferase 3 OS	B3GAT3	-0.556521	-0.268967	-0.700938	0.92209	-0.132239	0.72853	-0.499916	-0.0123392	0.457882	-0.206336	0.0742037	-0.380546	0.208956	0.351734	0.566298	0.852296	-0.559059	-0.299932	-0.508425	-0.300745	-0.121447	0.26136	-0.37687	-0.0289012	0.638806	-0.546671	-0.295669	-0.188172	0.123465	-0.472615	0.330395	0.0542816	0.179087	-0.697585	0.270626	0.312472	0.103516	0.557689	0.447126	-0.122372	0.29054	-0.0224861	0.216211	-0.469775	-0.323021	-0.15243	-0.459944
O94769	Extracellular matrix protein 2 OS	ECM2	-0.0319095	0.225422	-0.814722	-0.488942	-0.449063	-0.630176	-0.888227	1.24688	-0.52278	0.591951	2.5621	-0.518155	2.4644	0.134699	-0.0622781	-0.491026	-0.257934	-0.704697	-0.527045	0.100322	0.479604	-0.722821	2.20765	-0.524192	-1.38758	1.42344	2.79871	1.49718	-1.12128	-1.06057	0.099766	-1.30454	-0.874321	-0.739966	-0.814154	0.615524	1.66325	-0.243989	-0.262442	-0.538579	-0.405093	-0.48018	0.0871965	0.468592	-0.0182258	-0.858224	-0.502199
O94776	Metastasis-associated protein MTA2 OS	MTA2	-0.494616	-0.486097	0.0716037	-0.292218	0.408475	0.461031	0.749176	-0.333868	-0.235166	0.331436	-0.196068	0.267828	0.229634	-0.276828	0.244197	0.039909	-0.224415	0.226234	-0.26298	0.483674	-0.460132	0.055201	0.0173597	-0.101445	0.354254	0.0547399	0.858184	0.121538	-0.494041	-0.0115734	-0.528771	0.0683462	0.104921	-0.123651	-0.0735486	0.554517	0.267057	0.369295	-0.02901	0.496741	-0.0550075	0.244692	0.497152	0.342143	0.37818	0.0661244	-0.206865
O94782	Ubiquitin carboxyl-terminal hydrolase 1 OS	USP1	-0.267901	-0.145699	0.0144236	-0.0151304	0.0628266	0.761978	0.0379423	-0.0227732	0.153974	0.200328	0.334231	-0.877619	0.561073	0.0174563	0.0700511	0.325046	0.0467384	0.100028	-0.0143427	0.10445	-0.0290953	-0.104981	-0.232825	0.233681	-0.161876	-0.089145	-0.334565	0.134123	-0.313163	-0.132874	0.139833	-0.0839686	0.160233	-0.135322	0.247715	0.0666821	-0.0550241	0.0410164	0.0303879	0.124937	-0.0826931	0.0228267	0.260604	-0.106774	0.433149	-0.334727	0.173736
O94788	Retinal dehydrogenase 2 OS	ALDH1A2	-0.317204	-0.25628	-0.319017	-0.384087	-0.668167	-0.898157	-0.408046	0.156404	0.87299	1.02893	-0.450849	-0.330929	-0.543637	-0.0797364	-0.204698	-0.799432	-0.366258	0.153656	-0.0940228	-0.632509	-0.228853	0.236762	-0.318285	0.998902	-0.0611593	0.364137	-0.781053	1.58242	-0.813608	0.206271	0.0115067	-0.843145	-0.54872	-1.10847	-0.211465	0.161498	-0.0586261	-0.679247	-0.232524	-0.519792	0.0132364	-0.813959	-0.812029	-2.09165	-0.751012	-0.955065	-1.2822
O94804	Serine/threonine-protein kinase 10 OS	STK10	0.145133	0.423801	-0.526954	0.64139	-0.434763	-0.366852	-0.331734	0.272852	0.269396	-1.03193	-0.382343	-0.305854	-0.656043	0.456664	-0.0603384	-0.339666	-0.165599	-0.485883	-0.911387	-0.935812	-0.497812	0.357751	-0.136452	0.221898	0.31254	-0.0576014	-0.739144	0.297596	0.109985	1.01009	-0.384738	-0.349353	-0.00966332	-0.39043	-0.665133	0.0819242	0.464878	-0.408015	0.690571	-0.429889	0.608994	0.0727726	-0.00324746	-1.26971	-0.339276	0.108425	-0.168863
O94806	Serine/threonine-protein kinase D3 OS	PRKD3	-0.335217	0.128663	-0.194248	0.560117	-0.210921	0.0375602	0.390533	0.209571	0.283066	0.605427	0.143355	0.476233	1.13105	0.191011	0.34092	0.149082	0.234034	-0.372884	-0.159125	0.382992	0.115195	0.186412	-0.00365619	0.0331569	0.0369436	0.216374	0.412028	0.235347	-0.171466	0.415905	0.495	-0.167757	-0.0632324	0.246225	0.0593436	0.179796	0.509378	0.664816	0.353862	0.164752	0.725381	0.527437	0.628274	0.832392	0.573176	0.135404	0.371978
O94808	Glutamine--fructose-6-phosphate aminotransferase [isomerizing] 2 OS	GFPT2	-0.403621	1.68293	-1.35517	0.410868	0.145518	-0.443639	0.31316	1.6991	0.361333	-0.753073	-0.972481	-1.4546	-0.641766	2.5903	1.6075	-1.18022	0.531097	-0.880674	-0.976485	-1.21113	-0.711566	1.70604	-0.83174	-1.71464	-1.12443	-0.663342	-1.6473	1.19418	0.676425	1.63533	-1.54917	-0.32352	0.288517	-0.57573	-0.708731	-0.694176	-0.0622765	0.128945	0.482901	-0.513996	0.738286	0.122219	-0.945947	-0.70085	-0.267092	-0.12371	0.13883
O94819	Kelch repeat and BTB domain-containing protein 11 OS	KBTBD11	0.181085	0.413614	-0.351661	0.30744	-0.487856	-0.213178	-0.177462	0.863248	0.647282	0.135205	0.907166	-0.434418	-0.338854	0.165293	0.37195	-0.0997275	0.0528497	-0.362198	-0.28053	-0.158325	0.31339	0.395911	-0.253326	-0.321762	-0.429073	-0.484088	-0.302252	0.243578	0.808018	-0.20798	1.02533	-0.0897914	0.960551	-0.975824	-0.733315	0.183894	0.248372	-0.0868163	-0.1074	-0.405713	0.344675	0.189593	-1.00552	-0.0339312	-0.540994	-1.02378	-0.806653
O94822	E3 ubiquitin-protein ligase listerin OS	LTN1	0.211169	-0.198916	0.20024	0.0192022	-0.206556	-0.068526	-0.135125	0.0451069	0.244941	-0.253799	0.188718	0.327838	0.279718	0.0502569	0.181389	0.358868	-0.0373901	0.653412	0.0535126	-0.213931	0.149872	0.579562	0.340671	0.229375	0.326303	-0.0231787	-0.366407	-0.255426	-0.163936	0.593987	-0.159552	-0.45608	-0.190879	-0.255365	0.208158	-0.265356	-0.38965	-0.357395	-0.167327	0.0505924	-0.142787	-0.0503645	0.594766	-0.037187	-0.0781944	0.521355	0.1855
O94826	Mitochondrial import receptor subunit TOM70 OS	TOMM70	-0.585508	-0.691882	0.173036	0.281379	0.0362265	-0.105314	0.302714	-0.652813	-0.542504	-0.0979801	-0.0703701	-0.332959	0.307596	-0.163119	0.610623	-0.2581	-0.0646623	0.638553	1.29094	0.139929	0.349453	-0.476555	1.02402	-0.183423	-0.0709108	0.200131	0.614505	-0.53908	-0.773234	-0.681315	0.89006	0.626788	0.249685	-0.525339	-0.0575684	-0.570221	0.15644	0.80231	-0.503734	0.628314	-0.569122	0.552164	0.788088	0.224385	0.12765	0.154438	-0.83359
O94829	Importin-13 OS	IPO13	-0.342994	0.324637	0.0312577	0.233717	-0.0427209	0.037721	-0.225661	0.0885758	0.0928146	0.00989269	0.166631	-0.163611	0.324798	0.153337	-0.227576	-0.185343	-0.198497	-0.0125947	-0.296377	0.397083	-0.102072	0.0284775	-0.124875	0.488859	-0.103018	-0.0774036	0.41964	0.389709	0.0404999	0.115406	0.0803376	-0.330737	0.262236	-0.260355	0.415665	-0.1321	-0.0543466	-0.267143	0.154366	0.136732	0.150541	-0.0627536	-0.182599	0.0255837	0.090114	0.158159	-0.142498
O94830	Phospholipase DDHD2 OS	DDHD2	-0.0111793	-0.553636	-0.453119	-1.04992	-0.967809	0.137587	-0.425818	0.245921	-0.486312	0.383273	0.120655	-0.799817	-0.742234	0.450948	-0.595397	-0.625851	1.24939	-0.37244	-0.436354	0.118055	-0.769127	1.06308	-0.875354	-0.97946	-0.825836	-0.372271	2.61132	0.274018	-0.196087	-0.346595	-0.274761	0.0851925	0.979112	0.629738	1.01638	-1.02978	-0.0627625	-0.978254	-1.18108	-1.3107	-0.18211	-0.865121	-0.686688	-0.236868	-0.602457	-0.732556	0.409267
O94832	Unconventional myosin-Id OS	MYO1D	0.367743	0.787975	-0.213139	-0.923057	0.42252	-0.129174	0.18067	0.571697	-0.638262	-0.128017	0.650389	-0.0760957	-0.349972	-0.539437	0.574256	-0.102591	0.0122758	-0.350848	0.210704	-0.719392	-0.234282	0.635087	0.000153999	-0.0706829	-0.0152651	0.580796	-0.284413	0.636064	-0.0794072	0.293534	-0.0138945	-0.535698	0.084381	-0.192501	-0.456769	0.189655	-0.201041	0.366549	-0.675317	-0.606363	1.20962	0.261496	-0.641131	-0.484922	-0.877488	-0.139059	-0.340818
O94842	TOX high mobility group box family member 4 OS	TOX4	-0.405467	-0.248918	0.345524	0.0392662	-0.162413	0.418872	0.294881	-0.0879856	0.0847459	0.588028	-0.0553518	-0.294889	-0.199386	-0.337411	0.110445	0.102291	-0.420296	-0.253279	-0.15581	0.615807	-0.860772	-0.119398	-0.378233	-0.825608	-0.131604	0.0881872	0.55222	-0.33221	0.0290751	0.428908	-0.37903	0.1459	0.597358	0.3804	0.319481	0.110392	0.550272	0.550012	0.0862218	-0.0870363	0.0959315	0.290798	0.843844	0.713637	0.184981	0.0843764	0.0579839
O94851	[F-actin]-monooxygenase MICAL2 OS	MICAL2	0.0532566	0.325629	-0.369348	0.0175242	-0.195322	-0.480314	0.396713	1.45042	0.567501	-0.887995	-0.427885	-0.249279	-0.286849	0.883266	1.30558	0.481594	0.858022	0.212963	-0.469076	-0.201892	-0.24043	0.816086	-0.462108	-0.501117	-0.0152295	-0.322702	-0.904598	1.04465	0.0192275	0.330272	-0.550152	-0.336239	-0.0572065	1.2156	0.336651	0.140916	-0.265583	0.457476	-0.182513	-0.621581	0.90492	0.701577	-0.284317	-0.0079068	-0.654845	0.564455	0.781063
O94854	Uncharacterized protein KIAA0754 OS	KIAA0754	-0.0919626	0.0914334	-0.239884	-0.180534	0.332722	-0.528228	-0.371337	0.594816	-0.184331	0.158554	0.222554	0.00085107	-0.0246194	0.350107	0.236448	-0.388258	0.016147	-0.00856678	-0.627367	0.0871001	0.651356	0.536458	-0.0675482	0.0468795	0.482674	-0.635157	-0.340823	0.107393	-0.986676	-0.348487	-1.30571	1.14903	-0.275051	1.5789	0.321428	0.343868	0.0336296	-0.131905	0.182318	-0.581324	0.376646	-0.0821335	-0.236966	0.581228	-0.0876879	-0.347772	-0.0963478
O94855	Protein transport protein Sec24D OS	SEC24D	0.12712	0.827466	-0.7279	-0.652866	0.103105	-0.470386	0.587291	0.803966	-0.0541362	0.0474006	-0.212406	-0.290771	0.281014	0.631574	1.14234	0.098994	0.71084	-1.22487	-0.870532	-0.374461	-0.390311	0.872186	-0.507034	0.694116	-0.58655	0.0905326	-0.094496	0.733905	-0.205711	0.894838	-0.110874	0.181652	0.26384	-0.949754	-0.419778	-0.127984	0.145884	0.400803	1.20314	-0.377093	0.700915	0.476063	-0.0596721	-0.0232278	-0.341672	-0.143147	0.321616
O94864	STAGA complex 65 subunit gamma OS	SUPT7L	-0.379868	0.00785892	-0.510202	-0.440932	-0.497837	0.0229868	0.401825	0.271514	0.218327	1.22907	0.040036	0.0774778	0.542115	-0.0132394	0.594413	-0.189698	-0.520178	0.223277	-1.04476	0.628998	0.632796	0.0735734	0.338285	0.193237	0.242884	0.0913919	0.254621	0.409981	-0.289664	-0.275814	-0.365519	-0.087248	0.10695	-0.173912	0.264669	0.588662	0.0162948	-0.103391	-0.0524319	0.306175	-0.264296	-0.109256	0.420281	0.590732	0.53783	-0.108897	0.599287
O94868	F-BAR and double SH3 domains protein 2 OS	FCHSD2	-0.238265	-0.533233	-0.735091	0.281702	-1.00616	0.197284	0.535363	0.141224	-0.140561	0.273952	0.314444	-0.413446	0.398564	-0.104636	-0.11123	0.0443245	-0.945284	-0.15731	0.448194	-0.908561	-0.233114	-0.511178	-0.314752	-0.22462	-0.00704331	0.539051	0.112967	0.605746	-0.211194	0.494419	0.108535	0.549448	1.58132	-1.01565	-0.589711	0.460627	0.316835	-0.231812	0.203549	-0.0128743	0.311233	-0.00961156	1.03554	0.0519606	-0.206553	-0.185499	0.164787
O94874	E3 UFM1-protein ligase 1 OS	UFL1	-0.24871	0.0378377	0.0224364	-0.265387	0.120794	-0.269781	0.622092	-0.252147	-0.092265	-0.59387	0.612004	0.346746	-0.106681	0.0251826	0.00252489	0.739297	-0.742388	0.159495	0.816761	-0.19003	-0.206617	-0.128936	0.73269	0.603158	0.675568	-0.132231	-0.158136	-0.228352	-0.587337	0.466099	0.754019	-0.471761	0.781814	-0.417413	0.0397254	0.801723	-0.0291143	0.163931	0.372718	-0.227929	0.0453552	-0.200429	-0.0143433	0.191381	-0.209364	0.637653	-0.201594
O94875	Sorbin and SH3 domain-containing protein 2 OS	SORBS2	0.67015	0.847506	-1.01805	-1.36921	-0.0625166	-0.857027	-0.248136	0.457189	-0.879282	-0.0961482	1.59225	0.367592	1.01618	-0.784392	-0.0317849	-1.63104	-1.48859	-1.63051	-0.520563	0.366954	-0.0331722	-0.103662	-0.159324	-0.6574	-0.280145	0.651486	0.496488	0.46703	-1.39646	0.740362	0.229471	0.854054	-0.647305	-1.36354	-0.959328	0.56953	0.190566	0.343388	-1.22358	-0.773071	1.96546	0.41527	-0.197481	0.798122	-0.90758	-0.214806	-0.549173
O94876	Transmembrane and coiled-coil domains protein 1 OS	TMCC1	-0.589431	-0.119437	-0.678139	-0.988785	1.47382	-0.14518	0.190996	0.143524	0.11131	0.391341	-0.195951	0.35086	0.696334	-0.261927	-0.0339363	-0.285585	-0.276215	-0.31983	-0.512026	0.708661	0.910742	0.448924	0.477717	0.443248	0.226093	-0.194783	-0.477679	0.17887	0.467244	-0.239991	0.355554	-0.24435	-0.311851	-0.0129189	0.492728	0.414206	-0.553607	0.0841461	-0.357778	-0.0978609	0.182786	-0.256488	0.38276	0.613225	-0.0379077	-0.543973	0.316428
O94880	PHD finger protein 14 OS	PHF14	0.0264664	-0.181951	-0.255135	0.504474	0.27824	-0.171558	0.808258	0.0824838	-0.364922	0.325571	0.478388	-0.241474	0.375931	-0.367758	0.576511	0.946065	0.103458	-0.0727707	-0.0906234	0.201122	0.568456	-0.0193119	-0.0088889	0.477534	-0.125663	0.832088	0.396105	0.330561	-0.148969	-0.271555	0.840692	0.281118	0.911412	-0.929617	0.148056	0.28158	0.32387	0.640152	0.0375709	0.518058	0.270381	0.447394	0.557428	0.767497	0.536743	0.0786789	-0.245195
O94885	SAM and SH3 domain-containing protein 1 OS	SASH1	0.463256	0.412385	-1.37556	-0.858887	-0.956018	0.0739907	-0.152971	0.149381	-0.349334	-0.145547	0.0186221	-0.225979	-0.0150255	0.286342	-0.0877686	-0.191959	0.17244	-0.400232	1.23349	-0.227801	0.222536	0.358053	0.031099	-0.00456238	0.299919	0.596543	0.107926	1.43944	-0.732402	0.34236	0.638194	0.0337944	0.268735	-0.01691	0.049635	-0.177894	-0.186857	0.711569	-0.391565	-0.354814	0.445957	0.504493	-0.16664	-0.194503	-0.0515445	-0.578923	-0.352531
O94886	CSC1-like protein 1 OS	TMEM63A	0.0654563	-1.04705	-0.574595	-0.109497	-0.735576	-0.214251	-0.390378	-0.483415	-0.193446	-0.375864	-0.314856	-0.274679	0.828742	-0.257293	0.466286	-0.172113	-0.975325	-0.394736	-0.826384	-0.688238	-0.113626	0.0476015	0.75967	0.322949	-0.347591	0.298212	-0.653845	0.318854	0.552941	-0.144193	0.104373	-0.517134	-0.901627	1.12383	-0.33472	-0.108689	0.635779	-0.322819	0.611115	-0.236741	-0.301064	-0.380554	0.591036	-0.213878	-0.185058	-0.283969	-0.42108
O94887	FERM, ARHGEF and pleckstrin domain-containing protein 2 OS	FARP2	-0.167737	-0.138395	-0.700788	-0.0688306	-0.479063	-0.603164	-0.307269	-0.282374	-0.340616	0.119914	0.765718	0.300334	0.373992	0.43583	0.17157	0.385022	0.481763	0.185912	0.403233	-0.387882	0.727123	0.101734	0.209068	-0.15607	-0.242062	-0.0726818	-0.0274039	0.0487279	0.0289754	-0.108663	0.3091	-0.101755	-0.152663	-0.0443893	-0.0753888	-0.317343	0.274376	0.0170497	-0.271703	0.808005	0.450378	-0.0345161	-0.0322125	0.0818282	-1.27853	-0.282596	-0.741101
O94888	UBX domain-containing protein 7 OS	UBXN7	-0.429975	-0.29961	-0.145033	0.612745	0.0432186	0.345832	0.628849	-0.119995	-0.0787069	1.02214	-0.250233	0.0850443	-0.245655	-0.585131	-0.412874	-0.960794	-0.273342	1.44129	-0.0709318	0.768995	-0.527594	-0.132236	0.233697	-0.360182	0.605293	0.935207	0.342887	-0.0485729	-0.130436	-0.28362	-0.157254	0.02698	0.506094	-0.0183198	0.0598679	0.802425	-0.278905	-1.70029	0.352088	-0.2314	-0.837324	-0.9174	0.462261	0.909043	1.07203	-0.243437	0.117255
O94901	SUN domain-containing protein 1 OS	SUN1	-0.0511083	0.188948	-0.320973	0.851311	-0.0839613	0.347223	-0.598229	-0.00337709	-0.544102	0.436138	0.0301951	0.0608404	0.395633	0.199057	0.122441	0.178379	0.281914	0.0185361	-0.0234488	0.480616	0.808535	0.0959543	0.576757	0.00191299	-0.0553596	0.247748	0.364662	0.0890411	-0.199966	-0.163788	-0.0472309	0.425728	0.754956	-0.385411	-0.10072	0.417818	-0.439011	0.365924	-0.485339	-0.0230622	0.598381	0.0208976	0.514128	0.5547	-0.364622	-0.362983	-0.0381681
O94903	Pyridoxal phosphate homeostasis protein OS	PLPBP	-0.21197	-0.13401	-0.380196	-0.224746	-0.311252	0.0955947	-0.607416	-0.233629	-0.284314	0.188796	0.814612	-0.846895	-0.602928	-0.589984	-0.54845	-0.558411	-0.350767	0.909115	0.47059	0.246907	-0.964902	0.75205	-1.1944	-0.877025	-0.813559	-0.372823	1.82444	0.162482	-0.24297	0.508337	-0.492267	0.89897	1.44546	-0.203129	0.543813	-0.866622	-0.845802	-2.14323	-0.295734	-0.80824	-0.369397	-1.73695	-0.306081	-1.15572	-0.36807	1.0895	0.26138
O94905	Erlin-2 OS	ERLIN2	-0.679517	0.194365	-0.557221	-0.198417	-0.548754	0.182019	-0.126482	-0.336408	-0.54502	-0.132451	1.32331	-0.209604	-0.155385	-0.101343	-0.663471	0.961827	-0.516177	0.789664	-0.306512	0.354904	-0.0252698	1.47086	-0.644982	-1.15249	-0.866046	-0.68424	2.72327	-0.646796	-0.567485	-0.390926	0.753854	0.585562	0.723835	-0.51255	0.320607	-0.752214	-0.174968	-0.876019	-0.598496	-1.73042	-1.03546	-0.426905	-0.859229	-0.8109	-0.759005	-0.0309026	0.135675
O94906	Pre-mRNA-processing factor 6 OS	PRPF6	-0.349976	-0.327595	0.244527	0.144345	0.179373	0.0975938	0.928461	-0.349912	0.0802704	0.58454	-0.0752626	0.371747	0.34053	-0.450247	0.0896321	0.269683	-0.226286	0.205879	0.283167	0.506019	-0.0725092	0.0329751	-0.0954096	-0.218928	-0.308013	0.518183	0.692192	-0.231616	-0.0906195	-0.00166905	-0.344984	0.248192	0.388713	-0.224941	0.300931	0.142727	0.164259	0.755885	-0.0381119	0.403135	-0.330206	0.504278	0.183861	0.422856	0.52821	0.162617	-0.132959
O94911	ATP-binding cassette sub-family A member 8 OS	ABCA8	0.890813	2.24966	-1.14502	-0.982513	-0.724568	-0.983673	-0.0143343	-0.105935	-0.558299	0.212813	-0.172256	-0.921112	0.726456	-0.349961	-0.148469	-0.0310219	-0.576899	-0.28069	-0.203125	0.330337	-0.138091	-0.186863	0.106471	-0.868087	1.10487	2.01668	1.14537	0.786253	-0.426387	-1.3139	-0.00526731	0.882942	0.591621	-1.12185	-1.09933	0.520003	0.580874	-0.214964	-0.172296	-0.256272	-0.245048	-0.381023	0.251534	0.852807	0.483221	-0.45772	0.275709
O94913	Pre-mRNA cleavage complex 2 protein Pcf11 OS	PCF11	0.00945909	-0.874972	-0.888242	-0.204838	-1.09296	0.359591	0.268607	-0.266488	-0.129735	0.219635	0.0613991	0.0237055	0.494495	0.022776	0.0391517	0.479408	-0.101664	0.180485	0.341071	0.132478	-0.175234	-0.0035143	0.00442154	-0.357443	0.112707	0.132703	0.285099	0.043851	-0.439966	-0.0452296	-0.00652507	-0.0447902	-0.00793056	-0.25915	0.371752	0.218913	0.123873	-0.012248	-0.40825	0.310575	-0.197491	0.666686	-0.226693	0.282145	0.303211	-0.28197	-0.0938607
O94915	Protein furry homolog-like OS	FRYL	0.375119	0.0461487	-0.908572	-0.368087	0.306821	0.00248251	-0.369963	0.0940456	0.00118461	-0.476655	0.296406	0.236293	0.0900881	0.0651577	1.34763	0.0289701	-0.23736	-0.334549	-0.194513	0.0140715	0.0294066	0.37974	-0.248748	0.0951673	0.761565	-0.450067	-0.787609	0.133388	0.190735	0.422494	0.405861	-0.324018	0.357182	-0.167039	-0.00372683	-0.0452054	0.138137	0.131776	0.465049	-0.267057	0.0948235	-0.145612	0.0666631	0.112155	-0.14131	-0.244603	0.388491
O94919	Endonuclease domain-containing 1 protein OS	ENDOD1	0.561414	-1.3845	-1.1095	-0.400336	-1.01845	0.937398	-0.0882134	0.0495826	-0.0745315	-0.400276	0.145149	-0.754472	-0.00990266	0.784672	-0.172225	-0.0606208	0.499028	0.0233634	-0.132486	-0.680168	0.300976	-0.0307365	-0.0793597	0.42564	-0.316496	-0.436264	-0.851367	-0.330485	-0.412376	-0.673885	0.757492	0.383981	1.22192	-0.666041	-0.636707	0.100774	-0.227789	-0.327918	0.167013	-0.239557	-0.017231	0.152913	-0.44389	-0.345799	-1.02522	0.786649	-0.415127
O94921	Cyclin-dependent kinase 14 OS	CDK14	0.462635	0.492691	-0.293361	-0.0830746	-0.368917	-0.312606	-0.564268	0.130626	0.0758942	-0.180958	-0.00535937	-1.13419	-0.0338109	1.09497	-0.0998481	-1.43996	-0.47676	-0.494254	-1.16997	0.200348	-0.240396	-0.352932	-0.397858	-0.892279	-1.18976	-0.280677	-0.600663	0.604048	-0.304316	0.221491	0.678724	-0.970558	0.15579	0.670785	-0.134357	0.130328	0.243248	-0.280709	-0.0554785	-0.802513	0.48695	-0.0851746	0.00312808	-0.533872	-0.0457244	-0.16382	-0.234838
O94923	D-glucuronyl C5-epimerase OS	GLCE	-0.0742532	-0.382719	-0.0856871	-0.0302509	0.0377889	0.285222	-0.40474	0.0784209	0.132389	0.161792	-0.163054	-0.0109932	-0.0499464	0.224523	0.151914	-0.118149	0.83429	-0.337312	0.338653	0.557847	-0.124556	-0.272873	0.0978206	1.54255	-0.54706	-0.190892	0.156646	-0.334699	-0.271319	-0.273395	0.20482	0.300716	0.430218	0.0160236	-0.0939993	-0.151565	-0.196774	0.284185	0.95655	-0.141641	-0.22831	-0.0749125	-0.216287	-0.355673	-0.0612828	0.807683	-0.49693
O94925	Glutaminase kidney isoform, mitochondrial OS	GLS	-0.246314	-0.323283	-1.58559	-0.174249	-0.810013	-0.981753	0.0373479	-0.369129	0.0159418	-0.725876	-0.219325	-0.197891	-0.644787	-0.00331368	-0.112914	-0.288582	0.0885059	-0.00299411	0.351732	-0.933103	1.08807	-0.10588	-0.126038	-0.322696	0.655521	-0.653801	-0.649776	-0.163098	-1.25983	-0.318821	-1.33493	-0.192414	-0.215528	1.01385	-0.370882	2.63071	-0.414011	0.22343	-1.13976	-1.25329	-0.227011	-0.368371	-0.349489	-0.692413	1.24487	-0.546065	-0.735345
O94927	HAUS augmin-like complex subunit 5 OS	HAUS5	-0.901537	-0.439125	0.097808	-0.558274	-0.478608	0.285727	-0.196895	-0.21732	0.0722736	0.375563	-0.333825	-0.316469	0.234157	0.162693	-0.426408	0.629261	-0.152788	0.0371174	-0.757545	1.01617	-0.109118	-0.0439098	0.196146	0.129099	-0.237825	-0.033632	-0.209701	0.10309	0.311569	-0.0834903	-0.285478	0.0335372	0.591353	-0.053801	0.238305	0.140069	0.144607	0.116587	0.0550171	0.379586	-0.00584104	0.0619892	-0.381596	-0.39514	0.448723	-0.0829503	0.097287
O94952	F-box only protein 21 OS	FBXO21	0.227404	-0.948346	-1.13654	-0.118305	0.480831	0.203312	0.31468	0.0985196	0.864084	0.256148	1.53795	-0.082899	0.648429	-0.271211	1.66099	-0.0577408	-0.0505578	-0.857274	-0.250341	1.11228	-0.273838	-0.361196	0.978383	-0.860476	-0.622359	1.22509	0.441105	0.233167	0.528555	0.0696124	-0.0841068	0.870346	0.85831	-0.909909	-0.244047	0.968469	0.0099564	-0.00678577	-0.531962	-0.394395	-0.246622	-0.749221	-0.134207	0.614187	-0.0180722	0.158095	1.49434
O94953	Lysine-specific demethylase 4B OS	KDM4B	-0.0964096	-0.0678673	-0.227819	-0.1572	0.342349	-0.133699	1.02709	0.561718	0.214748	-0.890624	0.343471	-0.225984	0.344678	-0.447606	0.485537	-0.363587	-0.257721	-0.220644	0.73283	-0.0435702	0.180157	-0.418459	0.634505	-0.331364	0.0416003	-0.917251	0.858435	-0.367898	0.443698	-0.634876	-0.424403	-0.268995	0.0579832	-0.091464	-0.0928233	0.0444727	0.608229	1.02175	-0.0790437	0.644106	-0.0182449	0.595339	0.38734	0.620596	-0.0720493	-0.53259	-0.114462
O94956	Solute carrier organic anion transporter family member 2B1 OS	SLCO2B1	0.0775403	0.122896	-1.02838	0.377101	-0.743925	-0.318311	-0.435298	-0.0291766	-0.830831	-0.649569	0.589186	-1.13767	-0.0103409	0.409064	-0.157881	-0.257858	-0.367284	-0.498006	-0.740052	-0.592749	-0.43542	-0.44759	0.250906	-0.595214	0.189074	0.515484	-0.680711	0.521412	-1.42524	1.38428	-0.673416	-0.259089	0.249206	-0.77917	-0.728316	0.236977	0.410976	-0.724096	0.309894	-0.312761	0.445933	-0.0660698	0.0346282	-0.554658	-0.623208	0.124575	-0.345594
O94964	Protein SOGA1 OS	SOGA1	0.144352	0.00961218	0.31551	-0.36771	-0.0648938	0.572837	0.033168	-0.0597856	-0.19154	-0.04085	-0.101273	-0.190607	0.364575	0.497822	0.674278	0.70904	0.714046	0.401754	0.169295	0.279463	-0.000366196	-0.126966	-0.119539	-0.279483	0.334168	0.496907	0.616937	0.311758	0.196863	-0.19496	0.240795	0.310806	1.23399	-0.41344	0.274709	-0.0117899	0.131565	0.392989	0.219867	-0.25659	-0.170673	0.638224	0.208888	0.700222	0.126238	-0.131911	-0.112248
O94966	Ubiquitin carboxyl-terminal hydrolase 19 OS	USP19	-0.103256	-0.180243	0.120877	0.795584	0.296558	0.323988	-0.188862	-0.0362284	0.196712	-0.224539	0.000636867	-0.0241545	-0.023917	-0.280581	0.548609	-0.078195	-0.0403848	0.0210507	0.868209	0.795078	0.204987	-0.0779192	0.345681	-0.0125402	0.457231	0.314715	-0.152561	0.0106261	-0.0655969	0.0606589	0.057673	0.207087	0.0198663	-0.257106	0.276156	0.112489	-0.0396454	-0.0706768	-0.0733967	0.283289	-0.21718	0.0948112	0.0836418	-0.283937	0.0505235	0.830826	0.114127
O94967	WD repeat-containing protein 47 OS	WDR47	0.00938154	0.121024	-0.383982	-0.104659	-0.0755871	-0.115582	0.441996	-0.0542961	-0.615998	-0.390763	0.277905	-0.446597	0.0803565	0.533418	0.147065	-0.214252	0.744159	0.234263	-0.628322	0.402776	-0.258929	-0.0611791	-0.248247	0.0185832	0.0353781	-0.00638069	0.446024	0.516449	0.0974338	-0.34077	0.0447435	0.109567	0.201861	0.133992	0.0829321	0.639524	0.0421795	-0.133073	-0.326095	-0.539864	0.0478582	0.199827	-0.662185	0.392242	-0.252438	-0.309445	-0.136172
O94973	AP-2 complex subunit alpha-2 OS	AP2A2	0.238163	0.00127875	-0.6911	-0.0608214	-0.401858	-0.398415	-0.403962	0.266972	-0.0211685	-0.157696	0.0256893	0.0887767	0.054374	0.291696	0.0123292	-0.490137	0.163666	-0.0706567	-0.153791	-0.146832	0.289539	-0.0977232	-0.0835616	-0.246239	-0.165458	0.231942	-0.39441	-0.0141676	-0.0451943	0.183168	-0.248056	-0.0694769	0.20139	0.129385	-0.289203	0.0974178	-0.0860798	-0.332211	0.131299	-0.532102	0.209791	-0.118628	0.222244	-0.0576073	-0.0217075	-0.0547979	-0.310902
O94979	Protein transport protein Sec31A OS	SEC31A	-0.0531648	0.299809	-0.0235399	-0.0427441	0.107666	-0.2304	-0.0031246	0.258667	-0.361706	-0.307987	0.00117774	-0.215875	-0.137888	0.327542	0.612635	-0.0369711	0.288577	-0.45603	-0.206164	0.0721943	-0.174078	0.384343	-0.297748	-0.225346	0.0793423	0.137128	-0.100732	0.300376	-0.11802	0.339265	0.168898	0.190765	0.0323701	-0.245311	-0.0699104	-0.260532	0.070886	0.378287	0.438007	-0.126565	0.35844	0.281517	0.0414652	0.00848511	-0.173471	-0.194815	0.298851
O94985	Calsyntenin-1 OS	CLSTN1	0.217058	-0.0683416	-0.00474169	-0.146629	0.278486	0.505506	0.59443	0.718488	-0.262129	-0.211039	-0.149372	-0.374588	0.425082	0.511197	0.368952	-0.158987	0.991397	0.383602	1.09282	1.83509	0.0203233	0.23598	0.506268	-0.514928	-0.032036	0.0846522	-0.216566	0.914949	-0.0442476	-0.503999	-0.0163688	-0.0839382	0.581564	-0.927905	0.0416633	-0.207768	0.0132733	0.152053	0.634818	-0.666349	0.580176	0.152255	-0.259345	1.87681	0.411308	-0.0864773	0.163389
O94992	Protein HEXIM1 OS	HEXIM1	-0.321736	-0.143586	-0.2865	0.242421	0.0347301	-0.841406	1.2897	-0.582932	0.21525	2.06798	-0.0413719	0.52664	0.746605	0.00114819	0.406253	-0.525895	0.127066	-0.0565734	-0.154478	0.383493	0.283635	0.0963516	-0.370365	-0.0471877	0.321397	-0.00117238	-0.0676959	0.249632	-1.32166	-0.314911	-0.884346	1.09316	0.998683	1.03814	0.264397	-0.0176804	-0.411528	-0.318307	0.0963227	0.672497	-0.058483	-0.220165	-0.274664	1.02538	0.214346	-0.00361765	-0.377323
O95049	Tight junction protein ZO-3 OS	TJP3	0.322756	-0.548826	-0.175461	-0.0504124	0.00603276	0.090108	1.37198	-0.223811	-0.210205	-0.609708	0.144794	0.590605	-0.149972	-0.100084	0.123567	-0.791546	1.21514	-0.73652	0.415872	-0.539153	0.934217	-0.408234	1.23549	1.08852	0.642883	0.679869	-0.883336	0.390395	0.0562575	-0.19781	0.0288046	0.422501	0.273322	-1.15352	0.120775	0.281793	-0.00701926	0.208055	0.297233	0.967352	0.181694	0.941447	0.0936282	1.00524	-0.609673	-0.0909602	-0.985558
O95070	Protein YIF1A OS	YIF1A	0.100822	0.283664	-0.487979	0.00301673	-0.0456148	0.0412022	-0.131155	0.281036	0.248722	-0.20006	0.255333	-0.299058	-0.134431	0.187959	0.371745	-0.155446	0.106056	-0.472121	-0.139192	0.186981	0.701717	0.333257	0.327291	-0.291766	-0.117627	0.0737798	-0.129137	0.384033	-0.133531	0.273894	0.223439	0.309157	0.373926	-0.327186	-0.774958	-0.0540003	-0.0637491	-0.091515	-0.271278	0.44006	0.544357	0.541366	-0.0678512	0.187126	-0.22205	0.656452	0.441863
O95071	E3 ubiquitin-protein ligase UBR5 OS	UBR5	-0.00964541	-0.254965	0.159065	0.0645928	0.5422	0.184458	0.477099	-0.0578217	0.0274502	0.262149	0.0299463	-0.065001	0.0628398	-0.102876	0.0882715	-0.127843	0.18607	-0.262837	-0.130053	0.63029	0.0479336	-0.142428	-0.210416	-0.307262	-0.199742	0.361846	0.383343	-0.0669631	0.129997	-0.0456853	0.0779344	-0.0877436	0.534869	-0.693829	0.202457	0.392153	-0.0430849	0.123245	0.0331396	0.78312	0.224406	0.258216	0.254109	0.330763	0.253647	-0.483033	0.215131
O95081	Arf-GAP domain and FG repeat-containing protein 2 OS	AGFG2	0.0141865	0.13151	0.282739	0.0568413	-0.0900458	-0.409164	-0.536156	-0.386732	-0.862666	-0.946307	-0.25812	-1.02381	-0.994712	0.120158	-0.194429	0.159405	0.206008	0.258687	0.363993	-0.271154	-0.176319	0.380145	1.0898	0.387724	0.654115	0.180895	-0.318317	-0.0928508	-0.0996862	0.0674942	0.300473	0.0814245	0.0924693	0.77495	-0.487835	-0.0794337	-0.126153	-0.0426129	-0.230345	-0.0308221	-0.100445	0.0544861	0.674057	0.082541	-0.475042	1.1493	-0.426916
O95104	Splicing factor, arginine/serine-rich 15 OS	SCAF4	-0.0311439	-0.142686	-0.369354	-0.0603992	-0.0195682	0.901322	0.15257	0.0214338	-0.132736	0.63181	0.362916	0.0231678	0.950828	-0.296869	-0.525087	-0.324788	-0.330247	-0.608128	-0.181858	1.07906	0.0228678	0.242827	0.783205	-0.278492	-0.0682729	0.877778	0.295384	-0.262967	-0.712098	0.242773	-0.38328	0.51279	0.334014	-0.00413634	0.299272	-0.900687	-0.136245	0.519439	-0.0320959	-0.113552	-0.215002	0.956746	0.123788	0.654128	0.564451	-0.337774	0.181868
O95139	NADH dehydrogenase [ubiquinone] 1 beta subcomplex subunit 6 OS	NDUFB6	-0.51434	-0.0707337	1.12036	0.168288	-0.297582	0.685226	-0.274564	-0.316844	0.0766823	-0.452724	0.142856	-0.237641	0.42495	0.0591674	0.48445	1.23803	0.262144	-0.201346	0.622253	-0.404021	-0.3383	-0.643982	0.395607	0.227053	0.478163	0.238505	-0.0961512	-0.144	-0.0636059	0.0253116	-0.283227	-0.954585	0.108408	0.0348085	0.15165	-0.235983	0.449586	0.146811	-0.14798	0.346696	0.236169	1.00616	0.562715	0.61343	-0.483492	0.648735	-0.302906
O95140	Mitofusin-2 OS	MFN2	-0.161182	-0.165966	0.341236	0.174109	0.222584	0.219409	0.323659	-0.344574	-0.493948	-0.097826	0.170254	-0.393723	0.470495	0.274867	0.423064	0.324025	0.751325	0.475038	1.1726	0.624513	0.620657	-0.0855441	0.988389	-0.474242	0.224846	-0.0874755	-0.304456	-0.161817	-0.782499	0.133317	0.693562	0.492974	0.744279	-0.702855	0.0210671	0.0353999	0.466502	0.729556	-0.12163	-0.152809	0.153353	0.338834	0.746307	0.361553	-0.271127	0.21074	-0.309927
O95149	Snurportin-1 OS	SNUPN	0.142346	-0.757285	-0.0359349	-0.273194	-0.355025	1.50686	-0.605205	-0.436849	-0.708594	-0.111173	0.0636636	-0.289666	-0.558744	-0.398226	-0.788706	-0.241998	0.243822	-0.290694	-0.463021	0.152673	0.550309	-0.338009	0.221739	-0.996583	-0.606626	0.142576	0.140217	0.155197	-0.438543	-0.293011	0.0467076	-0.476534	0.284749	-0.314763	-0.107503	-0.956726	0.0800424	0.236459	-1.5125	0.811189	-0.470142	-0.111136	0.15882	-0.616625	0.0276871	-0.0873196	-0.021359
O95155	Ubiquitin conjugation factor E4 B OS	UBE4B	-0.0337393	0.313496	0.132803	-0.0892082	0.525597	0.266436	0.292253	-0.299273	-0.215672	-0.204297	-0.193374	-0.113301	0.312481	0.161542	0.362005	-0.272738	0.165913	0.23128	0.712991	1.09516	0.175778	-0.0387193	0.527346	0.110566	-0.102747	-0.0776805	-0.051916	0.0483121	-0.492666	0.198797	-0.0261517	-0.0340321	0.640967	-0.393495	0.482062	0.103934	0.506895	0.726969	0.0458776	-0.0486328	0.122694	0.238172	0.545182	0.384999	0.420898	0.279727	0.0851527
[truncated: 6,753 more rows]
[truncated: 23 more columns]

## Sheet: 1B
Accession	Description	Gene	A044	A063	A168	A088	A165	A090	A167	A018	A025	A105	A175	A092	A068	A081	A169	A017	A100	A061	A103	A166	A014	A112	A011	A089	A050	A095	A062	A188	A065	A040	A172	A021	A009	A096	A082	A084	A072	A171	A126	A047	A074	A046	A091	A034	A005	A042	A016
[truncated: 7,855 more rows]
[truncated: 23 more columns]

[truncated: 2 more sheets: 1C, 1D]
