# Supplementary material for: Proteogenomic analysis of enriched HGSOC tumor epithelium identifies prognostic signatures and therapeutic vulnerabilities
Source: NPJ Precis Oncol. 2024 Mar 13;8:68. doi: 10.1038/s41698-024-00519-8 (PMC10937683; doi:10.1038/s41698-024-00519-8)
Supplement: Supplementary file 5 — SupplementalData2 [file 41698_2024_519_MOESM5_ESM.xlsx]

## Sheet: 2A
AID	apollo_id	PATH_tumor_cellularity	PATH_stroma	PATH_lymph	PATH_OTHER	classification_of_tumor	tissue_or_organ_of_origin	site_of_resection_or_biopsy	tumor_stage	age_at_diagnosis	race	ethnicity	typeofsurgery	disease_distribution	residualdzcat	ACT_PARP	MACT_PARP	pfstimeindays	pfs_status	survivaltimeindays	survival_status	MatchedMetastasisAnalysis	consensusOV_BT_call	consensusOV_ET_call	consensusTME_ART_Fibroblasts	consensusTME_ART_Immune_Score	consensusTME_ARH_Fibroblasts	consensusTME_ARH_Immune_Score	BT_Protein_Classification	ET_Protein_Classification	CCPClusters_ET_Transcript&Protein_PFS	HRD_BT_WGS_CHORD_hr_status	HRD_BT_CHORD_hrd_type	HRD_BT_scarHRD_sum	COXIVIHC;+weak,++moderate,+++strong	BT_WGS_SVsignature_label	BT_WGS_SomaticMutation_BRCA1	BT_WGS_SomaticMutation_BRCA2	BT_WGS_CNAmplification_CCNE1	BT_WGS_SomaticMutation_CDK12	BT_WGS_SomaticMutation_TP53	BRCA1orBRCA2Mutation_GermlineandSomatic	BRCA1, BRCA2 Mutations	BRCA1methylation	ATM Mutations	ATR Mutations	CDK12 Mutations	CHEK1 Mutations	CHEK2 Mutations
A001	AP-Y8GF	95	3	0	2	Primary	Tubo-Ovarian	Ovary nos	IIIC	68	Caucasian or White	Non-Hispanic or Non-Latina	Primary debulking surgery	High disease distribution in the diaphragm, gall bladder, epigastrium, liver and/ or spleen	R1 (macroscopic >1 cm)	NO	NO	534	Event	1660	Dead	YES	DIF_consensus	DIF_consensus	-0.153758	-0.0202198	-0.065066	0.0367834	Cluster 2	Cluster 2	Cluster 2	HR_proficient	none	36	NA	TD	FALSE	FALSE	FALSE	FALSE	TRUE	NA	NA	NA	WT	WT	WT	WT	WT
A002	AP-8Y28	95	2	0	3	Primary	Tubo-Ovarian	Ovary right	IIIC	60	Caucasian or White	Non-Hispanic or Non-Latina	Primary debulking surgery	High disease distribution in the diaphragm, gall bladder, epigastrium, liver and/ or spleen	R0 (none or microscopic)	YES	NO	613	Event	1446	Dead	NA	PRO_consensus	PRO_consensus	-0.0691684	-0.157557	-0.00881937	-0.158897	Cluster 4	Cluster 1	Cluster 1	HR_proficient	none	37	NA	FBI	FALSE	FALSE	FALSE	FALSE	TRUE	NA	NA	NA	WT	WT	WT	WT	WT
A005	AP-AFJ3	40	30	10	20	Metastatic	Tubo-Ovarian	Omentum	IIIC	56	Caucasian or White	Non-Hispanic or Non-Latina	Primary debulking surgery	Moderate disease distribution greater than low but less than high	R1 (macroscopic >1 cm)	NO	NO	1585	Event	1873	Alive	NA	MES_consensus	MES_consensus	0.155865	0.0835467	0.338259	0.169432	Cluster 1	Cluster 5	Cluster 2	HR_deficient	BRCA1_type	51	NA	HRD-Dup	FALSE	FALSE	FALSE	FALSE	TRUE	NA	NA	BRCA1_ElevatedMethylation	WT	WT	WT	WT	WT
A007	AP-UQ96	85	10	2	3	Metastatic	Tubo-Ovarian	Cul de sac	IVA	62	Caucasian or White	Non-Hispanic or Non-Latina	Primary debulking surgery	High disease distribution in the diaphragm, gall bladder, epigastrium, liver and/ or spleen	R1 (macroscopic >1 cm)	NO	NO	416	Event	1479	Dead	NA	MES_consensus	DIF_consensus	0.0135365	-0.0246786	0.177776	0.0549703	Cluster 2	Cluster 2	Cluster 1	HR_proficient	none	32	++/+++	FBI	FALSE	FALSE	FALSE	FALSE	TRUE	NA	NA	NA	WT	WT	WT	WT	WT
A009	AP-JP6D	50	18	2	30	Primary	Tubo-Ovarian	Ovary nos	IIIC	58	Caucasian or White	Non-Hispanic or Non-Latina	Primary debulking surgery	High disease distribution in the diaphragm, gall bladder, epigastrium, liver and/ or spleen	R1 (macroscopic >1 cm)	NO	NO	188	Event	403	Dead	NA	MES_consensus	MES_consensus	0.120701	0.00272829	0.167443	0.0161737	Cluster 2	Cluster 5	Cluster 3	HR_proficient	none	28	+	TD	FALSE	TRUE	FALSE	FALSE	TRUE	NA	NA	NA	WT	WT	WT	WT	WT
A011	AP-7LE5	80	10	0	10	Primary	Tubo-Ovarian	Ovary nos	IVB	58	Caucasian or White	Non-Hispanic or Non-Latina	Primary debulking surgery	High disease distribution in the diaphragm, gall bladder, epigastrium, liver and/ or spleen	R0 (none or microscopic)	NO	NO	177	Event	298	Dead	NA	DIF_consensus	DIF_consensus	-0.258008	0.0202734	0.0693009	0.0324975	Cluster 1	Cluster 2	Cluster 1	HR_proficient	none	33	NA	FBI	FALSE	FALSE	TRUE	FALSE	TRUE	NA	NA	NA	WT	WT	WT	WT	WT
A014	AP-SRAR	65	10	0	25	Primary	Tubo-Ovarian	Ovary nos	IIIC	57	Caucasian or White	Non-Hispanic or Non-Latina	Primary debulking surgery	Moderate disease distribution greater than low but less than high	R1 (macroscopic >1 cm)	NO	NO	90	Event	1169	Dead	NA	MES_consensus	DIF_consensus	-0.257461	-0.0148204	0.0170128	-0.0258126	Cluster 5	Cluster 5	Cluster 3	HR_proficient	none	16	+	FBI	FALSE	FALSE	FALSE	FALSE	TRUE	NA	NA	NA	WT	WT	WT	WT	WT
A016	AP-VU4P	45	40	10	5	Primary	Tubo-Ovarian	Ovary nos	IVB	63	Caucasian or White	Non-Hispanic or Non-Latina	Primary debulking surgery	High disease distribution in the diaphragm, gall bladder, epigastrium, liver and/ or spleen	R1 (macroscopic >1 cm)	NO	NO	583	Event	1073	Dead	YES	DIF_consensus	DIF_consensus	-0.0109426	-0.0653363	0.147241	-0.0128446	Cluster 2	Cluster 4	Cluster 3	HR_proficient	none	33	NA	TD	TRUE	FALSE	FALSE	FALSE	TRUE	BRCA1, BRCA2	BRCA1:ENST00000586385.5:exon4:c.A205T:p.K69X,BRCA1:ENST00000591534.5:exon7:c.A748T:p.K250X,BRCA1:ENST00000352993.7:exon18:c.A1849T:p.K617X,BRCA1:ENST00000493795.5:exon18:c.A5134T:p.K1712X,BRCA1:ENST00000357654.8:exon19:c.A5275T:p.K1759X,BRCA1:ENST00000468300.5:exon19:c.A1963T:p.K655X,BRCA1:ENST00000491747.6:exon19:c.A1963T:p.K655X,BRCA1:ENST00000471181.7:exon20:c.A5338T:p.K1780X, BRCA2:ENST000003…	NA	WT	WT	WT	WT	WT
A017	AP-A7NA	70	20	0	10	Primary	Tubo-Ovarian	Ovary nos	IVB	60	Caucasian or White	Non-Hispanic or Non-Latina	Primary debulking surgery	High disease distribution in the diaphragm, gall bladder, epigastrium, liver and/ or spleen	R0 (none or microscopic)	NO	NO	581	Event	1824	Alive	NA	DIF_consensus	DIF_consensus	0.0090006	-0.0800014	0.144825	-0.0708659	Cluster 1	Cluster 2	Cluster 1	HR_deficient	BRCA1_type	62	++	HRD-Dup	FALSE	FALSE	FALSE	FALSE	TRUE	NA	NA	BRCA1_ElevatedMethylation	WT	WT	WT	WT	WT
A018	AP-A85P	70	30	0	0	Primary	Tubo-Ovarian	Ovary nos	IIIC	37	Caucasian or White	Non-Hispanic or Non-Latina	Primary debulking surgery	Low disease distribution limited to the pelvis or retroperitoneal nodal metastasis	R0 (none or microscopic)	YES	NO	955	Event	1813	Alive	NA	DIF_consensus	DIF_consensus	-0.147828	0.0340953	0.0570126	0.0353214	Cluster 1	Cluster 2	Cluster 1	NA	NA	NA	NA	NA	NA	NA	NA	NA	NA	NA	NA	NA	WT	WT	WT	WT	WT
A020	AP-9XJH	60	20	0	20	Primary	Tubo-Ovarian	Ovary nos	IIIC	46	Caucasian or White	Non-Hispanic or Non-Latina	Primary debulking surgery	High disease distribution in the diaphragm, gall bladder, epigastrium, liver and/ or spleen	R0 (none or microscopic)	NO	NO	922	Event	1720	Dead	NA	PRO_consensus	DIF_consensus	-0.216385	-0.0901504	-0.0209341	-0.0640996	Cluster 5	Cluster 1	Cluster 1	HR_proficient	none	33	++	FBI	FALSE	FALSE	FALSE	FALSE	TRUE	NA	NA	NA	WT	WT	WT	WT	WT
A021	AP-SFXB	30	35	10	25	Metastatic	Tubo-Ovarian	Omentum	IIIC	63	Caucasian or White	Non-Hispanic or Non-Latina	Primary debulking surgery	Moderate disease distribution greater than low but less than high	R0 (none or microscopic)	NO	NO	455	Event	1353	Dead	NA	MES_consensus	MES_consensus	0.146421	-0.0221236	0.347974	0.0932625	Cluster 1	Cluster 5	Cluster 1	HR_deficient	BRCA1_type	73	NA	HRD-Dup	TRUE	FALSE	FALSE	FALSE	TRUE	BRCA1, BRCA2	BRCA1:ENST00000586385.5:exon4:c.196dupC:p.Q66fs,BRCA1:ENST00000591534.5:exon7:c.739dupC:p.Q247fs,BRCA1:ENST00000352993.7:exon18:c.1840dupC:p.Q614fs,BRCA1:ENST00000493795.5:exon18:c.5125dupC:p.Q1709fs,BRCA1:ENST00000357654.8:exon19:c.5266dupC:p.Q1756fs,BRCA1:ENST00000468300.5:exon19:c.1954dupC:p.Q652fs,BRCA1:ENST00000491747.6:exon19:c.1954dupC:p.Q652fs,BRCA1:ENST00000471181.7:exon20:c.5329dupC:p.Q…	NA	WT	WT	WT	WT	WT
A025	AP-ZTRV	60	30	0	10	Metastatic	Peritoneum	Ovary nos	IVB	78	Caucasian or White	Non-Hispanic or Non-Latina	Primary debulking surgery	High disease distribution in the diaphragm, gall bladder, epigastrium, liver and/ or spleen	R1 (macroscopic >1 cm)	NO	NO	764	Event	1081	Dead	NA	DIF_consensus	DIF_consensus	-0.0828064	-0.0453476	0.113868	-0.0180326	Cluster 2	Cluster 4	Cluster 1	HR_deficient	BRCA1_type	71	NA	HRD-Dup	FALSE	FALSE	FALSE	FALSE	TRUE	NA	NA	BRCA1_ElevatedMethylation	WT	WT	WT	WT	WT
A026	AP-U8GL	25	20	5	50	Metastatic	Peritoneum	Omentum	IIIC	68	Caucasian or White	Non-Hispanic or Non-Latina	Primary debulking surgery	Moderate disease distribution greater than low but less than high	R0 (none or microscopic)	NO	NO	905	Event	923	Dead	NA	MES_consensus	IMR_consensus	0.117867	0.138953	0.308557	0.19656	Cluster 1	Cluster 4	Cluster 2	HR_proficient	none	52	NA	FBI	FALSE	FALSE	FALSE	FALSE	TRUE	NA	NA	NA	WT	WT	WT	WT	WT
A028	AP-CRYQ	40	0	0	60	Primary	Tubo-Ovarian	Ovary nos	IIIC	71	Caucasian or White	Non-Hispanic or Non-Latina	Primary debulking surgery	High disease distribution in the diaphragm, gall bladder, epigastrium, liver and/ or spleen	R1 (macroscopic >1 cm)	NO	NO	2446	Censored	2446	Alive	YES	PRO_consensus	PRO_consensus	-0.222544	-0.187961	-0.127988	-0.0900151	Cluster 5	Cluster 1	Cluster 2	HR_proficient	none	42	NA	FBI	FALSE	FALSE	TRUE	FALSE	TRUE	NA	NA	NA	WT	WT	WT	WT	WT
A029	AP-VDUX	40	40	1	19	Primary	Tubo-Ovarian	Ovary nos	IVA	83	Caucasian or White	Non-Hispanic or Non-Latina	Primary debulking surgery	High disease distribution in the diaphragm, gall bladder, epigastrium, liver and/ or spleen	R1 (macroscopic >1 cm)	NO	NO	31	Event	117	Dead	YES	MES_consensus	MES_consensus	0.128851	0.0103604	0.223903	0.00197162	Cluster 1	Cluster 5	Cluster 3	HR_proficient	none	47	NA	FBI	FALSE	FALSE	TRUE	FALSE	TRUE	NA	NA	NA	WT	WT	WT	WT	WT
A031	AP-LU5F	10	15	5	70	Metastatic	Tubo-Ovarian	Omentum	IIIC	62	Black or African American	Non-Hispanic or Non-Latina	Primary debulking surgery	High disease distribution in the diaphragm, gall bladder, epigastrium, liver and/ or spleen	R1 (macroscopic >1 cm)	NO	NO	30	Event	77	Dead	NA	MES_consensus	PRO_consensus	0.161279	-0.0248313	0.251248	0.101451	Cluster 1	Cluster 1	Cluster 4	HR_proficient	none	22	NA	FBI	FALSE	FALSE	FALSE	FALSE	TRUE	NA	NA	NA	WT	WT	WT	WT	WT
A033	AP-BLDZ	35	50	5	10	Primary	Tubo-Ovarian	Ovary right	IIIC	57	Caucasian or White	Non-Hispanic or Non-Latina	Diagnostic surgery	High disease distribution in the diaphragm, gall bladder, epigastrium, liver and/ or spleen	R1 (macroscopic >1 cm)	NO	YES	1066	Event	2176	Alive	NA	MES_consensus	DIF_consensus	0.0216745	-0.0405987	0.217224	0.0310534	Cluster 2	Cluster 2	Cluster 2	HR_proficient	none	58	NA	HRD-Dup	TRUE	FALSE	FALSE	FALSE	TRUE	BRCA1	BRCA1:ENST00000352993.7:exon2:c.68_69del:p.E23fs,BRCA1:ENST00000354071.7:exon2:c.68_69del:p.E23fs,BRCA1:ENST00000357654.8:exon2:c.68_69del:p.E23fs,BRCA1:ENST00000468300.5:exon2:c.68_69del:p.E23fs,BRCA1:ENST00000471181.7:exon2:c.68_69del:p.E23fs,BRCA1:ENST00000491747.6:exon2:c.68_69del:p.E23fs	NA	WT	WT	WT	WT	WT
A034	AP-VAY8	80	15	5	0	Primary	Tubo-Ovarian	Ovary left	IIIC	52	Caucasian or White	Non-Hispanic or Non-Latina	Primary debulking surgery	High disease distribution in the diaphragm, gall bladder, epigastrium, liver and/ or spleen	R1 (macroscopic >1 cm)	NO	NO	471	Event	1896	Dead	NA	DIF_consensus	DIF_consensus	-0.132393	-0.0120717	0.0209103	-0.00420547	Cluster 2	Cluster 2	Cluster 2	HR_proficient	none	62	NA	HRD-Dup	TRUE	FALSE	FALSE	FALSE	TRUE	BRCA1	BRCA1:ENST00000493795.5:exon9:c.1438_1439del:p.K480fs,BRCA1:ENST00000354071.7:exon10:c.1579_1580del:p.K527fs,BRCA1:ENST00000357654.8:exon10:c.1579_1580del:p.K527fs,BRCA1:ENST00000471181.7:exon10:c.1579_1580del:p.K527fs	NA	WT	WT	WT	WT	WT
A035	AP-Q3G6	25	70	5	0	Primary	Tubo-Ovarian	Ovary right	IIIC	75	Caucasian or White	Non-Hispanic or Non-Latina	Primary debulking surgery	Moderate disease distribution greater than low but less than high	R1 (macroscopic >1 cm)	NO	NO	1600	Event	2179	Alive	NA	MES_consensus	PRO_consensus	-0.00941836	0.0227761	0.173442	0.119735	Cluster 1	Cluster 5	Cluster 2	HR_proficient	none	45	NA	FBI	FALSE	FALSE	FALSE	FALSE	TRUE	BRCA2	BRCA2:ENST00000380152.7:exon27:c.A9976T:p.K3326X,BRCA2:ENST00000544455.5:exon27:c.A9976T:p.K3326X	NA	WT	Mutated	WT	WT	WT
A036	AP-3Z9T	40	30	0	30	Primary	Tubo-Ovarian	Ovary right	IIIC	64	Black or African American	Non-Hispanic or Non-Latina	Primary debulking surgery	Low disease distribution limited to the pelvis or retroperitoneal nodal metastasis	R0 (none or microscopic)	NO	NO	142	Censored	142	Alive	NA	MES_consensus	DIF_consensus	-0.0303058	-0.04339	0.192144	0.0502166	Cluster 1	Cluster 2	Cluster 3	HR_deficient	BRCA1_type	53	NA	HRD-Dup	TRUE	TRUE	FALSE	FALSE	TRUE	NA	NA	BRCA1_ElevatedMethylation	WT	WT	WT	WT	WT
A040	AP-WC9B	40	45	1	14	Metastatic	Tubo-Ovarian	Omentum	IIIC	49	Caucasian or White	Non-Hispanic or Non-Latina	Primary debulking surgery	High disease distribution in the diaphragm, gall bladder, epigastrium, liver and/ or spleen	R1 (macroscopic >1 cm)	NO	NO	1442	Censored	1442	Alive	NA	MES_consensus	MES_consensus	0.218067	-0.00579418	0.333318	0.0371919	Cluster 2	Cluster 5	Cluster 2	HR_proficient	none	64	NA	HRD-Dup	TRUE	FALSE	FALSE	FALSE	TRUE	BRCA1	BRCA1:ENST00000493795.5:exon9:c.1363_1367del:p.L455fs,BRCA1:ENST00000354071.7:exon10:c.1504_1508del:p.L502fs,BRCA1:ENST00000357654.8:exon10:c.1504_1508del:p.L502fs,BRCA1:ENST00000471181.7:exon10:c.1504_1508del:p.L502fs	NA	WT	WT	WT	WT	WT
A042	AP-JE5V	40	40	20	0	Metastatic	Tubo-Ovarian	Omentum	IVA	57	Caucasian or White	Non-Hispanic or Non-Latina	Primary debulking surgery	High disease distribution in the diaphragm, gall bladder, epigastrium, liver and/ or spleen	R1 (macroscopic >1 cm)	NO	NO	202	Event	352	Dead	NA	MES_consensus	DIF_consensus	-0.00158231	0.00841455	0.151297	0.0451216	Cluster 1	Cluster 4	Cluster 3	HR_proficient	none	29	negative	FBI	FALSE	FALSE	TRUE	FALSE	TRUE	NA	NA	NA	WT	WT	WT	WT	WT
A043	AP-64ZX	30	40	30	0	Metastatic	Tubo-Ovarian	Diaphragm	IVB	74	Caucasian or White	Non-Hispanic or Non-Latina	Primary debulking surgery	High disease distribution in the diaphragm, gall bladder, epigastrium, liver and/ or spleen	R0 (none or microscopic)	NO	NO	1840	Censored	1840	Alive	NA	IMR_consensus	IMR_consensus	0.0824754	0.295806	0.185279	0.287075	Cluster 3	Cluster 3	Cluster 2	HR_proficient	none	41	NA	FBI	FALSE	FALSE	FALSE	FALSE	TRUE	NA	NA	NA	WT	WT	WT	WT	WT
A044	AP-YDJM	25	70	1	4	Primary	Tubo-Ovarian	Ovary nos	IVB	58	Caucasian or White	Non-Hispanic or Non-Latina	Primary debulking surgery	High disease distribution in the diaphragm, gall bladder, epigastrium, liver and/ or spleen	R1 (macroscopic >1 cm)	NO	NO	948	Event	1389	Dead	YES	MES_consensus	IMR_consensus	0.0892617	0.0338349	0.306345	-0.00279592	Cluster 1	Cluster 1	Cluster 2	HR_proficient	none	33	NA	FBI	FALSE	FALSE	FALSE	FALSE	TRUE	NA	NA	NA	WT	WT	WT	WT	WT
A046	AP-NXG9	70	25	0	5	Metastatic	Tubo-Ovarian	Uterus nos	IVB	67	Caucasian or White	Non-Hispanic or Non-Latina	Primary debulking surgery	Moderate disease distribution greater than low but less than high	R1 (macroscopic >1 cm)	NO	NO	95	Event	1082	Dead	NA	MES_consensus	PRO_consensus	-0.0325623	-0.0885828	0.29525	0.0108593	Cluster 1	Cluster 1	Cluster 1	HR_proficient	none	38	NA	FBI	FALSE	FALSE	TRUE	FALSE	TRUE	NA	NA	NA	WT	WT	WT	WT	WT
A047	AP-H7JB	80	10	2	8	Primary	Tubo-Ovarian	Ovary nos	IIIB	67	Caucasian or White	Non-Hispanic or Non-Latina	Primary debulking surgery	High disease distribution in the diaphragm, gall bladder, epigastrium, liver and/ or spleen	R1 (macroscopic >1 cm)	NO	NO	782	Event	1516	Dead	NA	IMR_consensus	IMR_consensus	-0.0290588	0.0342099	0.00947583	0.0267548	Cluster 2	Cluster 3	Cluster 2	HR_proficient	none	45	NA	FBI	FALSE	FALSE	FALSE	FALSE	TRUE	NA	NA	NA	WT	WT	WT	WT	WT
A050	AP-QF6B	90	4	6	0	Metastatic	Peritoneum	Omentum	IIIC	56	Caucasian or White	Non-Hispanic or Non-Latina	Primary debulking surgery	High disease distribution in the diaphragm, gall bladder, epigastrium, liver and/ or spleen	R1 (macroscopic >1 cm)	NO	NO	194	Event	2563	Alive	NA	IMR_consensus	DIF_consensus	0.0615236	0.0746183	0.111137	0.108036	Cluster 2	Cluster 2	Cluster 2	HR_deficient	BRCA1_type	61	+++	HRD-Dup	TRUE	FALSE	FALSE	FALSE	TRUE	BRCA1	BRCA1:ENST00000493795.5:exon9:c.2799delA:p.I933fs,BRCA1:ENST00000354071.7:exon10:c.2940delA:p.I980fs,BRCA1:ENST00000357654.8:exon10:c.2940delA:p.I980fs,BRCA1:ENST00000471181.7:exon10:c.2940delA:p.I980fs	NA	WT	WT	WT	WT	WT
A056	AP-S868	50	20	5	25	Metastatic	Peritoneum	Peritoneum	IIIC	76	Caucasian or White	Non-Hispanic or Non-Latina	Primary debulking surgery	Moderate disease distribution greater than low but less than high	R0 (none or microscopic)	NO	NO	659	Event	725	Dead	NA	MES_consensus	DIF_consensus	0.0205262	-0.0516742	0.233918	0.0841535	Cluster 1	Cluster 1	Cluster 1	HR_proficient	none	30	NA	FBI	FALSE	FALSE	TRUE	FALSE	TRUE	NA	NA	NA	WT	WT	WT	WT	WT
A061	AP-NEKQ	50	5	5	40	Metastatic	Tubo-Ovarian	Uterus nos	IVA	55	Caucasian or White	Non-Hispanic or Non-Latina	Primary debulking surgery	Moderate disease distribution greater than low but less than high	R1 (macroscopic >1 cm)	NO	NO	354	Event	354	Dead	NA	PRO_consensus	DIF_consensus	-0.120981	-0.030944	0.0217742	0.0205185	Cluster 5	Cluster 5	Cluster 1	HR_proficient	none	31	++/+++	FBI	FALSE	FALSE	FALSE	FALSE	TRUE	NA	NA	NA	WT	WT	WT	WT	WT
A062	AP-HGLV	50	20	0	30	Primary	Tubo-Ovarian	Ovary right	IVB	47	Caucasian or White	Non-Hispanic or Non-Latina	Primary debulking surgery	High disease distribution in the diaphragm, gall bladder, epigastrium, liver and/ or spleen	R1 (macroscopic >1 cm)	NO	NO	631	Event	631	Dead	NA	IMR_consensus	DIF_consensus	0.00878341	0.0345893	0.0788274	0.0720624	Cluster 5	Cluster 2	Cluster 2	HR_deficient	BRCA1_type	66	NA	HRD-Dup	FALSE	FALSE	FALSE	FALSE	TRUE	NA	NA	BRCA1_ElevatedMethylation	WT	WT	WT	WT	WT
A063	AP-HGQG	40	55	0	5	Primary	Tubo-Ovarian	Ovary nos	IIIC	50	Caucasian or White	Hispanic or Latina	Primary debulking surgery	High disease distribution in the diaphragm, gall bladder, epigastrium, liver and/ or spleen	R1 (macroscopic >1 cm)	NO	NO	912	Event	1774	Dead	NA	MES_consensus	DIF_consensus	-0.0596209	-0.0277919	0.231743	0.00239595	Cluster 2	Cluster 2	Cluster 2	HR_deficient	BRCA1_type	75	NA	HRD-Dup	FALSE	TRUE	FALSE	FALSE	TRUE	BRCA2	NA	NA	WT	WT	WT	WT	WT
A064	AP-JHFW	90	2	1	7	Primary	Tubo-Ovarian	Ovary nos	IIIA	50	Asian	Non-Hispanic or Non-Latina	Primary debulking surgery	Moderate disease distribution greater than low but less than high	R0 (none or microscopic)	NO	NO	2046	Censored	2046	Alive	NA	IMR_consensus	DIF_consensus	-0.131433	0.0345798	-0.157666	0.145572	Cluster 2	Cluster 3	Cluster 2	HR_deficient	BRCA1_type	66	+	HRD-Dup	FALSE	FALSE	FALSE	FALSE	TRUE	NA	NA	NA	WT	WT	WT	WT	WT
A065	AP-V8ER	70	20	7	3	Primary	Tubo-Ovarian	Ovary nos	IIIC	66	Caucasian or White	Non-Hispanic or Non-Latina	Primary debulking surgery	Moderate disease distribution greater than low but less than high	R1 (macroscopic >1 cm)	NO	NO	42	Event	81	Dead	NA	IMR_consensus	IMR_consensus	0.00793413	0.0135333	0.121028	0.0461348	Cluster 3	Cluster 3	Cluster 2	HR_proficient	none	43	NA	FBI	FALSE	FALSE	FALSE	FALSE	TRUE	NA	NA	NA	WT	WT	WT	WT	WT
A067	AP-ZH99	85	10	1	4	Metastatic	Peritoneum	Omentum	IIIC	69	Caucasian or White	Non-Hispanic or Non-Latina	Primary debulking surgery	High disease distribution in the diaphragm, gall bladder, epigastrium, liver and/ or spleen	R0 (none or microscopic)	NO	NO	384	Event	864	Dead	NA	MES_consensus	MES_consensus	0.190161	0.0104545	0.29698	0.0228739	Cluster 1	Cluster 4	Cluster 4	HR_proficient	none	60	NA	FBI	FALSE	FALSE	TRUE	FALSE	TRUE	NA	NA	NA	WT	WT	WT	WT	WT
A068	AP-YGAA	45	2	3	50	Primary	Tubo-Ovarian	Ovary nos	IIIC	55	Caucasian or White	Non-Hispanic or Non-Latina	Primary debulking surgery	Moderate disease distribution greater than low but less than high	R0 (none or microscopic)	NO	NO	1911	Censored	1911	Alive	NA	IMR_consensus	IMR_consensus	-0.109637	0.0535282	0.0555961	0.122598	Cluster 5	Cluster 3	Cluster 2	HR_proficient	none	76	NA	HRD-Dup	TRUE	FALSE	FALSE	FALSE	TRUE	BRCA1	NA	NA	WT	WT	WT	WT	WT
A072	AP-BH2T	90	2	1	7	Primary	Tubo-Ovarian	Ovary nos	IIIC	64	Caucasian or White	Non-Hispanic or Non-Latina	Primary debulking surgery	High disease distribution in the diaphragm, gall bladder, epigastrium, liver and/ or spleen	R1 (macroscopic >1 cm)	YES	NO	544	Event	1819	Alive	YES	IMR_consensus	IMR_consensus	-0.0330702	0.082543	0.0490172	0.0932314	Cluster 2	Cluster 3	Cluster 2	HR_deficient	BRCA1_type	58	+	HRD-Del	FALSE	TRUE	FALSE	FALSE	TRUE	BRCA2	NA	NA	WT	WT	WT	WT	Mutated
A073	AP-LM5A	20	10	1	69	Primary	Tubo-Ovarian	Ovary nos	IIIC	55	Caucasian or White	Non-Hispanic or Non-Latina	Primary debulking surgery	High disease distribution in the diaphragm, gall bladder, epigastrium, liver and/ or spleen	R1 (macroscopic >1 cm)	NO	NO	470	Event	612	Dead	NA	MES_consensus	PRO_consensus	0.0940022	-0.0757149	0.311223	0.0424643	Cluster 1	Cluster 5	Cluster 1	HR_proficient	none	27	++/+++	FBI	FALSE	FALSE	FALSE	FALSE	TRUE	NA	NA	NA	WT	WT	WT	WT	WT
A074	AP-Y45Q	30	65	0	5	Metastatic	Peritoneum	Omentum	IIIC	80	Caucasian or White	Non-Hispanic or Non-Latina	Primary debulking surgery	High disease distribution in the diaphragm, gall bladder, epigastrium, liver and/ or spleen	R1 (macroscopic >1 cm)	NO	NO	209	Event	241	Dead	NA	MES_consensus	MES_consensus	0.16669	0.0140939	0.359834	0.0793161	Cluster 1	Cluster 5	Cluster 1	HR_proficient	none	42	NA	FBI	FALSE	FALSE	FALSE	FALSE	TRUE	NA	NA	NA	Mutated	WT	WT	WT	Mutated
A076	AP-HS2F	55	35	5	5	Metastatic	Peritoneum	Uterine myometrium	IIIC	53	Black or African American	Non-Hispanic or Non-Latina	Primary debulking surgery	High disease distribution in the diaphragm, gall bladder, epigastrium, liver and/ or spleen	R1 (macroscopic >1 cm)	NO	NO	422	Event	1826	Alive	NA	MES_consensus	MES_consensus	0.183727	0.00999475	0.361695	0.112342	Cluster 1	Cluster 5	Cluster 3	HR_deficient	BRCA1_type	74	negative	FBI	FALSE	FALSE	FALSE	FALSE	TRUE	BRCA1	NA	BRCA1_ElevatedMethylation	WT	WT	WT	WT	WT
A079	AP-C3ZS	70	30	0	0	Primary	Tubo-Ovarian	Ovary left	IIIC	52	Caucasian or White	Non-Hispanic or Non-Latina	Primary debulking surgery	Moderate disease distribution greater than low but less than high	R0 (none or microscopic)	NO	YES	785	Censored	785	Alive	NA	IMR_consensus	IMR_consensus	-0.0367782	0.060109	0.0759262	0.0876031	Cluster 2	Cluster 2	Cluster 2	HR_deficient	BRCA2_type	66	NA	HRD-Del	FALSE	TRUE	FALSE	FALSE	TRUE	BRCA2	.	NA	WT	WT	WT	WT	WT
A081	AP-Y2QC	50	45	0	5	Primary	Tubo-Ovarian	Ovary nos	IIIC	54	Caucasian or White	Non-Hispanic or Non-Latina	Primary debulking surgery	Moderate disease distribution greater than low but less than high	R0 (none or microscopic)	NO	NO	770	Event	1564	Dead	NA	PRO_consensus	PRO_consensus	-0.0548925	-0.180089	0.114694	-0.160391	Cluster 4	Cluster 1	Cluster 4	HR_proficient	none	10	+++	FBI	FALSE	FALSE	FALSE	FALSE	TRUE	NA	NA	NA	WT	WT	WT	WT	WT
A082	AP-XGYP	80	10	1	9	Primary	Tubo-Ovarian	Ovary nos	IVA	65	Caucasian or White	Non-Hispanic or Non-Latina	Primary debulking surgery	High disease distribution in the diaphragm, gall bladder, epigastrium, liver and/ or spleen	R0 (none or microscopic)	NO	NO	374	Event	990	Dead	NA	DIF_consensus	DIF_consensus	-0.174744	-0.0638445	-0.0706325	-0.0498149	Cluster 2	Cluster 2	Cluster 1	HR_deficient	BRCA1_type	78	+	HRD-Dup	FALSE	FALSE	FALSE	FALSE	TRUE	NA	NA	BRCA1_ElevatedMethylation	WT	WT	WT	WT	WT
A084	AP-7UAJ	50	10	0	40	Primary	Tubo-Ovarian	Ovary nos	IIIC	75	Caucasian or White	Non-Hispanic or Non-Latina	Primary debulking surgery	Moderate disease distribution greater than low but less than high	R0 (none or microscopic)	NO	NO	365	Event	1658	Dead	NA	PRO_consensus	PRO_consensus	0.104744	-0.10466	0.144106	-0.0518464	Cluster 4	Cluster 1	Cluster 4	HR_proficient	none	57	NA	FBI	FALSE	FALSE	FALSE	FALSE	TRUE	NA	NA	NA	WT	WT	WT	WT	WT
A087	AP-6NDH	65	25	10	0	Primary	Tubo-Ovarian	Ovary nos	IIIA	59	Caucasian or White	Non-Hispanic or Non-Latina	Primary debulking surgery	Moderate disease distribution greater than low but less than high	R1 (macroscopic >1 cm)	YES	NO	333	Event	412	Dead	NA	IMR_consensus	IMR_consensus	-0.101927	0.0890275	0.00565155	0.106447	Cluster 2	Cluster 3	Cluster 2	HR_deficient	BRCA2_type	64	NA	HRD-Del	FALSE	TRUE	FALSE	FALSE	TRUE	BRCA2	BRCA2:ENST00000380152.7:exon14:c.7068_7069del:p.F2356fs,BRCA2:ENST00000544455.5:exon14:c.7068_7069del:p.F2356fs	NA	WT	WT	WT	WT	WT
A088	AP-UXB5	50	15	5	30	Primary	Tubo-Ovarian	Ovary nos	IIIC	51	Caucasian or White	Non-Hispanic or Non-Latina	Primary debulking surgery	Low disease distribution limited to the pelvis or retroperitoneal nodal metastasis	R0 (none or microscopic)	NO	NO	88	Event	88	Dead	NA	IMR_consensus	IMR_consensus	-0.00209316	0.178967	0.064773	0.195022	Cluster 3	Cluster 3	Cluster 2	HR_deficient	BRCA2_type	66	NA	HRD-Del	FALSE	FALSE	FALSE	FALSE	TRUE	NA	NA	BRCA1_ElevatedMethylation	WT	WT	WT	WT	WT
A089	AP-5HPQ	50	45	0	5	Primary	Tubo-Ovarian	Ovary nos	IIIC	66	Caucasian or White	Non-Hispanic or Non-Latina	Primary debulking surgery	High disease distribution in the diaphragm, gall bladder, epigastrium, liver and/ or spleen	R0 (none or microscopic)	NO	NO	374	Event	1518	Alive	NA	DIF_consensus	DIF_consensus	0.0105714	0.0133405	0.200327	0.0278421	Cluster 2	Cluster 3	Cluster 3	HR_proficient	none	45	NA	TD	FALSE	FALSE	FALSE	TRUE	TRUE	NA	NA	NA	WT	WT	Mutated	WT	WT
A090	AP-WHM9	20	10	60	10	Metastatic	Tubo-Ovarian	Omentum	IIIC	62	Caucasian or White	Non-Hispanic or Non-Latina	Primary debulking surgery	High disease distribution in the diaphragm, gall bladder, epigastrium, liver and/ or spleen	R0 (none or microscopic)	NO	NO	1391	Censored	1391	Alive	NA	IMR_consensus	IMR_consensus	0.118736	0.270586	0.244701	0.279268	Cluster 3	Cluster 3	Cluster 2	HR_proficient	none	49	NA	FBI	FALSE	FALSE	TRUE	FALSE	TRUE	NA	NA	NA	WT	WT	WT	WT	WT
A091	AP-ST4A	40	20	0	40	Primary	Tubo-Ovarian	Ovary nos	IIIC	62	Caucasian or White	Non-Hispanic or Non-Latina	Primary debulking surgery	High disease distribution in the diaphragm, gall bladder, epigastrium, liver and/ or spleen	R1 (macroscopic >1 cm)	NO	NO	966	Event	966	Alive	NA	PRO_consensus	DIF_consensus	-0.149195	-0.0794729	0.0726573	0.00883974	Cluster 5	Cluster 3	Cluster 2	HR_deficient	BRCA1_type	75	++	HRD-Dup	TRUE	FALSE	FALSE	FALSE	TRUE	BRCA1	NA	NA	Mutated	WT	WT	Mutated	WT
A092	AP-P5L4	50	30	5	15	Metastatic	Tubo-Ovarian	Omentum	IIIC	69	Caucasian or White	Non-Hispanic or Non-Latina	Primary debulking surgery	High disease distribution in the diaphragm, gall bladder, epigastrium, liver and/ or spleen	R1 (macroscopic >1 cm)	NO	NO	272	Event	283	Dead	NA	MES_consensus	MES_consensus	0.118318	-0.0730527	0.335053	0.109126	Cluster 1	Cluster 5	Cluster 1	HR_proficient	none	24	NA	FBI	FALSE	FALSE	FALSE	FALSE	TRUE	NA	NA	NA	WT	WT	WT	WT	WT
A094	AP-BNSQ	50	45	5	0	Primary	Tubo-Ovarian	Ovary nos	IIIC	71	Caucasian or White	Non-Hispanic or Non-Latina	Primary debulking surgery	High disease distribution in the diaphragm, gall bladder, epigastrium, liver and/ or spleen	R0 (none or microscopic)	NO	NO	1141	Event	1822	Alive	YES	IMR_consensus	IMR_consensus	0.065922	0.127533	0.242651	0.204533	Cluster 3	Cluster 3	Cluster 2	HR_proficient	none	51	NA	FBI	FALSE	FALSE	FALSE	FALSE	TRUE	NA	NA	NA	WT	WT	WT	WT	WT
A095	AP-CBTL	40	45	5	10	Primary	Tubo-Ovarian	Ovary nos	IIIC	66	Caucasian or White	Non-Hispanic or Non-Latina	Primary debulking surgery	Low disease distribution limited to the pelvis or retroperitoneal nodal metastasis	R0 (none or microscopic)	NO	NO	2360	Censored	2360	Alive	NA	DIF_consensus	DIF_consensus	-0.0921186	0.0124057	0.0656204	0.0431197	Cluster 1	Cluster 3	Cluster 2	HR_proficient	none	54	NA	TD	FALSE	FALSE	FALSE	TRUE	TRUE	NA	NA	NA	WT	WT	Mutated	WT	WT
A096	AP-6597	40	59	1	0	Primary	Tubo-Ovarian	Ovary right	IIIC	76	Caucasian or White	Non-Hispanic or Non-Latina	Primary debulking surgery	High disease distribution in the diaphragm, gall bladder, epigastrium, liver and/ or spleen	R1 (macroscopic >1 cm)	NO	NO	1845	Censored	1845	Alive	YES	DIF_consensus	IMR_consensus	-0.00665476	-0.02734	-0.0783016	-0.0646843	Cluster 2	Cluster 4	Cluster 2	HR_deficient	BRCA1_type	79	+++	HRD-Dup	FALSE	FALSE	FALSE	FALSE	TRUE	BRCA1	NA	NA	WT	WT	WT	WT	WT
A100	AP-UMDV	70	20	5	5	Metastatic	Tubo-Ovarian	Omentum	IVA	75	Caucasian or White	Non-Hispanic or Non-Latina	Diagnostic surgery	High disease distribution in the diaphragm, gall bladder, epigastrium, liver and/ or spleen	R1 (macroscopic >1 cm)	NO	NO	64	Event	273	Dead	NA	PRO_consensus	PRO_consensus	0.099343	-0.113848	0.166693	-0.0720068	Cluster 4	Cluster 1	Cluster 1	HR_proficient	none	65	NA	FBI	FALSE	FALSE	FALSE	FALSE	TRUE	NA	NA	NA	WT	WT	WT	Mutated	WT
A101	AP-BTE5	95	5	0	0	Primary	Tubo-Ovarian	Ovary nos	IVB	50	Black or African American	Non-Hispanic or Non-Latina	Primary debulking surgery	High disease distribution in the diaphragm, gall bladder, epigastrium, liver and/ or spleen	R1 (macroscopic >1 cm)	YES	NO	386	Event	751	Dead	NA	DIF_consensus	DIF_consensus	-0.23507	-0.0479616	0.0462484	-0.0435917	Cluster 2	Cluster 2	Cluster 1	HR_proficient	none	35	NA	HRD-Dup	FALSE	FALSE	FALSE	FALSE	TRUE	NA	NA	NA	WT	WT	WT	WT	WT
A103	AP-JL4G	70	15	5	10	Primary	Tubo-Ovarian	Ovary left	IIIC	61	Caucasian or White	Non-Hispanic or Non-Latina	Primary debulking surgery	High disease distribution in the diaphragm, gall bladder, epigastrium, liver and/ or spleen	R1 (macroscopic >1 cm)	NO	NO	535	Event	991	Dead	NA	DIF_consensus	IMR_consensus	-0.122631	0.0209895	-0.0713033	-0.0506809	Cluster 1	Cluster 1	Cluster 1	HR_proficient	none	36	NA	FBI	FALSE	FALSE	FALSE	FALSE	TRUE	NA	NA	NA	WT	WT	WT	WT	WT
A105	AP-ZFDX	60	35	1	4	Primary	Tubo-Ovarian	Ovary nos	IIIC	71	Caucasian or White	Non-Hispanic or Non-Latina	Diagnostic surgery	High disease distribution in the diaphragm, gall bladder, epigastrium, liver and/ or spleen	R1 (macroscopic >1 cm)	NO	NO	607	Event	1520	Alive	NA	MES_consensus	DIF_consensus	-0.0860308	-0.0586183	0.24295	-0.00326041	Cluster 4	Cluster 5	Cluster 1	HR_deficient	BRCA2_type	69	NA	HRD-Del	FALSE	TRUE	FALSE	FALSE	TRUE	BRCA2	BRCA2:ENST00000380152.7:exon11:c.5946delT:p.S1982fs,BRCA2:ENST00000544455.5:exon11:c.5946delT:p.S1982fs	NA	WT	WT	WT	WT	WT
A106	AP-4CJB	40	50	0	10	Primary	Tubo-Ovarian	Ovary left	IIIC	77	Caucasian or White	Non-Hispanic or Non-Latina	Primary debulking surgery	High disease distribution in the diaphragm, gall bladder, epigastrium, liver and/ or spleen	R0 (none or microscopic)	NO	NO	711	Event	1279	Dead	YES	PRO_consensus	PRO_consensus	-0.0353886	-0.13226	0.0892184	-0.105904	Cluster 4	Cluster 1	Cluster 1	HR_proficient	none	37	NA	FBI	FALSE	FALSE	TRUE	FALSE	TRUE	NA	NA	NA	WT	WT	WT	WT	WT
A112	AP-K8H3	50	45	0	5	Primary	Tubo-Ovarian	Ovary nos	IIIC	64	Caucasian or White	Non-Hispanic or Non-Latina	Primary debulking surgery	High disease distribution in the diaphragm, gall bladder, epigastrium, liver and/ or spleen	R0 (none or microscopic)	NO	NO	801	Event	1491	Alive	NA	PRO_consensus	PRO_consensus	-0.0201626	-0.161715	0.121935	-0.139019	Cluster 4	Cluster 1	Cluster 4	HR_proficient	none	68	NA	HRD-Dup	FALSE	FALSE	FALSE	FALSE	TRUE	BRCA1	BRCA1:ENST00000586385.5:exon4:c.T137C:p.V46A,BRCA1:ENST00000591534.5:exon7:c.T680C:p.V227A,BRCA1:ENST00000352993.7:exon18:c.T1781C:p.V594A,BRCA1:ENST00000493795.5:exon18:c.T5066C:p.V1689A,BRCA1:ENST00000357654.8:exon19:c.T5207C:p.V1736A,BRCA1:ENST00000468300.5:exon19:c.T1895C:p.V632A,BRCA1:ENST00000491747.6:exon19:c.T1895C:p.V632A,BRCA1:ENST00000471181.7:exon20:c.T5270C:p.V1757A	NA	WT	WT	WT	WT	WT
A113	AP-THJN	40	60	0	0	Primary	Tubo-Ovarian	Ovary nos	IIIC	70	Caucasian or White	Non-Hispanic or Non-Latina	Primary debulking surgery	High disease distribution in the diaphragm, gall bladder, epigastrium, liver and/ or spleen	R1 (macroscopic >1 cm)	YES	YES	376	Event	769	Dead	YES	MES_consensus	IMR_consensus	0.110834	0.0194046	0.208732	0.0165855	Cluster 1	Cluster 4	Cluster 1	HR_proficient	none	40	NA	TD	FALSE	FALSE	FALSE	FALSE	TRUE	NA	NA	NA	WT	WT	WT	WT	WT
A126	AP-NUWU	1	70	5	24	Metastatic	Tubo-Ovarian	Pleural implant	IVB	58	Caucasian or White	Hispanic or Latina	Diagnostic surgery	High disease distribution in the diaphragm, gall bladder, epigastrium, liver and/ or spleen	R1 (macroscopic >1 cm)	NO	NO	307	Event	876	Dead	NA	IMR_consensus	IMR_consensus	0.0502374	0.266214	0.0677216	0.280951	Cluster 3	Cluster 3	Cluster 2	HR_proficient	none	39	NA	TD	FALSE	FALSE	FALSE	TRUE	FALSE	NA	NA	NA	WT	WT	Mutated	WT	WT
A165	AP-HPAT	80	15	5	0	Primary	Tubo-Ovarian	Ovary nos	IVB	69	Caucasian or White	Non-Hispanic or Non-Latina	Primary debulking surgery	High disease distribution in the diaphragm, gall bladder, epigastrium, liver and/ or spleen	R0 (none or microscopic)	NO	NO	403	Event	1236	Dead	NA	MES_consensus	PRO_consensus	0.0317615	-0.0685124	0.178113	-0.00541359	Cluster 2	Cluster 1	Cluster 1	HR_proficient	none	51	NA	FBI	FALSE	FALSE	FALSE	FALSE	TRUE	NA	NA	NA	WT	WT	WT	WT	WT
A166	AP-8HQW	90	9	1	0	Primary	Tubo-Ovarian	Ovary nos	IIIC	71	Caucasian or White	Non-Hispanic or Non-Latina	Primary debulking surgery	High disease distribution in the diaphragm, gall bladder, epigastrium, liver and/ or spleen	R1 (macroscopic >1 cm)	NO	NO	311	Event	1549	Alive	NA	MES_consensus	DIF_consensus	0.110543	-0.0431676	0.155696	0.00484099	Cluster 2	Cluster 1	Cluster 1	HR_proficient	none	25	++/+++	TD	FALSE	FALSE	TRUE	FALSE	TRUE	NA	NA	NA	WT	WT	WT	WT	WT
A167	AP-S52M	65	20	5	10	Primary	Tubo-Ovarian	Ovary nos	IVB	54	Caucasian or White	Non-Hispanic or Non-Latina	Primary debulking surgery	High disease distribution in the diaphragm, gall bladder, epigastrium, liver and/ or spleen	R1 (macroscopic >1 cm)	NO	NO	268	Event	968	Dead	NA	IMR_consensus	IMR_consensus	-0.136485	0.0451426	0.0672734	0.0639122	Cluster 2	Cluster 2	Cluster 1	HR_proficient	none	35	NA	FBI	FALSE	FALSE	FALSE	TRUE	TRUE	NA	NA	NA	WT	WT	WT	WT	WT
A168	AP-2WDT	98	2	0	0	Primary	Tubo-Ovarian	Ovary nos	IIIC	69	Caucasian or White	Non-Hispanic or Non-Latina	Diagnostic surgery	High disease distribution in the diaphragm, gall bladder, epigastrium, liver and/ or spleen	R1 (macroscopic >1 cm)	NO	NO	399	Event	1011	Dead	NA	PRO_consensus	DIF_consensus	-0.122813	-0.0847545	-0.0455131	-0.104517	Cluster 1	Cluster 1	Cluster 1	HR_proficient	none	50	NA	FBI	FALSE	FALSE	FALSE	FALSE	TRUE	BRCA2	BRCA2:ENST00000380152.7:exon27:c.A9976T:p.K3326X,BRCA2:ENST00000544455.5:exon27:c.A9976T:p.K3326X	NA	WT	WT	WT	WT	WT
A169	AP-MKEG	65	20	10	5	Primary	Tubo-Ovarian	Ovary nos	IIIC	69	Caucasian or White	Non-Hispanic or Non-Latina	Primary debulking surgery	High disease distribution in the diaphragm, gall bladder, epigastrium, liver and/ or spleen	R1 (macroscopic >1 cm)	YES	YES	657	Event	1142	Alive	NA	IMR_consensus	IMR_consensus	-0.128736	0.0631188	0.00989775	0.111883	Cluster 2	Cluster 3	Cluster 2	HR_proficient	none	71	NA	TD	FALSE	FALSE	FALSE	TRUE	TRUE	NA	NA	NA	WT	WT	Mutated	WT	WT
A171	AP-VTP7	50	10	30	10	Primary	Tubo-Ovarian	Fallopian tube right	IIIC	61	Caucasian or White	Non-Hispanic or Non-Latina	Primary debulking surgery	Moderate disease distribution greater than low but less than high	R1 (macroscopic >1 cm)	NO	NO	994	Event	1150	Dead	NA	IMR_consensus	IMR_consensus	-0.0281943	0.132571	0.109413	0.0877165	Cluster 3	Cluster 5	Cluster 2	HR_proficient	none	50	NA	FBI	FALSE	FALSE	FALSE	FALSE	TRUE	NA	NA	NA	WT	WT	WT	WT	WT
A172	AP-T2J2	80	10	5	5	Metastatic	Tubo-Ovarian	Uterus nos	IIIC	59	Caucasian or White	Non-Hispanic or Non-Latina	Diagnostic surgery	High disease distribution in the diaphragm, gall bladder, epigastrium, liver and/ or spleen	R1 (macroscopic >1 cm)	NO	NO	931	Event	1404	Alive	NA	MES_consensus	MES_consensus	0.0348452	0.00292123	0.180346	0.0883755	Cluster 5	Cluster 5	Cluster 3	HR_proficient	none	12	NA	TD	FALSE	FALSE	FALSE	FALSE	TRUE	NA	NA	NA	WT	WT	WT	WT	WT
A175	AP-5LYL	45	20	5	30	Primary	Tubo-Ovarian	Ovary right	IIIC	67	Caucasian or White	Non-Hispanic or Non-Latina	Primary debulking surgery	Low disease distribution limited to the pelvis or retroperitoneal nodal metastasis	R0 (none or microscopic)	YES	NO	375	Event	1404	Alive	NA	IMR_consensus	IMR_consensus	-0.000465639	0.00319342	0.23695	0.0846689	Cluster 5	Cluster 3	Cluster 2	HR_proficient	none	53	NA	FBI	FALSE	FALSE	TRUE	FALSE	TRUE	NA	NA	NA	WT	WT	WT	WT	WT
A188	AP-GHSZ	75	20	0	5	Primary	Tubo-Ovarian	Ovary nos	IIIC	56	Mixed	Non-Hispanic or Non-Latina	Primary debulking surgery	High disease distribution in the diaphragm, gall bladder, epigastrium, liver and/ or spleen	R0 (none or microscopic)	NO	NO	753	Event	1788	Alive	NA	PRO_consensus	PRO_consensus	-0.145605	-0.165114	0.0411857	-0.148702	Cluster 4	Cluster 1	Cluster 4	HR_proficient	none	43	NA	FBI	FALSE	FALSE	FALSE	FALSE	TRUE	NA	NA	NA	WT	WT	WT	WT	WT
[truncated: 23 more columns]

## Sheet: 2B
AID	Description
PATH_tumor_cellularity	Tumor cellularity estimate following pathology review
PATH_stroma	Stroma estimate following pathology review
PATH_lymph	Lymph cell estimate following pathology review
PATH_OTHER	Non-tumor, on-stroma and non-immune cell types following pathology review
classification_of_tumor	Tumor collection site (Primary or Metastatis)
tissue_or_organ_of_origin	Tissue site of tumor collection
site_of_resection_or_biopsy	Organ site of tumor collection
tumor_stage	Pathologic disease stage
age_at_diagnosis	Patient age at diagnosis
race	Self-described race
ethnicity	Self-described ethnicity
typeofsurgery	Type of surgery at collection
disease_distribution	Disease distribution categorized and low, medium or high
residualdzcat	Residual disease status categories as zero residual disease (R0) or disease > 1cm (R1).
ACT_PARP	PARP inhibitor treatment during adjuvant chemotherapy (ACT), YES or NO.
MACT_PARP	PARP inhibitor treatment during maintenance chemotherapy (MACT), YES or NO.
pfstimeindays	Time in days to disease progression event
pfs_status	Progression-free survival categorized as event (1) or no event (0)
survivaltimeindays	Time in days to patient death
survival_status	Overall survival categorized as event (1) or no event (0)
MatchedMetastasisAnalysis	Sample included a primary and matched metastsis, YES or NA.
consensusOV_BT_call	ConsensusOV molecular subtype for Bulk Tumor RNASeq
consensusOV_ET_call	ConsensusOV molecular subtype for Enriched Tumor RNAseq
consensusTME_ART_Fibroblasts	ConsensusTME fibroblast score for Enriched Tumor RNAseq
consensusTME_ART_Immune_Score	ConsensusTME immune score for Enriched Tumor RNAseq
consensusTME_ARH_Fibroblasts	ConsensusTME fibroblast score for Bulk Tumor RNAseq
consensusTME_ARH_Immune_Score	ConsensusTME immune score for Bulk Tumor RNAseq
BT_Protein_Classification	Bulk tumor CCP cluster designations
ET_Protein_Classification	Enriched tumor CCP cluster designaions
CCPClusters_ET_Transcript&Protein_PFS	Enriched tumor CCP cluster PFS related candidates
HRD_BT_WGS_CHORD_hr_status	HRD status, Chord bulk tumor WGS
HRD_BT_CHORD_hrd_type	HRD subtype, Chord bulk tumor WGS
HRD_BT_scarHRD_sum	HRD status, scarHRD bulk tumor WGS
COXIVIHC;+weak,++moderate,+++strong	COXIV immunohistochemistry analysis
BT_WGS_SVsignature_label	Structural variant signature, bulk tumor WGS
BT_WGS_SomaticMutation_BRCA1	BRCA1 somatic mutation, bulk tumor WGS, True or False
BT_WGS_SomaticMutation_BRCA2	BRCA2 somatic mutation, bulk tumor WGS, True or False
BT_WGS_CNAmplification_CCNE1	CCNE1 samplification, bulk tumor WGS, True or False
BT_WGS_SomaticMutation_CDK12	CDK12 somatic mutation, bulk tumor WGS, True or False
BT_WGS_SomaticMutation_TP53	TP53 somatic mutation, bulk tumor WGS, True or False
BRCA1orBRCA2Mutation_GermlineandSomatic	Denoting germline and somatic mutation in BRCA1 or BRCA2
BRCA1, BRCA2 Mutations	Chromosomal loci and coordinates of BRCA1 or BRCA2 mutation.
BRCA1methylation	Methylation status of BRCA1
ATM Mutations	ATM wildtype or mutated in somatic bulk tumor WGS
ATR Mutations	ATR wildtype or mutated in somatic bulk tumor WGS
CDK12 Mutations	CDK12 wildtype or mutated in somatic bulk tumor WGS
CHEK1 Mutations	CHEK1 wildtype or mutated in somatic bulk tumor WGS
CHEK2 Mutations	CHEK2 wildtype or mutated in somatic bulk tumor WGS
FANCM Mutations	FANCM wildtype or mutated in somatic bulk tumor WGS
RB1 Mutations	RB1 wildtype or mutated in somatic bulk tumor WGS
BT_WGS_TumorMutationalBurden	Total somatic mutations from bulk tumor WGS
ET_WGS_TumorMutationalBurden	Total somatic mutations from enriched tumor WGS
WGS_BT_TumorPurity	Tumor purity estimated from bulk tumor WGS
WGS_ET_TumorPurity	Tumor purity estimated from enriched tumor WGS
BT_WGS.Somatic SV Deletions	Total somatic structural variants from bulk tumor WGS
ET_WGS.Somatic SV Deletions	Total somatic structural variants from enriched tumor WGS
ET_RNAseq-supported & Expression-filtered	Total predicted neoepitopes observed in enriched tumor RNAseq data
BT_RNAseq-supported & Expression-filtered	Total predicted neoepitopes observed in bulk tumor RNAseq data
ET_WGS_neoepitope	Total predicted neoepitopes observed in enriched tumor WGS data
BT_WGS_neoepitope	Total predicted neoepitopes observed in bulk tumor WGS data
WGS_BT_Age	Aging signature enrichment observed in bulk tumor WGS data
WGS_BT_SBS5	SBS5 signature enrichmentobserved in bulk tumor WGS data
WGS_BT_SBS8	SBS8 signature enrichment observed in bulk tumor WGS data
WGS_BT_SBS40	SBS40 signature enrichment observed in bulk tumor WGS data
WGS_BT_HRD	HRD signature enrichment observed in bulk tumor WGS data
WGS_BT_S-Dup	S-Dup signature enrichment observed in bulk tumor WGS data
WGS_BT_M-Dup	M-Dup signature enrichment observed in bulk tumor WGS data
WGS_BT_L-Dup	L-Dup signature enrichment observed in bulk tumor WGS data
WGS_BT_S-Del	S-Del signature enrichment observed in bulk tumor WGS data
WGS_BT_L-Del	L-Del signature enrichment observed in bulk tumor WGS data
WGS_BT_FBI/Inv	FBI/Inv signature enrichment observed in bulk tumor WGS data
