# Supplementary material for: Proteogenomic analysis of enriched HGSOC tumor epithelium identifies prognostic signatures and therapeutic vulnerabilities
Source: NPJ Precis Oncol. 2024 Mar 13;8:68. doi: 10.1038/s41698-024-00519-8 (PMC10937683; doi:10.1038/s41698-024-00519-8)
Supplement: Supplementary file 6 — SupplementalData3 [file 41698_2024_519_MOESM6_ESM.xlsx]

## Sheet: Sheet1
gene	APOLLO2	CPTAC					percentage
KRT17	Epithelial Mesenchymal Transition	cell-cell communications					Modules	Coagulation	Epithelial Mesenchymal Transition	Glycolysis	Interferon Gamma Response	Oxidative Phosphorylation
KRT2	Epithelial Mesenchymal Transition	cell-cell communications					cell-cell communications	0	1.36	0.31	0.1	1.99
KRT5	Epithelial Mesenchymal Transition	cell-cell communications					complement cascade	7.95	1.15	1.05	0.52	0.31
KRT14	Epithelial Mesenchymal Transition	cell-cell communications					cytokine signaling	0.73	0	1.67	12.03	0.73
KRT72	Epithelial Mesenchymal Transition	cell-cell communications					DNA replication	1.57	0.52	3.35	0.1	0.63
KRT4	Epithelial Mesenchymal Transition	cell-cell communications					ECM interaction	1.36	16.95	2.41	1.67	0.21
KRT15	Epithelial Mesenchymal Transition	cell-cell communications					erythrocyte and platelet	2.41	0.1	0.84	0	0
CTNNA2	Epithelial Mesenchymal Transition	cell-cell communications					metabolism	1.99	1.36	18.62	1.26	14.75
KRT6A	Epithelial Mesenchymal Transition	cell-cell communications
KRT16	Epithelial Mesenchymal Transition	cell-cell communications					counts
KRT1	Epithelial Mesenchymal Transition	cell-cell communications					pname	Coagulation	Epithelial Mesenchymal Transition	Glycolysis	Interferon Gamma Response	Oxidative Phosphorylation
KRT3	Epithelial Mesenchymal Transition	cell-cell communications					cell-cell communications	0	13	3	1	19
KRT13	Epithelial Mesenchymal Transition	cell-cell communications					complement cascade	76	11	10	5	3
SLC9A3R1	Glycolysis	cell-cell communications					cytokine signaling	7	0	16	115	7
TALDO1	Glycolysis	cell-cell communications					DNA replication	15	5	32	1	6
REXO2	Glycolysis	cell-cell communications					ECM interaction	13	162	23	16	2
KRT75	Interferon Gamma Response	cell-cell communications					erythrocyte and platelet	23	1	8	0	0
KRT18	Oxidative Phosphorylation	cell-cell communications					metabolism	19	13	178	12	141
PKP2	Oxidative Phosphorylation	cell-cell communications
SLC25A22	Oxidative Phosphorylation	cell-cell communications
ATP1B3	Oxidative Phosphorylation	cell-cell communications
KRT8	Oxidative Phosphorylation	cell-cell communications
KRT19	Oxidative Phosphorylation	cell-cell communications
TACSTD2	Oxidative Phosphorylation	cell-cell communications
CDH1	Oxidative Phosphorylation	cell-cell communications
DSP	Oxidative Phosphorylation	cell-cell communications
ANXA3	Oxidative Phosphorylation	cell-cell communications
PODXL	Oxidative Phosphorylation	cell-cell communications
KRT7	Oxidative Phosphorylation	cell-cell communications
PKP3	Oxidative Phosphorylation	cell-cell communications
KRT23	Oxidative Phosphorylation	cell-cell communications
CGN	Oxidative Phosphorylation	cell-cell communications
EPS8L2	Oxidative Phosphorylation	cell-cell communications
DSC2	Oxidative Phosphorylation	cell-cell communications
CLMN	Oxidative Phosphorylation	cell-cell communications
KRT79	Oxidative Phosphorylation	cell-cell communications
A2M	Coagulation	complement cascade
AGT	Coagulation	complement cascade
APOA1	Coagulation	complement cascade
APOC3	Coagulation	complement cascade
APOE	Coagulation	complement cascade
C2	Coagulation	complement cascade
C3	Coagulation	complement cascade
C8B	Coagulation	complement cascade
CP	Coagulation	complement cascade
F9	Coagulation	complement cascade
SERPIND1	Coagulation	complement cascade
CFH	Coagulation	complement cascade
CFI	Coagulation	complement cascade
MAOA	Coagulation	complement cascade
PLG	Coagulation	complement cascade
PROS1	Coagulation	complement cascade
TTR	Coagulation	complement cascade
APOB	Coagulation	complement cascade
HRG	Coagulation	complement cascade
PON1	Coagulation	complement cascade
ALB	Coagulation	complement cascade
APOA4	Coagulation	complement cascade
SERPINC1	Coagulation	complement cascade
F12	Coagulation	complement cascade
F2	Coagulation	complement cascade
C8A	Coagulation	complement cascade
CRP	Coagulation	complement cascade
GC	Coagulation	complement cascade
C7	Coagulation	complement cascade
C8G	Coagulation	complement cascade
ORM1	Coagulation	complement cascade
ORM2	Coagulation	complement cascade
VTN	Coagulation	complement cascade
KLKB1	Coagulation	complement cascade
MAOB	Coagulation	complement cascade
C4B	Coagulation	complement cascade
TF	Coagulation	complement cascade
SERPINA3	Coagulation	complement cascade
KNG1	Coagulation	complement cascade
C6	Coagulation	complement cascade
PLIN2	Coagulation	complement cascade
SERPINA1	Coagulation	complement cascade
AFM	Coagulation	complement cascade
APOL1	Coagulation	complement cascade
SERPINF2	Coagulation	complement cascade
ITIH4	Coagulation	complement cascade
IGLL5	Coagulation	complement cascade
GATM	Coagulation	complement cascade
AHSG	Coagulation	complement cascade
APOA2	Coagulation	complement cascade
APOC1	Coagulation	complement cascade
APOD	Coagulation	complement cascade
CFB	Coagulation	complement cascade
C5	Coagulation	complement cascade
C9	Coagulation	complement cascade
SERPINA6	Coagulation	complement cascade
COL15A1	Coagulation	complement cascade
ITIH1	Coagulation	complement cascade
ITIH2	Coagulation	complement cascade
ITIH3	Coagulation	complement cascade
LAMC1	Coagulation	complement cascade
LTF	Coagulation	complement cascade
NID1	Coagulation	complement cascade
PZP	Coagulation	complement cascade
TIMP1	Coagulation	complement cascade
CLEC3B	Coagulation	complement cascade
LBP	Coagulation	complement cascade
HP	Coagulation	complement cascade
SERPINA4	Coagulation	complement cascade
SAA4	Coagulation	complement cascade
SLC2A1	Coagulation	complement cascade
C4A	Coagulation	complement cascade
TNXB	Coagulation	complement cascade
CPXM1	Coagulation	complement cascade
PGLYRP2	Coagulation	complement cascade
LRG1	Coagulation	complement cascade
GDAP1	Epithelial Mesenchymal Transition	complement cascade
AZGP1	Epithelial Mesenchymal Transition	complement cascade
APCS	Epithelial Mesenchymal Transition	complement cascade
CYB5A	Epithelial Mesenchymal Transition	complement cascade
LAMB1	Epithelial Mesenchymal Transition	complement cascade
MAP2	Epithelial Mesenchymal Transition	complement cascade
AKR1C3	Epithelial Mesenchymal Transition	complement cascade
FCGBP	Epithelial Mesenchymal Transition	complement cascade
BAG2	Epithelial Mesenchymal Transition	complement cascade
CHL1	Epithelial Mesenchymal Transition	complement cascade
PYCR1	Epithelial Mesenchymal Transition	complement cascade
OAT	Glycolysis	complement cascade
HPX	Glycolysis	complement cascade
FABP5	Glycolysis	complement cascade
PGM1	Glycolysis	complement cascade
RCN1	Glycolysis	complement cascade
SERPINB6	Glycolysis	complement cascade
MINPP1	Glycolysis	complement cascade
S100A2	Glycolysis	complement cascade
PYCR2	Glycolysis	complement cascade
HEBP1	Glycolysis	complement cascade
CHI3L1	Interferon Gamma Response	complement cascade
GALK2	Interferon Gamma Response	complement cascade
ME1	Interferon Gamma Response	complement cascade
CPVL	Interferon Gamma Response	complement cascade
HPR	Interferon Gamma Response	complement cascade
MFSD10	Oxidative Phosphorylation	complement cascade
NDUFS4	Oxidative Phosphorylation	complement cascade
CHCHD6	Oxidative Phosphorylation	complement cascade
NCF2	Coagulation	cytokine signaling
C1QB	Coagulation	cytokine signaling
ITGAM	Coagulation	cytokine signaling
ARHGDIB	Coagulation	cytokine signaling
CTSB	Coagulation	cytokine signaling
MNDA	Coagulation	cytokine signaling
S100A11	Coagulation	cytokine signaling
ADA	Glycolysis	cytokine signaling
ALDH2	Glycolysis	cytokine signaling
BLVRA	Glycolysis	cytokine signaling
DBI	Glycolysis	cytokine signaling
GMDS	Glycolysis	cytokine signaling
GSTO1	Glycolysis	cytokine signaling
PFN1	Glycolysis	cytokine signaling
LGALS3BP	Glycolysis	cytokine signaling
TNFAIP2	Glycolysis	cytokine signaling
ETHE1	Glycolysis	cytokine signaling
LACTB2	Glycolysis	cytokine signaling
MVP	Glycolysis	cytokine signaling
TMSB4X	Glycolysis	cytokine signaling
EFHD2	Glycolysis	cytokine signaling
SERPINB1	Glycolysis	cytokine signaling
SH3BGRL3	Glycolysis	cytokine signaling
DPYD	Interferon Gamma Response	cytokine signaling
ICAM1	Interferon Gamma Response	cytokine signaling
CYBB	Interferon Gamma Response	cytokine signaling
TAP2	Interferon Gamma Response	cytokine signaling
CD14	Interferon Gamma Response	cytokine signaling
TAP1	Interferon Gamma Response	cytokine signaling
ALOX5	Interferon Gamma Response	cytokine signaling
ITGAX	Interferon Gamma Response	cytokine signaling
CD44	Interferon Gamma Response	cytokine signaling
NT5C3A	Interferon Gamma Response	cytokine signaling
INPP5D	Interferon Gamma Response	cytokine signaling
SOD2	Interferon Gamma Response	cytokine signaling
CD74	Interferon Gamma Response	cytokine signaling
IFIT3	Interferon Gamma Response	cytokine signaling
CAST	Interferon Gamma Response	cytokine signaling
PSAP	Interferon Gamma Response	cytokine signaling
SP100	Interferon Gamma Response	cytokine signaling
HTATIP2	Interferon Gamma Response	cytokine signaling
ITGB2	Interferon Gamma Response	cytokine signaling
FBP1	Interferon Gamma Response	cytokine signaling
GBP5	Interferon Gamma Response	cytokine signaling
MX1	Interferon Gamma Response	cytokine signaling
DOCK8	Interferon Gamma Response	cytokine signaling
SAMD9	Interferon Gamma Response	cytokine signaling
IFI16	Interferon Gamma Response	cytokine signaling
CASP1	Interferon Gamma Response	cytokine signaling
CASP4	Interferon Gamma Response	cytokine signaling
HLA-A	Interferon Gamma Response	cytokine signaling
CTSZ	Interferon Gamma Response	cytokine signaling
IFIT2	Interferon Gamma Response	cytokine signaling
IFIT1	Interferon Gamma Response	cytokine signaling
ARHGAP4	Interferon Gamma Response	cytokine signaling
CD38	Interferon Gamma Response	cytokine signaling
CTSD	Interferon Gamma Response	cytokine signaling
TYMP	Interferon Gamma Response	cytokine signaling
GBP1	Interferon Gamma Response	cytokine signaling
HLA-C	Interferon Gamma Response	cytokine signaling
HLA-DPB1	Interferon Gamma Response	cytokine signaling
HLA-DRB1	Interferon Gamma Response	cytokine signaling
HLA-DRB5	Interferon Gamma Response	cytokine signaling
LCP1	Interferon Gamma Response	cytokine signaling
LGALS9	Interferon Gamma Response	cytokine signaling
LSP1	Interferon Gamma Response	cytokine signaling
MX2	Interferon Gamma Response	cytokine signaling
GPNMB	Interferon Gamma Response	cytokine signaling
OAS1	Interferon Gamma Response	cytokine signaling
PLEK	Interferon Gamma Response	cytokine signaling
PSMB9	Interferon Gamma Response	cytokine signaling
PSMB10	Interferon Gamma Response	cytokine signaling
PSME2	Interferon Gamma Response	cytokine signaling
RENBP	Interferon Gamma Response	cytokine signaling
TRIM21	Interferon Gamma Response	cytokine signaling
UBA7	Interferon Gamma Response	cytokine signaling
KYNU	Interferon Gamma Response	cytokine signaling
B2M	Interferon Gamma Response	cytokine signaling
CTSS	Interferon Gamma Response	cytokine signaling
FCER1G	Interferon Gamma Response	cytokine signaling
FKBP5	Interferon Gamma Response	cytokine signaling
GBP2	Interferon Gamma Response	cytokine signaling
SERPINB9	Interferon Gamma Response	cytokine signaling
UBE2L6	Interferon Gamma Response	cytokine signaling
CD163	Interferon Gamma Response	cytokine signaling
NMI	Interferon Gamma Response	cytokine signaling
LPXN	Interferon Gamma Response	cytokine signaling
DOCK2	Interferon Gamma Response	cytokine signaling
ISG15	Interferon Gamma Response	cytokine signaling
HCLS1	Interferon Gamma Response	cytokine signaling
VAV1	Interferon Gamma Response	cytokine signaling
HLA-B	Interferon Gamma Response	cytokine signaling
HLA-E	Interferon Gamma Response	cytokine signaling
IFI35	Interferon Gamma Response	cytokine signaling
FMNL1	Interferon Gamma Response	cytokine signaling
MANF	Interferon Gamma Response	cytokine signaling
TRIM22	Interferon Gamma Response	cytokine signaling
IRF9	Interferon Gamma Response	cytokine signaling
OAS3	Interferon Gamma Response	cytokine signaling
PSME1	Interferon Gamma Response	cytokine signaling
FGL2	Interferon Gamma Response	cytokine signaling
CORO1A	Interferon Gamma Response	cytokine signaling
STAT1	Interferon Gamma Response	cytokine signaling
MYO1F	Interferon Gamma Response	cytokine signaling
PYCARD	Interferon Gamma Response	cytokine signaling
DDX58	Interferon Gamma Response	cytokine signaling
ELMO1	Interferon Gamma Response	cytokine signaling
SAMHD1	Interferon Gamma Response	cytokine signaling
LAP3	Interferon Gamma Response	cytokine signaling
BIN2	Interferon Gamma Response	cytokine signaling
EVL	Interferon Gamma Response	cytokine signaling
FKBP11	Interferon Gamma Response	cytokine signaling
OAS2	Interferon Gamma Response	cytokine signaling
DDX60	Interferon Gamma Response	cytokine signaling
GIMAP4	Interferon Gamma Response	cytokine signaling
HLA-DRA	Interferon Gamma Response	cytokine signaling
S100A4	Interferon Gamma Response	cytokine signaling
NCEH1	Interferon Gamma Response	cytokine signaling
RNF213	Interferon Gamma Response	cytokine signaling
COTL1	Interferon Gamma Response	cytokine signaling
HLA-DRB3	Interferon Gamma Response	cytokine signaling
PLEKHO2	Interferon Gamma Response	cytokine signaling
TXNDC5	Interferon Gamma Response	cytokine signaling
APOL2	Interferon Gamma Response	cytokine signaling
EMILIN2	Interferon Gamma Response	cytokine signaling
MYO1G	Interferon Gamma Response	cytokine signaling
PML	Interferon Gamma Response	cytokine signaling
TRIM47	Interferon Gamma Response	cytokine signaling
HLA-DPA1	Interferon Gamma Response	cytokine signaling
GBP4	Interferon Gamma Response	cytokine signaling
NIBAN1	Interferon Gamma Response	cytokine signaling
PTPRC	Interferon Gamma Response	cytokine signaling
SAMD9L	Interferon Gamma Response	cytokine signaling
IL4I1	Interferon Gamma Response	cytokine signaling
TAPBP	Interferon Gamma Response	cytokine signaling
WARS1	Interferon Gamma Response	cytokine signaling
FERMT3	Interferon Gamma Response	cytokine signaling
CMPK2	Interferon Gamma Response	cytokine signaling
ANXA1	Oxidative Phosphorylation	cytokine signaling
GSDMD	Oxidative Phosphorylation	cytokine signaling
LGALS3	Oxidative Phosphorylation	cytokine signaling
NDUFA6	Oxidative Phosphorylation	cytokine signaling
SCARB2	Oxidative Phosphorylation	cytokine signaling
REEP5	Oxidative Phosphorylation	cytokine signaling
NDUFA8	Oxidative Phosphorylation	cytokine signaling
PHF6	Coagulation	DNA replication
TOP2A	Coagulation	DNA replication
TFRC	Coagulation	DNA replication
PSIP1	Coagulation	DNA replication
RCC2	Coagulation	DNA replication
MECOM	Coagulation	DNA replication
PARP1	Coagulation	DNA replication
LBR	Coagulation	DNA replication
MSI1	Coagulation	DNA replication
SRP14	Coagulation	DNA replication
EDF1	Coagulation	DNA replication
HMGB3	Coagulation	DNA replication
RPRD1A	Coagulation	DNA replication
XPO5	Coagulation	DNA replication
CPNE1	Coagulation	DNA replication
IGF2BP2	Epithelial Mesenchymal Transition	DNA replication
HMGA2	Epithelial Mesenchymal Transition	DNA replication
SLC29A1	Epithelial Mesenchymal Transition	DNA replication
HMGN2	Epithelial Mesenchymal Transition	DNA replication
IGF2BP3	Epithelial Mesenchymal Transition	DNA replication
MSH6	Glycolysis	DNA replication
RRM1	Glycolysis	DNA replication
SET	Glycolysis	DNA replication
CDK1	Glycolysis	DNA replication
MCM3	Glycolysis	DNA replication
MKI67	Glycolysis	DNA replication
NASP	Glycolysis	DNA replication
PCNA	Glycolysis	DNA replication
RANBP1	Glycolysis	DNA replication
HAT1	Glycolysis	DNA replication
GGH	Glycolysis	DNA replication
TRIP13	Glycolysis	DNA replication
H1-2	Glycolysis	DNA replication
H1-3	Glycolysis	DNA replication
H1-4	Glycolysis	DNA replication
H1-5	Glycolysis	DNA replication
NCL	Glycolysis	DNA replication
STMN1	Glycolysis	DNA replication
MCM6	Glycolysis	DNA replication
MCM7	Glycolysis	DNA replication
H1-10	Glycolysis	DNA replication
ANP32B	Glycolysis	DNA replication
PHGDH	Glycolysis	DNA replication
GLO1	Glycolysis	DNA replication
CBX5	Glycolysis	DNA replication
GLOD4	Glycolysis	DNA replication
ISYNA1	Glycolysis	DNA replication
NUCKS1	Glycolysis	DNA replication
LPCAT1	Glycolysis	DNA replication
NT5DC1	Glycolysis	DNA replication
UBR7	Glycolysis	DNA replication
MCM4	Glycolysis	DNA replication
DNMT1	Interferon Gamma Response	DNA replication
ATP1B1	Oxidative Phosphorylation	DNA replication
EPCAM	Oxidative Phosphorylation	DNA replication
SSRP1	Oxidative Phosphorylation	DNA replication
DEK	Oxidative Phosphorylation	DNA replication
BZW2	Oxidative Phosphorylation	DNA replication
MYEF2	Oxidative Phosphorylation	DNA replication
C1R	Coagulation	ECM interaction
C1S	Coagulation	ECM interaction
COL2A1	Coagulation	ECM interaction
COL4A1	Coagulation	ECM interaction
COL4A2	Coagulation	ECM interaction
FMOD	Coagulation	ECM interaction
SLC16A3	Coagulation	ECM interaction
ECM1	Coagulation	ECM interaction
PLTP	Coagulation	ECM interaction
BDH2	Coagulation	ECM interaction
COL14A1	Coagulation	ECM interaction
FBN3	Coagulation	ECM interaction
OLFML1	Coagulation	ECM interaction
COL1A1	Epithelial Mesenchymal Transition	ECM interaction
COL1A2	Epithelial Mesenchymal Transition	ECM interaction
COL3A1	Epithelial Mesenchymal Transition	ECM interaction
COL5A1	Epithelial Mesenchymal Transition	ECM interaction
COMP	Epithelial Mesenchymal Transition	ECM interaction
FBN1	Epithelial Mesenchymal Transition	ECM interaction
PRNP	Epithelial Mesenchymal Transition	ECM interaction
TGFBI	Epithelial Mesenchymal Transition	ECM interaction
TPM1	Epithelial Mesenchymal Transition	ECM interaction
COL5A2	Epithelial Mesenchymal Transition	ECM interaction
LTBP2	Epithelial Mesenchymal Transition	ECM interaction
PLEC	Epithelial Mesenchymal Transition	ECM interaction
ADH1B	Epithelial Mesenchymal Transition	ECM interaction
ALDH1A3	Epithelial Mesenchymal Transition	ECM interaction
P4HA1	Epithelial Mesenchymal Transition	ECM interaction
PTGIS	Epithelial Mesenchymal Transition	ECM interaction
TAGLN	Epithelial Mesenchymal Transition	ECM interaction
FBLN2	Epithelial Mesenchymal Transition	ECM interaction
GPX8	Epithelial Mesenchymal Transition	ECM interaction
P4HA2	Epithelial Mesenchymal Transition	ECM interaction
ALDH1L2	Epithelial Mesenchymal Transition	ECM interaction
SORBS1	Epithelial Mesenchymal Transition	ECM interaction
EFEMP1	Epithelial Mesenchymal Transition	ECM interaction
MYH11	Epithelial Mesenchymal Transition	ECM interaction
VCAM1	Epithelial Mesenchymal Transition	ECM interaction
GGT5	Epithelial Mesenchymal Transition	ECM interaction
SPATS2L	Epithelial Mesenchymal Transition	ECM interaction
SNX18	Epithelial Mesenchymal Transition	ECM interaction
LAMA4	Epithelial Mesenchymal Transition	ECM interaction
FLNA	Epithelial Mesenchymal Transition	ECM interaction
LIMA1	Epithelial Mesenchymal Transition	ECM interaction
PDLIM3	Epithelial Mesenchymal Transition	ECM interaction
AEBP1	Epithelial Mesenchymal Transition	ECM interaction
LTBP3	Epithelial Mesenchymal Transition	ECM interaction
POSTN	Epithelial Mesenchymal Transition	ECM interaction
PLS3	Epithelial Mesenchymal Transition	ECM interaction
TPM4	Epithelial Mesenchymal Transition	ECM interaction
SORBS2	Epithelial Mesenchymal Transition	ECM interaction
ANXA5	Epithelial Mesenchymal Transition	ECM interaction
ANXA6	Epithelial Mesenchymal Transition	ECM interaction
FHL1	Epithelial Mesenchymal Transition	ECM interaction
MYO1B	Epithelial Mesenchymal Transition	ECM interaction
TGFB1I1	Epithelial Mesenchymal Transition	ECM interaction
PALLD	Epithelial Mesenchymal Transition	ECM interaction
SYNPO	Epithelial Mesenchymal Transition	ECM interaction
LTBP1	Epithelial Mesenchymal Transition	ECM interaction
DPYSL3	Epithelial Mesenchymal Transition	ECM interaction
EPB41L2	Epithelial Mesenchymal Transition	ECM interaction
SERPINH1	Epithelial Mesenchymal Transition	ECM interaction
CNN1	Epithelial Mesenchymal Transition	ECM interaction
CRMP1	Epithelial Mesenchymal Transition	ECM interaction
CSRP2	Epithelial Mesenchymal Transition	ECM interaction
FABP4	Epithelial Mesenchymal Transition	ECM interaction
GPC4	Epithelial Mesenchymal Transition	ECM interaction
FHL2	Epithelial Mesenchymal Transition	ECM interaction
FLNC	Epithelial Mesenchymal Transition	ECM interaction
BGN	Epithelial Mesenchymal Transition	ECM interaction
CALB2	Epithelial Mesenchymal Transition	ECM interaction
CAV1	Epithelial Mesenchymal Transition	ECM interaction
CDH11	Epithelial Mesenchymal Transition	ECM interaction
CNN3	Epithelial Mesenchymal Transition	ECM interaction
COL6A1	Epithelial Mesenchymal Transition	ECM interaction
COL6A2	Epithelial Mesenchymal Transition	ECM interaction
DCN	Epithelial Mesenchymal Transition	ECM interaction
DES	Epithelial Mesenchymal Transition	ECM interaction
DPT	Epithelial Mesenchymal Transition	ECM interaction
FBLN1	Epithelial Mesenchymal Transition	ECM interaction
FBN2	Epithelial Mesenchymal Transition	ECM interaction
GPX3	Epithelial Mesenchymal Transition	ECM interaction
TNC	Epithelial Mesenchymal Transition	ECM interaction
ITGA5	Epithelial Mesenchymal Transition	ECM interaction
ITGAV	Epithelial Mesenchymal Transition	ECM interaction
ITGB5	Epithelial Mesenchymal Transition	ECM interaction
LGALS1	Epithelial Mesenchymal Transition	ECM interaction
LRP1	Epithelial Mesenchymal Transition	ECM interaction
LUM	Epithelial Mesenchymal Transition	ECM interaction
MARCKS	Epithelial Mesenchymal Transition	ECM interaction
MATN2	Epithelial Mesenchymal Transition	ECM interaction
NT5E	Epithelial Mesenchymal Transition	ECM interaction
SERPINF1	Epithelial Mesenchymal Transition	ECM interaction
PRELP	Epithelial Mesenchymal Transition	ECM interaction
HTRA1	Epithelial Mesenchymal Transition	ECM interaction
S100A10	Epithelial Mesenchymal Transition	ECM interaction
FSCN1	Epithelial Mesenchymal Transition	ECM interaction
SPARC	Epithelial Mesenchymal Transition	ECM interaction
THBS1	Epithelial Mesenchymal Transition	ECM interaction
THBS2	Epithelial Mesenchymal Transition	ECM interaction
TPM2	Epithelial Mesenchymal Transition	ECM interaction
VIM	Epithelial Mesenchymal Transition	ECM interaction
CILP	Epithelial Mesenchymal Transition	ECM interaction
PDLIM4	Epithelial Mesenchymal Transition	ECM interaction
AOC3	Epithelial Mesenchymal Transition	ECM interaction
ANXA2	Epithelial Mesenchymal Transition	ECM interaction
CNN2	Epithelial Mesenchymal Transition	ECM interaction
COL6A3	Epithelial Mesenchymal Transition	ECM interaction
COL12A1	Epithelial Mesenchymal Transition	ECM interaction
VCAN	Epithelial Mesenchymal Transition	ECM interaction
FAP	Epithelial Mesenchymal Transition	ECM interaction
FHL3	Epithelial Mesenchymal Transition	ECM interaction
MMP2	Epithelial Mesenchymal Transition	ECM interaction
MMP14	Epithelial Mesenchymal Transition	ECM interaction
AKAP12	Epithelial Mesenchymal Transition	ECM interaction
PDLIM7	Epithelial Mesenchymal Transition	ECM interaction
HSPG2	Epithelial Mesenchymal Transition	ECM interaction
ISLR	Epithelial Mesenchymal Transition	ECM interaction
GPC6	Epithelial Mesenchymal Transition	ECM interaction
SORBS3	Epithelial Mesenchymal Transition	ECM interaction
MAP1B	Epithelial Mesenchymal Transition	ECM interaction
MYH10	Epithelial Mesenchymal Transition	ECM interaction
MRC2	Epithelial Mesenchymal Transition	ECM interaction
MYL9	Epithelial Mesenchymal Transition	ECM interaction
SPON1	Epithelial Mesenchymal Transition	ECM interaction
NNMT	Epithelial Mesenchymal Transition	ECM interaction
ENPP1	Epithelial Mesenchymal Transition	ECM interaction
RRAS	Epithelial Mesenchymal Transition	ECM interaction
BASP1	Epithelial Mesenchymal Transition	ECM interaction
FBLN5	Epithelial Mesenchymal Transition	ECM interaction
CAP2	Epithelial Mesenchymal Transition	ECM interaction
CRTAP	Epithelial Mesenchymal Transition	ECM interaction
PDLIM5	Epithelial Mesenchymal Transition	ECM interaction
MCAM	Epithelial Mesenchymal Transition	ECM interaction
RBM3	Epithelial Mesenchymal Transition	ECM interaction
CKAP4	Epithelial Mesenchymal Transition	ECM interaction
RAB31	Epithelial Mesenchymal Transition	ECM interaction
EMILIN1	Epithelial Mesenchymal Transition	ECM interaction
THBS3	Epithelial Mesenchymal Transition	ECM interaction
PXDN	Epithelial Mesenchymal Transition	ECM interaction
OGN	Epithelial Mesenchymal Transition	ECM interaction
CORO1C	Epithelial Mesenchymal Transition	ECM interaction
LMCD1	Epithelial Mesenchymal Transition	ECM interaction
EHD2	Epithelial Mesenchymal Transition	ECM interaction
MXRA5	Epithelial Mesenchymal Transition	ECM interaction
GPX7	Epithelial Mesenchymal Transition	ECM interaction
SNX9	Epithelial Mesenchymal Transition	ECM interaction
EFEMP2	Epithelial Mesenchymal Transition	ECM interaction
FBLIM1	Epithelial Mesenchymal Transition	ECM interaction
ASPN	Epithelial Mesenchymal Transition	ECM interaction
OLFML3	Epithelial Mesenchymal Transition	ECM interaction
COL8A1	Epithelial Mesenchymal Transition	ECM interaction
RCN3	Epithelial Mesenchymal Transition	ECM interaction
PDLIM2	Epithelial Mesenchymal Transition	ECM interaction
LHPP	Epithelial Mesenchymal Transition	ECM interaction
THSD4	Epithelial Mesenchymal Transition	ECM interaction
HSPA12A	Epithelial Mesenchymal Transition	ECM interaction
EFHD1	Epithelial Mesenchymal Transition	ECM interaction
HMCN1	Epithelial Mesenchymal Transition	ECM interaction
INA	Epithelial Mesenchymal Transition	ECM interaction
CALD1	Epithelial Mesenchymal Transition	ECM interaction
MYLK	Epithelial Mesenchymal Transition	ECM interaction
COL11A1	Epithelial Mesenchymal Transition	ECM interaction
MYOF	Epithelial Mesenchymal Transition	ECM interaction
SYNPO2	Epithelial Mesenchymal Transition	ECM interaction
CD109	Epithelial Mesenchymal Transition	ECM interaction
KCTD12	Epithelial Mesenchymal Transition	ECM interaction
CTHRC1	Epithelial Mesenchymal Transition	ECM interaction
NEXN	Epithelial Mesenchymal Transition	ECM interaction
IKBIP	Epithelial Mesenchymal Transition	ECM interaction
FKBP7	Epithelial Mesenchymal Transition	ECM interaction
NCAM1	Epithelial Mesenchymal Transition	ECM interaction
ITGA1	Epithelial Mesenchymal Transition	ECM interaction
PLOD2	Epithelial Mesenchymal Transition	ECM interaction
FN1	Epithelial Mesenchymal Transition	ECM interaction
BLMH	Glycolysis	ECM interaction
HEXA	Glycolysis	ECM interaction
ALDH1A1	Glycolysis	ECM interaction
ALDH1B1	Glycolysis	ECM interaction
GSTT1	Glycolysis	ECM interaction
P4HB	Glycolysis	ECM interaction
ARSA	Glycolysis	ECM interaction
PLS1	Glycolysis	ECM interaction
RRM2B	Glycolysis	ECM interaction
CRYAB	Glycolysis	ECM interaction
ACO1	Glycolysis	ECM interaction
SH3BGRL	Glycolysis	ECM interaction
SRM	Glycolysis	ECM interaction
TAGLN2	Glycolysis	ECM interaction
ARHGDIA	Glycolysis	ECM interaction
NUCB2	Glycolysis	ECM interaction
FKBP9	Glycolysis	ECM interaction
PLD3	Glycolysis	ECM interaction
PHPT1	Glycolysis	ECM interaction
LRRC59	Glycolysis	ECM interaction
PDLIM1	Glycolysis	ECM interaction
FKBP10	Glycolysis	ECM interaction
UAP1L1	Glycolysis	ECM interaction
F13A1	Interferon Gamma Response	ECM interaction
FTL	Interferon Gamma Response	ECM interaction
ERAP2	Interferon Gamma Response	ECM interaction
ANPEP	Interferon Gamma Response	ECM interaction
GFAP	Interferon Gamma Response	ECM interaction
ACSL1	Interferon Gamma Response	ECM interaction
FTH1	Interferon Gamma Response	ECM interaction
PRKCA	Interferon Gamma Response	ECM interaction
BST1	Interferon Gamma Response	ECM interaction
TGM2	Interferon Gamma Response	ECM interaction
HNMT	Interferon Gamma Response	ECM interaction
SLC39A14	Interferon Gamma Response	ECM interaction
DHRS7	Interferon Gamma Response	ECM interaction
LXN	Interferon Gamma Response	ECM interaction
PPP1R18	Interferon Gamma Response	ECM interaction
SULT1A1	Interferon Gamma Response	ECM interaction
FLNB	Oxidative Phosphorylation	ECM interaction
AHNAK2	Oxidative Phosphorylation	ECM interaction
ANK1	Coagulation	erythrocyte and platelet
CA2	Coagulation	erythrocyte and platelet
HBG2	Coagulation	erythrocyte and platelet
LYZ	Coagulation	erythrocyte and platelet
MPO	Coagulation	erythrocyte and platelet
SLC4A1	Coagulation	erythrocyte and platelet
FGA	Coagulation	erythrocyte and platelet
HBB	Coagulation	erythrocyte and platelet
HBD	Coagulation	erythrocyte and platelet
HBA1	Coagulation	erythrocyte and platelet
C4BPA	Coagulation	erythrocyte and platelet
SPTB	Coagulation	erythrocyte and platelet
G6PD	Coagulation	erythrocyte and platelet
BPGM	Coagulation	erythrocyte and platelet
CA1	Coagulation	erythrocyte and platelet
CTSG	Coagulation	erythrocyte and platelet
PRTN3	Coagulation	erythrocyte and platelet
S100A8	Coagulation	erythrocyte and platelet
S100A9	Coagulation	erythrocyte and platelet
SPTA1	Coagulation	erythrocyte and platelet
STOM	Coagulation	erythrocyte and platelet
FGB	Coagulation	erythrocyte and platelet
FGG	Coagulation	erythrocyte and platelet
TSPYL5	Epithelial Mesenchymal Transition	erythrocyte and platelet
PNP	Glycolysis	erythrocyte and platelet
HMBS	Glycolysis	erythrocyte and platelet
GCLC	Glycolysis	erythrocyte and platelet
NAMPT	Glycolysis	erythrocyte and platelet
PRDX2	Glycolysis	erythrocyte and platelet
WBP2	Glycolysis	erythrocyte and platelet
PITHD1	Glycolysis	erythrocyte and platelet
MARCKSL1	Glycolysis	erythrocyte and platelet
ALPL	Coagulation	metabolism
LAMB3	Coagulation	metabolism
CADM1	Coagulation	metabolism
CKMT2	Coagulation	metabolism
LAMA3	Coagulation	metabolism
SHMT2	Coagulation	metabolism
PRKAR2B	Coagulation	metabolism
RBP1	Coagulation	metabolism
TXN	Coagulation	metabolism
SRSF9	Coagulation	metabolism
LAMC2	Coagulation	metabolism
HMGN4	Coagulation	metabolism
MACROH2A2	Coagulation	metabolism
CHMP1B	Coagulation	metabolism
ANP32E	Coagulation	metabolism
NTPCR	Coagulation	metabolism
NACC1	Coagulation	metabolism
HMGA1	Coagulation	metabolism
NDRG2	Coagulation	metabolism
FKBP1A	Epithelial Mesenchymal Transition	metabolism
PPIC	Epithelial Mesenchymal Transition	metabolism
ALDH3A2	Epithelial Mesenchymal Transition	metabolism
NT5DC2	Epithelial Mesenchymal Transition	metabolism
SLC16A1	Epithelial Mesenchymal Transition	metabolism
CIRBP	Epithelial Mesenchymal Transition	metabolism
UCHL1	Epithelial Mesenchymal Transition	metabolism
LMNA	Epithelial Mesenchymal Transition	metabolism
BCAM	Epithelial Mesenchymal Transition	metabolism
ADIRF	Epithelial Mesenchymal Transition	metabolism
NBEA	Epithelial Mesenchymal Transition	metabolism
OPA3	Epithelial Mesenchymal Transition	metabolism
UHRF2	Epithelial Mesenchymal Transition	metabolism
ACADS	Glycolysis	metabolism
CSTB	Glycolysis	metabolism
FUCA1	Glycolysis	metabolism
GCDH	Glycolysis	metabolism
GLDC	Glycolysis	metabolism
HPRT1	Glycolysis	metabolism
NME1	Glycolysis	metabolism
PGK1	Glycolysis	metabolism
PMM2	Glycolysis	metabolism
TPI1	Glycolysis	metabolism
TPMT	Glycolysis	metabolism
GALE	Glycolysis	metabolism
OXCT1	Glycolysis	metabolism
SOD1	Glycolysis	metabolism
APRT	Glycolysis	metabolism
GALNS	Glycolysis	metabolism
AHCY	Glycolysis	metabolism
ALDH9A1	Glycolysis	metabolism
DCK	Glycolysis	metabolism
GSTM2	Glycolysis	metabolism
GSTM3	Glycolysis	metabolism
GSTP1	Glycolysis	metabolism
LTA4H	Glycolysis	metabolism
TPD52L1	Glycolysis	metabolism
ATP5PF	Glycolysis	metabolism
PTRHD1	Glycolysis	metabolism
NME2	Glycolysis	metabolism
TPD52	Glycolysis	metabolism
GLUL	Glycolysis	metabolism
GGPS1	Glycolysis	metabolism
IAH1	Glycolysis	metabolism
ASRGL1	Glycolysis	metabolism
TSTD1	Glycolysis	metabolism
ABAT	Glycolysis	metabolism
CALU	Glycolysis	metabolism
SCRN1	Glycolysis	metabolism
PTGR1	Glycolysis	metabolism
PIP4K2C	Glycolysis	metabolism
ABHD14B	Glycolysis	metabolism
GUK1	Glycolysis	metabolism
PGAM5	Glycolysis	metabolism
BCAT1	Glycolysis	metabolism
PCYT2	Glycolysis	metabolism
ALDH7A1	Glycolysis	metabolism
CASP6	Glycolysis	metabolism
CBR3	Glycolysis	metabolism
TBCB	Glycolysis	metabolism
CRIP1	Glycolysis	metabolism
CRIP2	Glycolysis	metabolism
DDT	Glycolysis	metabolism
ENO1	Glycolysis	metabolism
ACADSB	Glycolysis	metabolism
AKR1B1	Glycolysis	metabolism
APEH	Glycolysis	metabolism
CBR1	Glycolysis	metabolism
CKB	Glycolysis	metabolism
CRABP2	Glycolysis	metabolism
CTPS1	Glycolysis	metabolism
FHIT	Glycolysis	metabolism
FKBP4	Glycolysis	metabolism
GNS	Glycolysis	metabolism
GOT1	Glycolysis	metabolism
HMGCS1	Glycolysis	metabolism
LDHB	Glycolysis	metabolism
MTAP	Glycolysis	metabolism
PAFAH1B3	Glycolysis	metabolism
PCK1	Glycolysis	metabolism
PFKP	Glycolysis	metabolism
PFN2	Glycolysis	metabolism
PGAM1	Glycolysis	metabolism
PGD	Glycolysis	metabolism
PRKCI	Glycolysis	metabolism
RCN2	Glycolysis	metabolism
SPR	Glycolysis	metabolism
TST	Glycolysis	metabolism
TSTA3	Glycolysis	metabolism
UBE2H	Glycolysis	metabolism
PIR	Glycolysis	metabolism
RNASET2	Glycolysis	metabolism
PEA15	Glycolysis	metabolism
USP13	Glycolysis	metabolism
SELENBP1	Glycolysis	metabolism
MAP7	Glycolysis	metabolism
ECHS1	Glycolysis	metabolism
FABP3	Glycolysis	metabolism
FDX1	Glycolysis	metabolism
ARL3	Glycolysis	metabolism
KIF1A	Glycolysis	metabolism
CALR	Glycolysis	metabolism
CRABP1	Glycolysis	metabolism
HDGF	Glycolysis	metabolism
SMS	Glycolysis	metabolism
PDCD5	Glycolysis	metabolism
PRDX6	Glycolysis	metabolism
PDIA4	Glycolysis	metabolism
MECP2	Glycolysis	metabolism
H1-0	Glycolysis	metabolism
HINT1	Glycolysis	metabolism
LAD1	Glycolysis	metabolism
NUTF2	Glycolysis	metabolism
ACAT2	Glycolysis	metabolism
IDH1	Glycolysis	metabolism
S100A13	Glycolysis	metabolism
AKR1A1	Glycolysis	metabolism
BPNT1	Glycolysis	metabolism
SFN	Glycolysis	metabolism
S100A1	Glycolysis	metabolism
HYOU1	Glycolysis	metabolism
DNPH1	Glycolysis	metabolism
PMVK	Glycolysis	metabolism
CNPY3	Glycolysis	metabolism
HSPH1	Glycolysis	metabolism
SUB1	Glycolysis	metabolism
ADK	Glycolysis	metabolism
ERP29	Glycolysis	metabolism
CDC37	Glycolysis	metabolism
ERLIN2	Glycolysis	metabolism
LYPLA2	Glycolysis	metabolism
PRDX5	Glycolysis	metabolism
CD2AP	Glycolysis	metabolism
EML2	Glycolysis	metabolism
GRHPR	Glycolysis	metabolism
PDCD6	Glycolysis	metabolism
NENF	Glycolysis	metabolism
DPP7	Glycolysis	metabolism
DDAH2	Glycolysis	metabolism
NTMT1	Glycolysis	metabolism
NUDT5	Glycolysis	metabolism
QPRT	Glycolysis	metabolism
HEBP2	Glycolysis	metabolism
SMPDL3B	Glycolysis	metabolism
S100A6	Glycolysis	metabolism
DHCR24	Glycolysis	metabolism
PITRM1	Glycolysis	metabolism
DPCD	Glycolysis	metabolism
TXNDC12	Glycolysis	metabolism
NSFL1C	Glycolysis	metabolism
AK3	Glycolysis	metabolism
DCXR	Glycolysis	metabolism
HP1BP3	Glycolysis	metabolism
GLRX5	Glycolysis	metabolism
SCLY	Glycolysis	metabolism
TRMT1	Glycolysis	metabolism
THUMPD1	Glycolysis	metabolism
CNDP2	Glycolysis	metabolism
ADI1	Glycolysis	metabolism
CPPED1	Glycolysis	metabolism
CYCS	Glycolysis	metabolism
MPST	Glycolysis	metabolism
PPA1	Glycolysis	metabolism
ATPAF1	Glycolysis	metabolism
COA7	Glycolysis	metabolism
GGCT	Glycolysis	metabolism
DCTPP1	Glycolysis	metabolism
PPCS	Glycolysis	metabolism
ACSF2	Glycolysis	metabolism
GRPEL1	Glycolysis	metabolism
PTER	Glycolysis	metabolism
FAHD1	Glycolysis	metabolism
HDHD3	Glycolysis	metabolism
FUCA2	Glycolysis	metabolism
HDHD2	Glycolysis	metabolism
PRXL2A	Glycolysis	metabolism
ACSS1	Glycolysis	metabolism
HINT2	Glycolysis	metabolism
RHPN2	Glycolysis	metabolism
ITPA	Glycolysis	metabolism
PSAT1	Glycolysis	metabolism
EPS8L1	Glycolysis	metabolism
PGK2	Glycolysis	metabolism
GALM	Glycolysis	metabolism
CMBL	Glycolysis	metabolism
NAPRT	Glycolysis	metabolism
GSTZ1	Glycolysis	metabolism
TP53I3	Glycolysis	metabolism
SHMT1	Glycolysis	metabolism
ACOT7	Glycolysis	metabolism
PKLR	Glycolysis	metabolism
GM2A	Interferon Gamma Response	metabolism
CRELD1	Interferon Gamma Response	metabolism
DHCR7	Interferon Gamma Response	metabolism
PYGL	Interferon Gamma Response	metabolism
SYK	Interferon Gamma Response	metabolism
SORT1	Interferon Gamma Response	metabolism
BST2	Interferon Gamma Response	metabolism
CLGN	Interferon Gamma Response	metabolism
FDFT1	Interferon Gamma Response	metabolism
METTL7A	Interferon Gamma Response	metabolism
ENPP4	Interferon Gamma Response	metabolism
CAMK1D	Interferon Gamma Response	metabolism
ASS1	Oxidative Phosphorylation	metabolism
CPT2	Oxidative Phosphorylation	metabolism
DLD	Oxidative Phosphorylation	metabolism
EPHX1	Oxidative Phosphorylation	metabolism
ETFA	Oxidative Phosphorylation	metabolism
FH	Oxidative Phosphorylation	metabolism
HMGCL	Oxidative Phosphorylation	metabolism
ITGA6	Oxidative Phosphorylation	metabolism
PON2	Oxidative Phosphorylation	metabolism
GPD2	Oxidative Phosphorylation	metabolism
AK1	Oxidative Phosphorylation	metabolism
CYP51A1	Oxidative Phosphorylation	metabolism
FOLR1	Oxidative Phosphorylation	metabolism
C8orf82	Oxidative Phosphorylation	metabolism
ITGB4	Oxidative Phosphorylation	metabolism
OCIAD2	Oxidative Phosphorylation	metabolism
CKMT1A	Oxidative Phosphorylation	metabolism
NQO1	Oxidative Phosphorylation	metabolism
NCALD	Oxidative Phosphorylation	metabolism
TKT	Oxidative Phosphorylation	metabolism
ALDH5A1	Oxidative Phosphorylation	metabolism
MYO5B	Oxidative Phosphorylation	metabolism
ACO2	Oxidative Phosphorylation	metabolism
CRYZ	Oxidative Phosphorylation	metabolism
NDRG1	Oxidative Phosphorylation	metabolism
VDAC3	Oxidative Phosphorylation	metabolism
DHRS1	Oxidative Phosphorylation	metabolism
GSTK1	Oxidative Phosphorylation	metabolism
BAIAP2	Oxidative Phosphorylation	metabolism
RDH13	Oxidative Phosphorylation	metabolism
SLC25A4	Oxidative Phosphorylation	metabolism
SLC25A5	Oxidative Phosphorylation	metabolism
ATAD3A	Oxidative Phosphorylation	metabolism
MSLN	Oxidative Phosphorylation	metabolism
SLC34A2	Oxidative Phosphorylation	metabolism
ZNF185	Oxidative Phosphorylation	metabolism
VDAC2	Oxidative Phosphorylation	metabolism
MUC1	Oxidative Phosphorylation	metabolism
CLDN3	Oxidative Phosphorylation	metabolism
CXADR	Oxidative Phosphorylation	metabolism
HSPB1	Oxidative Phosphorylation	metabolism
AK2	Oxidative Phosphorylation	metabolism
ALCAM	Oxidative Phosphorylation	metabolism
SLC25A6	Oxidative Phosphorylation	metabolism
ATP5F1D	Oxidative Phosphorylation	metabolism
CAPN2	Oxidative Phosphorylation	metabolism
CD9	Oxidative Phosphorylation	metabolism
CD47	Oxidative Phosphorylation	metabolism
CDH2	Oxidative Phosphorylation	metabolism
COX7A2	Oxidative Phosphorylation	metabolism
CYC1	Oxidative Phosphorylation	metabolism
ECI1	Oxidative Phosphorylation	metabolism
EVPL	Oxidative Phosphorylation	metabolism
GOT2	Oxidative Phosphorylation	metabolism
HSPE1	Oxidative Phosphorylation	metabolism
IDH2	Oxidative Phosphorylation	metabolism
IVD	Oxidative Phosphorylation	metabolism
NDUFA4	Oxidative Phosphorylation	metabolism
NME3	Oxidative Phosphorylation	metabolism
SLC25A3	Oxidative Phosphorylation	metabolism
PPL	Oxidative Phosphorylation	metabolism
SDHB	Oxidative Phosphorylation	metabolism
SNCG	Oxidative Phosphorylation	metabolism
SORD	Oxidative Phosphorylation	metabolism
SSBP1	Oxidative Phosphorylation	metabolism
TMOD1	Oxidative Phosphorylation	metabolism
UQCRC1	Oxidative Phosphorylation	metabolism
NIPSNAP1	Oxidative Phosphorylation	metabolism
SPINT1	Oxidative Phosphorylation	metabolism
SUCLG2	Oxidative Phosphorylation	metabolism
CAPN5	Oxidative Phosphorylation	metabolism
CAPS	Oxidative Phosphorylation	metabolism
TIMM8A	Oxidative Phosphorylation	metabolism
IDH3G	Oxidative Phosphorylation	metabolism
AIFM1	Oxidative Phosphorylation	metabolism
BCS1L	Oxidative Phosphorylation	metabolism
BPHL	Oxidative Phosphorylation	metabolism
COX6C	Oxidative Phosphorylation	metabolism
GALNT3	Oxidative Phosphorylation	metabolism
C21orf33	Oxidative Phosphorylation	metabolism
NOLC1	Oxidative Phosphorylation	metabolism
CDH6	Oxidative Phosphorylation	metabolism
HADH	Oxidative Phosphorylation	metabolism
CCDC6	Oxidative Phosphorylation	metabolism
IDH3A	Oxidative Phosphorylation	metabolism
ALDH6A1	Oxidative Phosphorylation	metabolism
SLC1A5	Oxidative Phosphorylation	metabolism
PPIF	Oxidative Phosphorylation	metabolism
BCAP31	Oxidative Phosphorylation	metabolism
MDH2	Oxidative Phosphorylation	metabolism
UQCRH	Oxidative Phosphorylation	metabolism
AFG3L2	Oxidative Phosphorylation	metabolism
GMPR	Oxidative Phosphorylation	metabolism
SLC25A10	Oxidative Phosphorylation	metabolism
EPB41L1	Oxidative Phosphorylation	metabolism
NNT	Oxidative Phosphorylation	metabolism
ACAD9	Oxidative Phosphorylation	metabolism
NDUFAF4	Oxidative Phosphorylation	metabolism
HSD17B8	Oxidative Phosphorylation	metabolism
SLC25A13	Oxidative Phosphorylation	metabolism
HIBCH	Oxidative Phosphorylation	metabolism
FAM162A	Oxidative Phosphorylation	metabolism
UQCRQ	Oxidative Phosphorylation	metabolism
TPPP3	Oxidative Phosphorylation	metabolism
RMDN1	Oxidative Phosphorylation	metabolism
FIS1	Oxidative Phosphorylation	metabolism
ATP5IF1	Oxidative Phosphorylation	metabolism
THEM6	Oxidative Phosphorylation	metabolism
OPLAH	Oxidative Phosphorylation	metabolism
TRMT10C	Oxidative Phosphorylation	metabolism
TMLHE	Oxidative Phosphorylation	metabolism
OGDHL	Oxidative Phosphorylation	metabolism
S100A14	Oxidative Phosphorylation	metabolism
DHRS4	Oxidative Phosphorylation	metabolism
SPINT2	Oxidative Phosphorylation	metabolism
CCDC90B	Oxidative Phosphorylation	metabolism
DEPTOR	Oxidative Phosphorylation	metabolism
ACSS3	Oxidative Phosphorylation	metabolism
MUC16	Oxidative Phosphorylation	metabolism
ECHDC3	Oxidative Phosphorylation	metabolism
THNSL1	Oxidative Phosphorylation	metabolism
HKDC1	Oxidative Phosphorylation	metabolism
NUBPL	Oxidative Phosphorylation	metabolism
EPPK1	Oxidative Phosphorylation	metabolism
ATAD3B	Oxidative Phosphorylation	metabolism
TATDN1	Oxidative Phosphorylation	metabolism
HSDL2	Oxidative Phosphorylation	metabolism
PCDH1	Oxidative Phosphorylation	metabolism
MROH1	Oxidative Phosphorylation	metabolism
CBR4	Oxidative Phosphorylation	metabolism
FAM136A	Oxidative Phosphorylation	metabolism
SLC44A1	Oxidative Phosphorylation	metabolism
PTGS1	Oxidative Phosphorylation	metabolism
TECR	Oxidative Phosphorylation	metabolism
DNAJC19	Oxidative Phosphorylation	metabolism
PDCD4	Oxidative Phosphorylation	metabolism
ABHD11	Oxidative Phosphorylation	metabolism
METTL7B	Oxidative Phosphorylation	metabolism
FUT8	Oxidative Phosphorylation	metabolism
HSPD1	Oxidative Phosphorylation	metabolism
BDH1	Oxidative Phosphorylation	metabolism
