# Supplementary material for: Proteogenomic analysis of enriched HGSOC tumor epithelium identifies prognostic signatures and therapeutic vulnerabilities
Source: NPJ Precis Oncol. 2024 Mar 13;8:68. doi: 10.1038/s41698-024-00519-8 (PMC10937683; doi:10.1038/s41698-024-00519-8)
Supplement: Supplementary file 7 — SupplementalData4 [file 41698_2024_519_MOESM7_ESM.xlsx]

## Sheet: Sheet1
Accession	Gene	logFC_MesenchymalVSDifforPro	P#Value	adj#P#Val	HazardRatio	HRLowerCL	HRUpperCL	ProbChiSq
A1X283	SH3PXD2B	0.703311	1.35e-07	4.85e-05	NA	NA	NA	NA
A6NMZ7	COL6A6	1.05583	2.5e-05	0.00188876	NA	NA	NA	NA
B0I1T2	MYO1G	0.451245	0.00053768	0.0135661	NA	NA	NA	NA
O00159	MYO1C	0.552677	2.84e-05	0.00204398	NA	NA	NA	NA
O00160	MYO1F	0.525578	0.00270335	0.037723	NA	NA	NA	NA
O00231	PSMD11	-0.268316	0.00244638	0.0353278	NA	NA	NA	NA
O00273	DFFA	-0.475794	0.00200379	0.0310403	NA	NA	NA	NA
O00329	PIK3CD	0.381033	0.00360794	0.0448407	NA	NA	NA	NA
O00429	DNM1L	-0.291557	0.00346198	0.0436012	NA	NA	NA	NA
O14498	ISLR	0.951076	5.06e-05	0.00312723	NA	NA	NA	NA
O14744	PRMT5	-0.610533	1.25e-05	0.00114003	NA	NA	NA	NA
O14818	PSMA7	-0.326198	0.0021722	0.0325141	NA	NA	NA	NA
O14896	IRF6	-0.952064	4.49e-07	9.64e-05	NA	NA	NA	NA
O14929	HAT1	-0.489642	0.00213186	0.0319736	NA	NA	NA	NA
O14980	XPO1	-0.314329	0.00018506	0.00688377	NA	NA	NA	NA
O15061	SYNM	0.764147	0.000367271	0.0107809	NA	NA	NA	NA
O15117	FYB1	0.837268	0.000234168	0.0075173	NA	NA	NA	NA
O15173	PGRMC2	0.298848	0.0024082	0.0350048	NA	NA	NA	NA
O15355	PPM1G	-0.437909	0.00180268	0.0294737	NA	NA	NA	NA
O15427	SLC16A3	0.762954	0.00341975	0.0432137	NA	NA	NA	NA
O15460	P4HA2	0.94974	4.42e-05	0.00286455	NA	NA	NA	NA
O43175	PHGDH	-0.638128	0.00234919	0.0344122	NA	NA	NA	NA
O43293	DAPK3	0.589152	9.8e-05	0.00496391	NA	NA	NA	NA
O43294	TGFB1I1	1.6152	2.91e-08	2.19e-05	NA	NA	NA	NA
O43447	PPIH	-0.440796	0.00131286	0.0239795	NA	NA	NA	NA
O43556	SGCE	0.773052	0.0006189	0.0146823	NA	NA	NA	NA
O43719	HTATSF1	-0.37223	0.00272822	0.0377645	NA	NA	NA	NA
O43765	SGTA	-0.625806	0.000561126	0.0139496	NA	NA	NA	NA
O43861	ATP9B	0.330007	0.000380945	0.0110912	NA	NA	NA	NA
O43909	EXTL3	-0.275825	0.0028268	0.0381977	NA	NA	NA	NA
O43913	ORC5	-0.466935	0.000200477	0.00706727	NA	NA	NA	NA
O43914	TYROBP	0.710237	4.23e-05	0.00277509	NA	NA	NA	NA
O60240	PLIN1	1.37376	0.00272395	0.0377645	NA	NA	NA	NA
O60331	PIP5K1C	0.463067	0.00118134	0.0222246	NA	NA	NA	NA
O60486	PLXNC1	0.590793	0.000176785	0.00674607	NA	NA	NA	NA
O60504	SORBS3	0.632861	0.000286495	0.00885786	NA	NA	NA	NA
O60603	TLR2	0.482344	0.00339099	0.0429822	NA	NA	NA	NA
O60711	LPXN	0.57228	0.000573633	0.0140503	NA	NA	NA	NA
O60783	MRPS14	-0.36252	0.00411254	0.048706	NA	NA	NA	NA
O60784	TOM1	0.421145	0.000223365	0.00729464	NA	NA	NA	NA
O60861	GAS7	0.76798	2.94e-06	0.00036999	NA	NA	NA	NA
O75152	ZC3H11A	-0.326258	0.00406301	0.048499	NA	NA	NA	NA
O75190	DNAJB6	-0.519581	4.92e-05	0.00306801	NA	NA	NA	NA
O75319	DUSP11	-0.299469	0.00249794	0.0357579	NA	NA	NA	NA
O75323	NIPSNAP2	-0.484432	0.00366945	0.044998	NA	NA	NA	NA
O75339	CILP	1.5296	2.6e-05	0.00194435	NA	NA	NA	NA
O75410	TACC1	0.501646	0.00113406	0.0216738	NA	NA	NA	NA
O75688	PPM1B	-0.532656	0.000242726	0.0076938	NA	NA	NA	NA
O75781	PALM	0.947145	0.000213076	0.0071442	NA	NA	NA	NA
O75962	TRIO	0.474748	5.9e-05	0.00347849	NA	NA	NA	NA
O94760	DDAH1	-0.85094	0.000191946	0.00693666	NA	NA	NA	NA
O94804	STK10	0.517583	4.44e-05	0.00286455	NA	NA	NA	NA
O94808	GFPT2	1.08077	6e-06	0.000673528	NA	NA	NA	NA
O94832	MYO1D	0.653698	1.07e-05	0.00103795	NA	NA	NA	NA
O94851	MICAL2	0.694891	4.55e-06	0.000536179	NA	NA	NA	NA
O94855	SEC24D	0.544174	0.000504031	0.0130531	NA	NA	NA	NA
O94888	UBXN7	-0.558467	0.00022218	0.00728751	NA	NA	NA	NA
O95248	SBF1	0.35136	0.000182971	0.00686734	NA	NA	NA	NA
O95336	PGLS	-0.617175	0.000129445	0.00574609	NA	NA	NA	NA
O95372	LYPLA2	-0.567901	0.0014224	0.0252485	NA	NA	NA	NA
O95425	SVIL	0.698642	7.56e-05	0.00418842	NA	NA	NA	NA
O95433	AHSA1	-0.467786	0.000505236	0.0130531	NA	NA	NA	NA
O95466	FMNL1	0.556649	0.00245999	0.0353887	NA	NA	NA	NA
O95486	SEC24A	0.367162	0.00043606	0.0120943	NA	NA	NA	NA
O95749	GGPS1	-0.788259	0.000544852	0.0136557	NA	NA	NA	NA
O95801	TTC4	-0.440204	0.000783776	0.0172889	NA	NA	NA	NA
O95817	BAG3	0.496169	0.00101563	0.0203233	NA	NA	NA	NA
O95848	NUDT14	-0.492102	0.00285353	0.0383513	NA	NA	NA	NA
O95861	BPNT1	-0.980624	0.000198707	0.00703776	NA	NA	NA	NA
O96017	CHEK2	-0.460712	0.00298008	0.0393842	NA	NA	NA	NA
P00325	ADH1B	1.44245	0.00181895	0.0294737	NA	NA	NA	NA
P00387	CYB5R3	0.358416	0.00283546	0.0381977	NA	NA	NA	NA
P00736	C1R	0.613924	0.00246276	0.0353887	NA	NA	NA	NA
P00750	PLAT	0.786445	0.000221868	0.00728751	NA	NA	NA	NA
P02458	COL2A1	-1.95952	0.00124139	0.022987	NA	NA	NA	NA
P02538	KRT6A	1.34267	0.00291501	0.0389909	NA	NA	NA	NA
P02545	LMNA	0.568746	0.00208107	0.0316524	NA	NA	NA	NA
P02743	APCS	1.19355	0.00013565	0.00584767	NA	NA	NA	NA
P02751	FN1	1.7408	1.79e-07	5.63e-05	NA	NA	NA	NA
P04066	FUCA1	-0.701178	0.00402227	0.0482417	NA	NA	NA	NA
P05362	ICAM1	0.625587	0.00311552	0.0406635	NA	NA	NA	NA
P05455	SSB	-0.485829	0.00282401	0.0381977	NA	NA	NA	NA
P05556	ITGB1	0.566089	2.37e-05	0.00180345	NA	NA	NA	NA
P06396	GSN	0.448122	0.00208019	0.0316524	NA	NA	NA	NA
P06756	ITGAV	0.871894	1.21e-06	0.000175053	NA	NA	NA	NA
P07195	LDHB	-0.640107	0.00426365	0.0496373	NA	NA	NA	NA
P07355	ANXA2	0.798384	2.72e-06	0.000353475	NA	NA	NA	NA
P07585	DCN	0.95489	0.00267994	0.0375789	NA	NA	NA	NA
P07900	HSP90AA1	-0.459462	0.000153518	0.00626023	NA	NA	NA	NA
P07910	HNRNPC	-0.350788	0.00371769	0.0452359	NA	NA	NA	NA
P07951	TPM2	1.25696	0.000594792	0.0143358	NA	NA	NA	NA
P07996	THBS1	1.18646	0.000434848	0.0120943	NA	NA	NA	NA
P08238	HSP90AB1	-0.404538	0.00128348	0.0235586	NA	NA	NA	NA
P08253	MMP2	1.11139	7.24e-06	0.000758627	NA	NA	NA	NA
P08582	MELTF	0.683742	0.0027219	0.0377645	NA	NA	NA	NA
P08648	ITGA5	1.11925	5.11e-07	9.64e-05	NA	NA	NA	NA
P08670	VIM	0.69006	0.000705842	0.0162948	NA	NA	NA	NA
P08758	ANXA5	0.413917	0.00321536	0.0413936	NA	NA	NA	NA
P09211	GSTP1	-0.701408	0.00312731	0.0407468	NA	NA	NA	NA
P09234	SNRPC	-0.696412	9.38e-06	0.000943744	NA	NA	NA	NA
P09382	LGALS1	0.984418	0.000210147	0.0071442	NA	NA	NA	NA
P09455	RBP1	-0.82563	0.000847093	0.0181416	NA	NA	NA	NA
P09486	SPARC	0.894682	0.000589638	0.0143358	1.48166	1.0384	2.11414	0.0301815
P09493	TPM1	1.49428	1.19e-05	0.00111218	NA	NA	NA	NA
P09497	CLTB	0.509915	0.00258141	0.0365369	NA	NA	NA	NA
P09619	PDGFRB	0.855326	1.64e-07	5.39e-05	NA	NA	NA	NA
P09917	ALOX5	0.566291	0.00230092	0.033969	NA	NA	NA	NA
P09960	LTA4H	-0.757171	1.93e-05	0.00156771	NA	NA	NA	NA
P10644	PRKAR1A	-0.42046	0.000124336	0.00565054	NA	NA	NA	NA
P11172	UMPS	-0.435307	0.00414635	0.0488751	NA	NA	NA	NA
P12107	COL11A1	1.83632	4.02e-06	0.000481078	NA	NA	NA	NA
P12314	FCGR1A	0.402429	0.00408408	0.0486735	NA	NA	NA	NA
P12318	FCGR2A	0.757097	0.000208737	0.0071442	NA	NA	NA	NA
P12814	ACTN1	0.854539	2.82e-07	7.34e-05	NA	NA	NA	NA
P12956	XRCC6	-0.298316	0.00362978	0.044998	NA	NA	NA	NA
P13497	BMP1	0.536361	0.00370473	0.045151	NA	NA	NA	NA
P13611	VCAN	1.42798	6.03e-06	0.000673528	NA	NA	NA	NA
P13667	PDIA4	-0.770314	0.00013146	0.00574609	NA	NA	NA	NA
P13796	LCP1	0.549022	0.00303391	0.0400136	NA	NA	NA	NA
P13797	PLS3	0.962166	1.65e-05	0.00141024	1.52262	1.08237	2.14195	0.0157549
P15374	UCHL3	-0.468865	0.00122509	0.0227637	NA	NA	NA	NA
P15408	FOSL2	0.701948	1.04e-05	0.00102068	NA	NA	NA	NA
P16070	CD44	0.645238	0.000510425	0.0130974	NA	NA	NA	NA
P16234	PDGFRA	0.593122	0.000296261	0.00904855	1.97839	1.15304	3.3945	0.0132511
P16284	PECAM1	0.432332	0.00324296	0.0415743	NA	NA	NA	NA
P16422	EPCAM	-0.606077	0.00368516	0.045053	NA	NA	NA	NA
P17252	PRKCA	0.562782	0.00116221	0.0219994	NA	NA	NA	NA
P17275	JUNB	0.671441	0.000235835	0.00753873	NA	NA	NA	NA
P17302	GJA1	0.576341	0.000391235	0.0112224	NA	NA	NA	NA
P17661	DES	1.2379	0.00104842	0.0205435	NA	NA	NA	NA
P18084	ITGB5	1.02942	4.75e-10	7.62e-07	NA	NA	NA	NA
P18615	NELFE	-0.329567	0.00200071	0.0310403	NA	NA	NA	NA
P19105	MYL12A	0.676319	2.84e-05	0.00204398	NA	NA	NA	NA
P19320	VCAM1	0.944389	5.32e-05	0.00321244	NA	NA	NA	NA
P19338	NCL	-0.452358	0.00360648	0.0448407	NA	NA	NA	NA
P20702	ITGAX	0.62421	0.000565371	0.0139496	NA	NA	NA	NA
P21127	CDK11B	-0.343453	0.0016899	0.0280189	NA	NA	NA	NA
P21291	CSRP1	0.712995	6.65e-05	0.00380336	NA	NA	NA	NA
P21333	FLNA	0.968088	2.01e-07	5.78e-05	NA	NA	NA	NA
P21589	NT5E	1.41712	7.41e-09	6.99e-06	NA	NA	NA	NA
P21757	MSR1	0.640589	0.000472986	0.0126085	NA	NA	NA	NA
P21980	TGM2	1.02235	0.000446169	0.0122843	NA	NA	NA	NA
P22413	ENPP1	0.983225	0.000565825	0.0139496	NA	NA	NA	NA
P22732	SLC2A5	0.661615	0.00081529	0.0177722	NA	NA	NA	NA
P23141	CES1	0.837793	0.000333314	0.0100567	NA	NA	NA	NA
P23142	FBLN1	1.67897	1.06e-09	1.14e-06	NA	NA	NA	NA
P23526	AHCY	-1.01705	9.24e-05	0.00482324	NA	NA	NA	NA
P24310	COX7A1	0.332851	0.00236929	0.0346395	NA	NA	NA	NA
P24347	MMP11	1.41372	7.69e-07	0.0001349	NA	NA	NA	NA
P24557	TBXAS1	0.502297	0.00190415	0.0301709	NA	NA	NA	NA
P24821	TNC	1.14137	0.000812179	0.0177597	NA	NA	NA	NA
P24844	MYL9	1.55171	4.05e-08	2.69e-05	NA	NA	NA	NA
P27348	YWHAQ	-0.51799	0.00274957	0.0378517	NA	NA	NA	NA
P27658	COL8A1	2.19607	3.66e-07	8.9e-05	NA	NA	NA	NA
P27694	RPA1	-0.443516	0.000288555	0.00887722	NA	NA	NA	NA
P27708	CAD	-0.528464	0.000187059	0.00688377	NA	NA	NA	NA
P28066	PSMA5	-0.351132	0.00248081	0.0355803	NA	NA	NA	NA
P28300	LOX	0.782954	1.82e-05	0.00152622	NA	NA	NA	NA
P29144	TPP2	-0.463142	0.0004048	0.0114805	NA	NA	NA	NA
P29536	LMOD1	0.92597	0.000444137	0.0122732	NA	NA	NA	NA
P30046	DDT	-0.71849	0.00185904	0.0296504	NA	NA	NA	NA
P30153	PPP2R1A	-0.326778	0.000532372	0.0134772	NA	NA	NA	NA
P30273	FCER1G	0.663583	0.000517606	0.013192	NA	NA	NA	NA
P31321	PRKAR1B	-0.588615	0.00212129	0.0319421	NA	NA	NA	NA
P31689	DNAJA1	-0.37164	8.41e-05	0.00453179	NA	NA	NA	NA
P34949	MPI	-0.499066	0.00425445	0.0496067	NA	NA	NA	NA
P35080	PFN2	-1.08457	2.01e-05	0.00161337	NA	NA	NA	NA
P35244	RPA3	-0.434154	0.000450687	0.0123636	NA	NA	NA	NA
P35249	RFC4	-0.393375	0.00369071	0.045053	NA	NA	NA	NA
P35442	THBS2	1.70137	2.66e-06	0.000351861	NA	NA	NA	NA
P35555	FBN1	0.989414	0.000515321	0.0131782	NA	NA	NA	NA
P35573	AGL	-0.385675	0.00359999	0.0448407	NA	NA	NA	NA
P35579	MYH9	0.79312	5.34e-07	9.64e-05	NA	NA	NA	NA
P35625	TIMP3	1.19012	8.68e-05	0.00463945	1.41494	1.09279	1.83205	0.00845899
P36269	GGT5	0.997738	3.14e-05	0.00221428	NA	NA	NA	NA
P36955	SERPINF1	0.858046	0.00146911	0.0257743	NA	NA	NA	NA
P40261	NNMT	0.978743	0.00387605	0.0467855	NA	NA	NA	NA
P40692	MLH1	-0.433347	0.000221202	0.00728751	NA	NA	NA	NA
P40855	PEX19	-0.466025	0.00016343	0.00646514	NA	NA	NA	NA
P42771	CDKN2A	-0.351999	0.00415974	0.0488927	NA	NA	NA	NA
P43246	MSH2	-0.620688	0.00013751	0.00589417	NA	NA	NA	NA
P43897	TSFM	-0.437196	0.00406253	0.048499	NA	NA	NA	NA
P45974	USP5	-0.498794	4.77e-05	0.00302178	NA	NA	NA	NA
P46087	NOP2	-0.394075	0.00403871	0.048362	NA	NA	NA	NA
P46783	RPS10	-0.279746	0.00140392	0.0250976	NA	NA	NA	NA
P46934	NEDD4	0.583392	4.22e-05	0.00277509	NA	NA	NA	NA
P47895	ALDH1A3	1.08061	0.00103322	0.0204583	NA	NA	NA	NA
P48059	LIMS1	0.655112	1.05e-06	0.000160379	NA	NA	NA	NA
P48147	PREP	-0.60205	0.00278289	0.0378882	NA	NA	NA	NA
P48506	GCLC	-0.536012	0.000179832	0.00679766	NA	NA	NA	NA
P49368	CCT3	-0.267757	0.00183121	0.0294737	NA	NA	NA	NA
P49747	COMP	1.47031	7.09e-05	0.00399325	NA	NA	NA	NA
P49770	EIF2B2	-0.358206	0.000969237	0.019603	NA	NA	NA	NA
P49789	FHIT	-0.614012	0.00353604	0.0443859	NA	NA	NA	NA
P49961	ENTPD1	0.542737	0.000118997	0.00548591	NA	NA	NA	NA
P50281	MMP14	0.679555	0.000201544	0.00707185	NA	NA	NA	NA
P50336	PPOX	-0.498847	0.00011813	0.00548591	NA	NA	NA	NA
P50454	SERPINH1	0.620115	0.000130795	0.00574609	NA	NA	NA	NA
P50479	PDLIM4	1.0915	4.74e-07	9.64e-05	NA	NA	NA	NA
P50991	CCT4	-0.27945	0.00382131	0.0462728	NA	NA	NA	NA
P51606	RENBP	0.487731	0.00232081	0.034129	NA	NA	NA	NA
P51636	CAV2	0.797125	0.00147888	0.0258256	NA	NA	NA	NA
P51828	ADCY7	0.354773	0.00231395	0.0340946	NA	NA	NA	NA
P51911	CNN1	1.64263	1.23e-05	0.00112791	NA	NA	NA	NA
P52564	MAP2K6	-0.617599	6.71e-05	0.00380603	NA	NA	NA	NA
P52630	STAT2	0.371396	0.00166913	0.0279066	NA	NA	NA	NA
P52701	MSH6	-0.758987	0.000174189	0.00670451	NA	NA	NA	NA
P52788	SMS	-0.784608	0.000249619	0.00778152	NA	NA	NA	NA
P53814	SMTN	0.806548	1.89e-05	0.00155209	NA	NA	NA	NA
P53985	SLC16A1	-0.705991	0.0042799	0.0496731	NA	NA	NA	NA
P54253	ATXN1	0.457168	0.00035283	0.0104793	NA	NA	NA	NA
P54277	PMS1	-0.508588	0.000123472	0.00564528	NA	NA	NA	NA
P55060	CSE1L	-0.387422	0.00225235	0.0333825	NA	NA	NA	NA
P55160	NCKAP1L	0.578387	0.000464177	0.0125962	NA	NA	NA	NA
P55263	ADK	-0.717016	0.000416934	0.0116928	NA	NA	NA	NA
P55287	CDH11	0.912355	1.4e-05	0.00124394	NA	NA	NA	NA
P56192	MARS	-0.278106	0.00342962	0.0432659	NA	NA	NA	NA
P56199	ITGA1	0.942938	1.77e-05	0.00150325	NA	NA	NA	NA
P58335	ANTXR2	0.635567	0.000112949	0.00544272	NA	NA	NA	NA
P58340	MLF1	-0.616821	0.00274231	0.0378517	NA	NA	NA	NA
P58546	MTPN	-0.624717	0.000159416	0.00636314	NA	NA	NA	NA
P60174	TPI1	-0.903782	0.00296853	0.0393578	NA	NA	NA	NA
P60660	MYL6	0.619338	0.000343152	0.0102322	NA	NA	NA	NA
P60903	S100A10	1.10508	0.000212741	0.0071442	NA	NA	NA	NA
P61081	UBE2M	-0.360675	0.00364324	0.044998	NA	NA	NA	NA
P61964	WDR5	-0.324716	0.000867121	0.0182216	NA	NA	NA	NA
P61970	NUTF2	-0.673147	0.000913134	0.0188731	NA	NA	NA	NA
P61978	HNRNPK	-0.252426	0.00320347	0.0413111	NA	NA	NA	NA
P62191	PSMC1	-0.271905	0.00233425	0.0342599	NA	NA	NA	NA
P62316	SNRPD2	-0.301494	0.0025498	0.0361574	NA	NA	NA	NA
P62760	VSNL1	0.775679	0.000713127	0.0164019	NA	NA	NA	NA
P62857	RPS28	-0.395965	0.000156503	0.00634762	NA	NA	NA	NA
P67936	TPM4	0.844327	0.000772554	0.017243	NA	NA	NA	NA
P68133	ACTA1	0.481253	0.0011987	0.0224392	NA	NA	NA	NA
P78371	CCT2	-0.269569	0.00203633	0.0313512	NA	NA	NA	NA
P80723	BASP1	1.12976	3.95e-05	0.00263794	NA	NA	NA	NA
P82664	MRPS10	-0.367844	0.00149901	0.0259966	NA	NA	NA	NA
P82970	HMGN5	-0.918098	0.000193094	0.00693666	NA	NA	NA	NA
P83110	HTRA3	1.35575	1.87e-06	0.000256163	NA	NA	NA	NA
P83111	LACTB	0.471856	0.000645915	0.0151362	NA	NA	NA	NA
P98082	DAB2	0.421672	0.00102993	0.0204583	NA	NA	NA	NA
P98095	FBLN2	1.67042	8.71e-07	0.000144243	NA	NA	NA	NA
P98160	HSPG2	0.578666	0.00218779	0.0326345	NA	NA	NA	NA
P98172	EFNB1	-0.560967	0.00193732	0.0304482	NA	NA	NA	NA
Q00341	HDLBP	0.357854	0.000725103	0.0165654	NA	NA	NA	NA
Q00535	CDK5	-0.329115	0.00147675	0.0258256	NA	NA	NA	NA
Q00587	CDC42EP1	0.582316	0.000802967	0.0176606	NA	NA	NA	NA
Q00796	SORD	-0.64363	0.000388839	0.0111962	NA	NA	NA	NA
Q01081	U2AF1	-0.439616	0.00103684	0.0204763	NA	NA	NA	NA
Q01196	RUNX1	0.751253	0.000126542	0.00568235	NA	NA	NA	NA
Q01974	ROR2	0.713664	0.00067637	0.0157001	NA	NA	NA	NA
Q01995	TAGLN	2.06884	7.77e-08	3.67e-05	NA	NA	NA	NA
Q02040	AKAP17A	-0.457747	0.000452576	0.0123704	NA	NA	NA	NA
Q02083	NAAA	0.46027	0.0027481	0.0378517	NA	NA	NA	NA
Q02108	GUCY1A3	0.692808	0.000196551	0.00701287	NA	NA	NA	NA
Q02790	FKBP4	-0.590749	0.00139077	0.0249691	NA	NA	NA	NA
Q03135	CAV1	0.92836	0.000882026	0.0183889	NA	NA	NA	NA
Q03692	COL10A1	1.07352	2.29e-05	0.00176003	NA	NA	NA	NA
Q03701	CEBPZ	-0.452471	0.000247575	0.00774981	NA	NA	NA	NA
Q04323	UBXN1	-0.528625	0.00326033	0.0415743	NA	NA	NA	NA
Q04837	SSBP1	-0.561966	0.00104318	0.0205403	NA	NA	NA	NA
Q05682	CALD1	1.64911	4.99e-08	2.69e-05	NA	NA	NA	NA
Q07075	ENPEP	0.933559	8.74e-05	0.00463945	NA	NA	NA	NA
Q07092	COL16A1	1.23908	0.000143388	0.00600634	NA	NA	NA	NA
Q07954	LRP1	0.60287	0.000100846	0.00503829	NA	NA	NA	NA
Q08345	DDR1	-0.50479	0.00164603	0.0277799	NA	NA	NA	NA
Q08397	LOXL1	0.765317	0.00014042	0.00598492	NA	NA	NA	NA
Q08623	PUDP	-0.71453	0.00270521	0.037723	NA	NA	NA	NA
Q08945	SSRP1	-0.530903	0.000488461	0.0128683	NA	NA	NA	NA
Q0VD83	APOBR	0.538436	0.000667211	0.0155834	NA	NA	NA	NA
Q0VDF9	HSPA14	-0.367834	0.00181149	0.0294737	NA	NA	NA	NA
Q0ZGT2	NEXN	1.69496	8.8e-07	0.000144243	NA	NA	NA	NA
Q10588	BST1	0.629266	0.00130379	0.0238732	NA	NA	NA	NA
Q12768	WASHC5	0.254131	0.00325119	0.0415743	NA	NA	NA	NA
Q12802	AKAP13	0.288242	0.000617574	0.0146823	NA	NA	NA	NA
Q12805	EFEMP1	0.902393	0.000777429	0.017262	NA	NA	NA	NA
Q12840	KIF5A	-0.815081	0.000492653	0.0128961	NA	NA	NA	NA
Q12857	NFIA	-0.632178	0.000824531	0.0177722	NA	NA	NA	NA
Q12884	FAP	2.00322	5.2e-10	7.62e-07	NA	NA	NA	NA
Q12955	ANK3	-0.489358	0.000926589	0.0190468	NA	NA	NA	NA
Q12965	MYO1E	0.575205	6.36e-06	0.000685555	NA	NA	NA	NA
Q12979	ABR	0.42429	0.00427974	0.0496731	NA	NA	NA	NA
Q13094	LCP2	0.449574	0.00308932	0.0404515	NA	NA	NA	NA
Q13126	MTAP	-0.621594	0.00119479	0.0224215	NA	NA	NA	NA
Q13144	EIF2B5	-0.263727	0.00205562	0.0315509	NA	NA	NA	NA
Q13330	MTA1	-0.374549	0.00414456	0.0488751	NA	NA	NA	NA
Q13416	ORC2	-0.41112	0.00153674	0.0264114	NA	NA	NA	NA
Q13418	ILK	0.629974	5.37e-07	9.64e-05	NA	NA	NA	NA
Q13492	PICALM	0.510202	3.07e-06	0.000379445	NA	NA	NA	NA
Q13509	TUBB3	0.564801	0.000326506	0.00989222	NA	NA	NA	NA
Q13530	SERINC3	0.400465	0.000984363	0.0198557	NA	NA	NA	NA
Q13614	MTMR2	0.346474	0.00280932	0.0381179	NA	NA	NA	NA
Q13616	CUL1	-0.27679	0.000646044	0.0151362	NA	NA	NA	NA
Q13619	CUL4A	-0.361425	0.00326246	0.0415743	NA	NA	NA	NA
Q13620	CUL4B	-0.322472	0.000823344	0.0177722	NA	NA	NA	NA
Q13636	RAB31	0.741937	5.72e-05	0.0034274	NA	NA	NA	NA
Q13643	FHL3	1.03554	0.000109123	0.00535041	NA	NA	NA	NA
Q13938	CAPS	-1.21499	0.00209638	0.0318211	NA	NA	NA	NA
Q13950	RUNX2	0.522624	2.76e-06	0.000353475	NA	NA	NA	NA
Q13976	PRKG1	1.19705	1.55e-06	0.00021631	NA	NA	NA	NA
Q14005	IL16	0.623762	0.00104553	0.0205403	NA	NA	NA	NA
Q14195	DPYSL3	0.959957	1.59e-07	5.39e-05	NA	NA	NA	NA
Q14240	EIF4A2	-0.393445	0.000604157	0.0144691	NA	NA	NA	NA
Q14315	FLNC	1.02346	6.07e-06	0.000673528	NA	NA	NA	NA
Q14318	FKBP8	-0.437458	0.00324415	0.0415743	NA	NA	NA	NA
Q14644	RASA3	0.561854	0.000422065	0.0117928	NA	NA	NA	NA
Q14690	PDCD11	-0.311844	0.00193204	0.0304287	NA	NA	NA	NA
Q14697	GANAB	-0.430221	0.00170363	0.0281847	NA	NA	NA	NA
Q14767	LTBP2	0.871722	0.00382065	0.0462728	NA	NA	NA	NA
Q14914	PTGR1	-0.591295	0.00187327	0.0298142	NA	NA	NA	NA
Q14956	GPNMB	1.03324	0.0001	0.00502877	NA	NA	NA	NA
Q15019	2-Sep	0.310451	0.000375376	0.0109761	NA	NA	NA	NA
Q15025	TNIP1	0.282997	0.00109924	0.0211009	NA	NA	NA	NA
Q15063	POSTN	1.98366	1.3e-07	4.85e-05	NA	NA	NA	NA
Q15075	EEA1	0.447662	0.000410232	0.0115477	NA	NA	NA	NA
Q15084	PDIA6	-0.544142	0.00153659	0.0264114	NA	NA	NA	NA
Q15102	PAFAH1B3	-0.730774	0.000837274	0.0179954	NA	NA	NA	NA
Q15149	PLEC	0.717963	0.000118987	0.00548591	NA	NA	NA	NA
Q15198	PDGFRL	0.67933	0.000130426	0.00574609	NA	NA	NA	NA
Q15392	DHCR24	-0.849641	0.000469133	0.0126085	NA	NA	NA	NA
Q15397	PUM3	-0.481739	0.00019123	0.00693666	NA	NA	NA	NA
Q15404	RSU1	0.521061	0.000206223	0.0071442	NA	NA	NA	NA
Q15417	CNN3	0.95276	3.9e-05	0.00263388	NA	NA	NA	NA
Q15427	SF3B4	-0.332433	0.00292074	0.0389938	NA	NA	NA	NA
Q15436	SEC23A	0.454465	0.000141274	0.00598749	NA	NA	NA	NA
Q15555	MAPRE2	0.54149	0.000777978	0.017262	NA	NA	NA	NA
Q15631	TSN	-0.437823	0.00326807	0.0415756	NA	NA	NA	NA
Q15642	TRIP10	0.431943	0.00144864	0.0255937	NA	NA	NA	NA
Q15746	MYLK	0.815989	4.62e-05	0.00295678	NA	NA	NA	NA
Q15785	TOMM34	-0.336204	0.0027797	0.0378882	NA	NA	NA	NA
Q15847	ADIRF	0.91479	0.000607214	0.0144963	NA	NA	NA	NA
Q15942	ZYX	0.487173	0.00056896	0.0139812	NA	NA	NA	NA
Q16181	7-Sep	0.311634	0.001032	0.0204583	NA	NA	NA	NA
Q16186	ADRM1	-0.350336	0.00332307	0.0422041	NA	NA	NA	NA
Q16254	E2F4	-0.440427	0.000170975	0.00668307	NA	NA	NA	NA
Q16527	CSRP2	1.07714	3.35e-07	8.43e-05	NA	NA	NA	NA
Q16531	DDB1	-0.318241	0.000591934	0.0143358	NA	NA	NA	NA
Q16585	SGCB	0.573363	0.000115626	0.00545178	NA	NA	NA	NA
Q16595	FXN	-0.504638	0.00298096	0.0393842	NA	NA	NA	NA
Q16610	ECM1	0.634053	0.00421822	0.0492605	NA	NA	NA	NA
Q16647	PTGIS	0.871236	0.00106983	0.0207476	NA	NA	NA	NA
Q16658	FSCN1	0.580768	0.00316837	0.041069	NA	NA	NA	NA
Q16678	CYP1B1	0.973716	0.00054764	0.0136801	NA	NA	NA	NA
Q16799	RTN1	0.475876	0.00105493	0.0205643	NA	NA	NA	NA
Q16831	UPP1	0.693011	0.00102682	0.0204583	NA	NA	NA	NA
Q16832	DDR2	0.433812	0.00206598	0.0315769	NA	NA	NA	NA
Q16853	AOC3	1.18676	0.00127571	0.0234731	NA	NA	NA	NA
Q16854	DGUOK	-0.637652	0.00196539	0.0307613	NA	NA	NA	NA
Q16881	TXNRD1	-0.512742	0.000489554	0.0128683	NA	NA	NA	NA
Q2M389	WASHC4	0.294087	0.00134901	0.0243467	NA	NA	NA	NA
Q32P41	TRMT5	-0.41266	0.000761165	0.01709	NA	NA	NA	NA
Q3LXA3	TKFC	-0.655036	9.43e-05	0.00485887	NA	NA	NA	NA
Q3MIT2	PUS10	-0.453134	0.00198011	0.0309274	NA	NA	NA	NA
Q3SY69	ALDH1L2	1.08071	3.78e-07	8.92e-05	NA	NA	NA	NA
Q4G0A6	MINDY4	-0.681389	3.78e-05	0.00261691	NA	NA	NA	NA
Q4KMQ2	ANO6	0.526288	0.00305674	0.0401743	NA	NA	NA	NA
Q4L180	FILIP1L	1.19722	4.08e-07	9.32e-05	NA	NA	NA	NA
Q53EL6	PDCD4	-0.481395	0.000882395	0.0183889	NA	NA	NA	NA
Q53EP0	FNDC3B	0.377506	0.00241626	0.0350544	NA	NA	NA	NA
Q53GG5	PDLIM3	1.68303	5.33e-07	9.64e-05	NA	NA	NA	NA
Q562R1	ACTBL2	0.445642	0.00141122	0.0251348	NA	NA	NA	NA
Q5BJF2	TMEM97	-0.656258	0.000173836	0.00670451	NA	NA	NA	NA
Q5HYK7	SH3D19	0.964003	5.54e-08	2.79e-05	NA	NA	NA	NA
Q5JSL3	DOCK11	0.747364	0.000119259	0.00548591	NA	NA	NA	NA
Q5JVF3	PCID2	-0.350553	0.00107675	0.0208281	NA	NA	NA	NA
Q5KU26	COLEC12	1.30632	1.3e-06	0.000184781	NA	NA	NA	NA
Q5M775	SPECC1	0.548259	0.00156349	0.0266854	NA	NA	NA	NA
Q5SY16	NOL9	-0.39849	0.000186141	0.00688377	NA	NA	NA	NA
Q5T4B2	CERCAM	0.652751	0.000706312	0.0162948	NA	NA	NA	NA
Q5T6F2	UBAP2	-0.571243	0.000854765	0.0181416	NA	NA	NA	NA
Q5T8P6	RBM26	-0.352548	0.00359051	0.0448407	NA	NA	NA	NA
Q5TGL8	PXDC1	0.463644	0.00047066	0.0126085	NA	NA	NA	NA
Q5ZPR3	CD276	0.34906	0.00121401	0.0226696	NA	NA	NA	NA
Q63ZY3	KANK2	0.564825	0.00113483	0.0216738	NA	NA	NA	NA
Q69YQ0	SPECC1L	0.291998	0.00177505	0.0291742	NA	NA	NA	NA
Q6GMV3	PTRHD1	-0.808703	6.68e-06	0.000709904	NA	NA	NA	NA
Q6IA86	ELP2	-0.305379	0.00212637	0.0319549	NA	NA	NA	NA
Q6IQ49	SDE2	-0.446422	0.00263393	0.0371408	NA	NA	NA	NA
Q6NYC8	PPP1R18	0.891219	4.33e-08	2.69e-05	NA	NA	NA	NA
Q6NZI2	CAVIN1	1.08589	7.43e-06	0.000767785	NA	NA	NA	NA
Q6P158	DHX57	-0.351016	0.00285703	0.0383513	NA	NA	NA	NA
Q6P1J9	CDC73	-0.337063	0.00355726	0.0445781	NA	NA	NA	NA
Q6P4E1	CASC4	0.334552	0.00105418	0.0205643	NA	NA	NA	NA
Q6UVY6	MOXD1	1.06598	6.38e-05	0.00370264	NA	NA	NA	NA
Q6UWR7	ENPP6	-1.05758	0.0013796	0.0248395	NA	NA	NA	NA
Q6UX71	PLXDC2	0.529289	0.000246204	0.00773901	NA	NA	NA	NA
Q6UXI9	NPNT	1.01831	0.00206773	0.0315769	NA	NA	NA	NA
Q6WCQ1	MPRIP	0.49061	0.000362938	0.0106953	NA	NA	NA	NA
Q6YHK3	CD109	0.598868	0.00307178	0.0403018	NA	NA	NA	NA
Q6YN16	HSDL2	-0.574671	0.000646057	0.0151362	NA	NA	NA	NA
Q6ZMZ3	SYNE3	0.718802	8.13e-07	0.000139327	NA	NA	NA	NA
Q6ZSZ5	ARHGEF18	0.302426	0.00115172	0.0219409	NA	NA	NA	NA
Q6ZU35	KIAA1211	0.644063	0.000768249	0.0171978	NA	NA	NA	NA
Q6ZUX7	LHFPL2	0.648993	0.00141266	0.0251348	NA	NA	NA	NA
Q70UQ0	IKBIP	0.845567	1.02e-05	0.00101017	NA	NA	NA	NA
Q71SY5	MED25	-0.356339	0.000208072	0.0071442	NA	NA	NA	NA
Q76M96	CCDC80	1.044	0.000230097	0.00748212	NA	NA	NA	NA
Q7L5N7	LPCAT2	0.607711	0.000219404	0.00728751	NA	NA	NA	NA
Q7RTV0	PHF5A	-0.450139	0.000562983	0.0139496	NA	NA	NA	NA
Q7Z5L7	PODN	0.830652	0.000214865	0.00717231	NA	NA	NA	NA
Q7Z5R6	APBB1IP	0.605029	0.00150774	0.026088	NA	NA	NA	NA
Q7Z6I6	ARHGAP30	0.724516	0.00157331	0.0267321	NA	NA	NA	NA
Q7Z7F0	KHDC4	-0.317197	0.00201649	0.031173	NA	NA	NA	NA
Q7Z7M9	GALNT5	0.836221	2.26e-05	0.00175724	NA	NA	NA	NA
Q86SQ0	PHLDB2	1.08181	5.21e-07	9.64e-05	NA	NA	NA	NA
Q86SR1	GALNT10	0.421029	0.00278695	0.0378882	NA	NA	NA	NA
Q86TP1	PRUNE1	-0.44566	0.000949151	0.0194031	NA	NA	NA	NA
Q86U42	PABPN1	-0.408149	0.00202302	0.03121	NA	NA	NA	NA
Q86UU1	PHLDB1	0.655482	6.34e-06	0.000685555	NA	NA	NA	NA
Q86V48	LUZP1	0.388262	0.00269959	0.037723	NA	NA	NA	NA
Q86VS8	HOOK3	0.478933	5.78e-05	0.00343577	NA	NA	NA	NA
Q86W92	PPFIBP1	0.535041	8.04e-05	0.00439664	NA	NA	NA	NA
Q86WJ1	CHD1L	-0.507197	0.000111619	0.0054326	NA	NA	NA	NA
Q86WR0	CCDC25	-0.46876	0.00131975	0.0239905	NA	NA	NA	NA
Q86WT1	TTC30A	-0.418617	0.00124846	0.0230279	NA	NA	NA	NA
Q86XK2	FBXO11	-0.269939	0.000851325	0.0181416	NA	NA	NA	NA
Q86Y56	DNAAF5	-0.438108	0.00253377	0.0361337	NA	NA	NA	NA
Q8IUL8	CILP2	0.667594	0.000397003	0.0113018	NA	NA	NA	NA
Q8IVB5	LIX1L	0.529666	0.00179199	0.0293886	NA	NA	NA	NA
Q8IVL6	P3H3	1.02802	3.88e-05	0.00263388	NA	NA	NA	NA
Q8IWD4	CCDC117	-0.398204	0.00072682	0.0165654	NA	NA	NA	NA
Q8IWE2	FAM114A1	0.415829	0.00309392	0.0404515	NA	NA	NA	NA
Q8IWU6	SULF1	1.06581	0.000114713	0.00544272	NA	NA	NA	NA
Q8IXH7	NELFCD	-0.404259	0.000934969	0.0191669	NA	NA	NA	NA
Q8IZ52	CHPF	0.488791	0.00184015	0.0294737	NA	NA	NA	NA
Q8IZ69	TRMT2A	-0.341148	0.00419612	0.0490783	NA	NA	NA	NA
Q8IZQ5	SELENOH	-0.429404	0.00157019	0.0267321	NA	NA	NA	NA
Q8N1G2	CMTR1	-0.446004	9.54e-05	0.00486171	NA	NA	NA	NA
Q8N2F6	ARMC10	-0.422472	0.00272667	0.0377645	NA	NA	NA	NA
Q8N3D4	EHBP1L1	0.490934	0.000278805	0.00865559	NA	NA	NA	NA
Q8N4Q0	ZADH2	-0.791386	0.000210224	0.0071442	NA	NA	NA	NA
Q8N556	AFAP1	0.63776	0.000180214	0.00679766	NA	NA	NA	NA
Q8N5V2	NGEF	0.579266	0.00254458	0.0361512	NA	NA	NA	NA
Q8N684	CPSF7	-0.297867	0.00358099	0.0448009	NA	NA	NA	NA
Q8N6G6	ADAMTSL1	1.35197	0.000192654	0.00693666	NA	NA	NA	NA
Q8N6R0	METTL13	-0.307125	0.00267568	0.0375789	NA	NA	NA	NA
Q8N8A2	ANKRD44	0.457318	0.00106761	0.0207476	NA	NA	NA	NA
Q8N8R5	C2orf69	-0.379641	0.000317015	0.0096434	NA	NA	NA	NA
Q8N954	GPATCH11	-0.479628	0.0012432	0.022987	NA	NA	NA	NA
Q8NBI6	XXYLT1	-0.568982	0.0021103	0.0318402	NA	NA	NA	NA
Q8NC51	SERBP1	-0.448856	0.000629483	0.0148866	NA	NA	NA	NA
Q8ND90	PNMA1	-0.720059	0.00132291	0.0239905	NA	NA	NA	NA
Q8NF91	SYNE1	0.533714	0.00122002	0.0227255	NA	NA	NA	NA
Q8NFU3	TSTD1	-0.821628	0.00432354	0.0499491	NA	NA	NA	NA
Q8TBC4	UBA3	-0.410169	0.00182313	0.0294737	NA	NA	NA	NA
Q8TCS8	PNPT1	-0.458007	0.000471405	0.0126085	NA	NA	NA	NA
Q8TCX1	DYNC2LI1	-0.500049	0.00366076	0.044998	1.76794	1.1209	2.78846	0.0142505
Q8TDR0	TRAF3IP1	-0.625567	0.000757954	0.01709	NA	NA	NA	NA
Q8TDR2	STK35	-0.305955	0.00293554	0.0390577	NA	NA	NA	NA
Q8TDZ2	MICAL1	0.448927	0.00277536	0.0378882	NA	NA	NA	NA
Q8TED1	GPX8	0.707928	7.61e-05	0.00418842	NA	NA	NA	NA
Q8TEQ0	SNX29	0.353552	0.00115542	0.0219558	NA	NA	NA	NA
Q8TF66	LRRC15	0.427261	0.00383326	0.0463431	NA	NA	NA	NA
Q8WUP2	FBLIM1	0.673647	0.000956358	0.0194031	NA	NA	NA	NA
Q8WWH5	TRUB1	-0.501496	0.00091919	0.0189464	NA	NA	NA	NA
Q8WWP7	GIMAP1	0.566106	0.00154404	0.0264733	NA	NA	NA	NA
Q8WX92	NELFB	-0.365146	0.00264055	0.0371647	NA	NA	NA	NA
Q8WX93	PALLD	1.55045	8.62e-09	7.22e-06	NA	NA	NA	NA
Q8WXE1	ATRIP	-0.332537	0.000158376	0.00636314	NA	NA	NA	NA
Q8WXW3	PIBF1	-0.366558	0.00221072	0.0328948	NA	NA	NA	NA
Q8WYL5	SSH1	0.432253	0.0041608	0.0488927	NA	NA	NA	NA
Q92508	PIEZO1	0.410019	0.00373163	0.0453324	NA	NA	NA	NA
Q92625	ANKS1A	-0.361461	0.000676293	0.0157001	NA	NA	NA	NA
Q92629	SGCD	1.04096	5.48e-06	0.000636007	NA	NA	NA	NA
Q92747	ARPC1A	-0.355439	0.00292557	0.0389938	NA	NA	NA	NA
Q92791	P3H4	0.775367	0.000105651	0.00524363	NA	NA	NA	NA
Q92990	GLMN	-0.473825	0.00243271	0.0352253	NA	NA	NA	NA
Q93052	LPP	0.529996	0.000956782	0.0194031	NA	NA	NA	NA
Q969G5	CAVIN3	0.76721	2.69e-05	0.00198984	NA	NA	NA	NA
Q969X6	UTP4	-0.323021	0.00153693	0.0264114	NA	NA	NA	NA
Q96AC1	FERMT2	0.839506	2.61e-06	0.000351861	NA	NA	NA	NA
Q96AJ1	CLUAP1	-0.404406	0.00109876	0.0211009	NA	NA	NA	NA
Q96B97	SH3KBP1	0.473839	0.000761098	0.01709	NA	NA	NA	NA
Q96C23	GALM	-1.0308	0.000596871	0.0143401	NA	NA	NA	NA
Q96C86	DCPS	-0.490824	0.00189898	0.0301598	NA	NA	NA	NA
Q96CB9	NSUN4	-0.488525	0.00184815	0.0295391	NA	NA	NA	NA
Q96CG8	CTHRC1	1.57125	2.07e-07	5.78e-05	NA	NA	NA	NA
Q96CN7	ISOC1	-0.672983	1.19e-05	0.00111218	NA	NA	NA	NA
Q96D71	REPS1	-0.417187	0.00411263	0.048706	NA	NA	NA	NA
Q96DC7	TMCO6	-0.324299	0.00166062	0.0278576	NA	NA	NA	NA
Q96DG6	CMBL	-1.03258	0.00313554	0.0407836	NA	NA	NA	NA
Q96EM0	L3HYPDH	0.712314	4.82e-05	0.00302913	NA	NA	NA	NA
Q96ER3	SAAL1	-0.555631	0.00252433	0.0360673	NA	NA	NA	NA
Q96FS4	SIPA1	0.396467	2.17e-05	0.00170451	NA	NA	NA	NA
Q96FW1	OTUB1	-0.506608	0.00326137	0.0415743	NA	NA	NA	NA
Q96G28	CFAP36	-0.676654	0.000166077	0.00652544	NA	NA	NA	NA
Q96GG9	DCUN1D1	-0.430054	0.000584795	0.0142773	NA	NA	NA	NA
Q96GP6	SCARF2	0.625148	0.000485003	0.0128683	NA	NA	NA	NA
Q96HC4	PDLIM5	1.26286	1.05e-07	4.15e-05	NA	NA	NA	NA
Q96HF1	SFRP2	1.04329	0.000334601	0.0100567	NA	NA	NA	NA
Q96JB6	LOXL4	0.687728	0.00365549	0.044998	NA	NA	NA	NA
Q96JM3	CHAMP1	-0.410075	0.0040927	0.0486992	NA	NA	NA	NA
Q96JQ0	DCHS1	0.506714	0.00149214	0.0259391	NA	NA	NA	NA
Q96JY6	PDLIM2	1.03022	9.7e-07	0.000155658	NA	NA	NA	NA
Q96MX0	CMTM3	1.08565	1.74e-10	6.55e-07	NA	NA	NA	NA
Q96P48	ARAP1	0.379013	0.000238168	0.00758119	NA	NA	NA	NA
Q96PE2	ARHGEF17	0.408471	1.59e-05	0.00137621	NA	NA	NA	NA
Q96Q06	PLIN4	1.49004	0.00172658	0.0285017	NA	NA	NA	NA
Q96QG7	MTMR9	0.31126	0.00143814	0.0254679	NA	NA	NA	NA
Q96RF0	SNX18	0.709434	5.1e-05	0.00312723	NA	NA	NA	NA
Q96RW7	HMCN1	0.778542	0.00196377	0.0307613	NA	NA	NA	NA
Q96SB4	SRPK1	-0.373463	0.0024064	0.0350048	NA	NA	NA	NA
Q96SI9	STRBP	-0.426635	0.00304829	0.0401332	NA	NA	NA	NA
Q99439	CNN2	1.41971	1.03e-07	4.15e-05	NA	NA	NA	NA
Q99460	PSMD1	-0.238322	0.00366582	0.044998	NA	NA	NA	NA
Q99598	TSNAX	-0.399128	0.00109629	0.0211009	NA	NA	NA	NA
Q99720	SIGMAR1	-0.423347	0.00168062	0.0279264	NA	NA	NA	NA
Q99871	HAUS7	-0.564839	0.00038428	0.0111073	NA	NA	NA	NA
Q99873	PRMT1	-0.447562	0.00289993	0.038858	NA	NA	NA	NA
Q99961	SH3GL1	0.406431	0.000144165	0.00600634	NA	NA	NA	NA
Q99983	OMD	1.02515	0.000212185	0.0071442	NA	NA	NA	NA
Q9BQ39	DDX50	-0.345825	0.00367428	0.044998	NA	NA	NA	NA
Q9BQA1	WDR77	-0.456452	0.000163685	0.00646514	NA	NA	NA	NA
Q9BQB6	VKORC1	0.498012	0.000888318	0.0184614	NA	NA	NA	NA
Q9BQS7	HEPH	0.794202	1.85e-05	0.00153409	NA	NA	NA	NA
Q9BRK3	MXRA8	0.663055	0.000853255	0.0181416	1.59337	1.07292	2.36629	0.0209549
Q9BSC4	NOL10	-0.44772	0.000186892	0.00688377	NA	NA	NA	NA
Q9BT09	CNPY3	-0.640036	0.00117481	0.0221568	NA	NA	NA	NA
Q9BTE7	DCUN1D5	-0.426629	0.000753825	0.0170776	NA	NA	NA	NA
Q9BTT6	LRRC1	-0.428745	0.000952405	0.0194031	NA	NA	NA	NA
Q9BTY2	FUCA2	-0.785313	0.00039491	0.0112848	NA	NA	NA	NA
Q9BU23	LMF2	0.655999	1.03e-06	0.000160379	NA	NA	NA	NA
Q9BUF5	TUBB6	0.484928	3.91e-05	0.00263388	NA	NA	NA	NA
Q9BUZ4	TRAF4	-0.645714	0.000173427	0.00670451	NA	NA	NA	NA
Q9BV20	MRI1	-0.652138	0.000907539	0.018809	NA	NA	NA	NA
Q9BVG4	PBDC1	-0.512584	0.00155907	0.0266703	NA	NA	NA	NA
Q9BW83	IFT27	-0.705467	0.000723327	0.0165654	NA	NA	NA	NA
Q9BW92	TARS2	-0.417826	0.00254082	0.0361512	NA	NA	NA	NA
Q9BWM7	SFXN3	0.618044	1.16e-06	0.000171443	NA	NA	NA	NA
Q9BWP8	COLEC11	-1.2736	0.00162298	0.0274524	NA	NA	NA	NA
Q9BX66	SORBS1	1.2378	3.39e-10	7.62e-07	NA	NA	NA	NA
Q9BXB5	OSBPL10	0.463924	0.00182387	0.0294737	NA	NA	NA	NA
Q9BXF6	RAB11FIP5	0.463114	0.000488129	0.0128683	NA	NA	NA	NA
Q9BXJ4	C1QTNF3	1.35728	4.79e-07	9.64e-05	NA	NA	NA	NA
Q9BXN1	ASPN	1.31801	0.00167753	0.0279264	NA	NA	NA	NA
Q9BZI7	UPF3B	-0.368324	0.00318654	0.0412337	NA	NA	NA	NA
Q9BZK7	TBL1XR1	-0.285005	0.0021889	0.0326345	NA	NA	NA	NA
Q9BZL4	PPP1R12C	0.337684	0.00222845	0.0330934	NA	NA	NA	NA
Q9BZQ8	FAM129A	0.592859	0.000143092	0.00600634	NA	NA	NA	NA
Q9BZZ5	API5	-0.353345	0.000360061	0.0106522	NA	NA	NA	NA
Q9GZL7	WDR12	-0.342341	0.00320251	0.0413111	NA	NA	NA	NA
Q9GZR2	REXO4	-0.446409	0.00227899	0.0337112	NA	NA	NA	NA
Q9GZT8	NIF3L1	-0.546313	0.00049728	0.0129361	NA	NA	NA	NA
Q9H089	LSG1	-0.447233	0.000289474	0.00887722	NA	NA	NA	NA
Q9H0A0	NAT10	-0.473535	0.00013177	0.00574609	NA	NA	NA	NA
Q9H0S4	DDX47	-0.403404	0.00199353	0.0310403	NA	NA	NA	NA
Q9H0X9	OSBPL5	0.409509	0.00392052	0.0472467	NA	NA	NA	NA
Q9H1K1	ISCU	-0.427169	0.00413016	0.0488369	NA	NA	NA	NA
Q9H4A4	RNPEP	-0.461974	0.00078095	0.0172771	NA	NA	NA	NA
Q9H5Q4	TFB2M	-0.465972	0.00205767	0.0315509	NA	NA	NA	NA
Q9H694	BICC1	1.38709	1.04e-07	4.15e-05	NA	NA	NA	NA
Q9H6R4	NOL6	-0.385543	0.000233915	0.0075173	NA	NA	NA	NA
Q9H6R7	WDCP	-0.455901	0.000190954	0.00693666	NA	NA	NA	NA
Q9H6X2	ANTXR1	0.912505	0.0001457	0.00600634	1.53017	1.112	2.10558	0.00900645
Q9H792	PEAK1	0.518821	0.000113274	0.00544272	NA	NA	NA	NA
Q9H7B4	SMYD3	-0.468937	0.000211704	0.0071442	NA	NA	NA	NA
Q9HAV0	GNB4	0.571258	0.00258696	0.0365468	NA	NA	NA	NA
Q9HB07	C12orf10	-0.678322	0.000995252	0.0200218	NA	NA	NA	NA
Q9HB40	SCPEP1	-0.462514	0.000820809	0.0177722	NA	NA	NA	NA
Q9HBG6	IFT122	-0.472953	0.000858502	0.0181416	2.07105	1.21456	3.53151	0.00749828
Q9HBH5	RDH14	-0.430904	0.000246157	0.00773901	NA	NA	NA	NA
Q9HBL0	TNS1	0.736624	1.19e-05	0.00111218	NA	NA	NA	NA
Q9HBL8	NMRAL1	-0.512198	0.00244916	0.0353278	NA	NA	NA	NA
Q9HC52	CBX8	-0.592568	0.00165138	0.027808	NA	NA	NA	NA
Q9HCD6	TANC2	0.691367	3.78e-06	0.00045947	NA	NA	NA	NA
Q9HCU5	PREB	-0.298188	0.00146229	0.0257145	NA	NA	NA	NA
Q9NPR2	SEMA4B	-0.398612	0.00190768	0.0301709	NA	NA	NA	NA
Q9NQ48	LZTFL1	-0.522622	0.00428914	0.0497021	NA	NA	NA	NA
Q9NQC1	JADE2	0.356925	0.00082154	0.0177722	NA	NA	NA	NA
Q9NQC3	RTN4	0.404794	0.0018346	0.0294737	NA	NA	NA	NA
Q9NQH7	XPNPEP3	-0.358846	0.00429557	0.0497021	NA	NA	NA	NA
Q9NR12	PDLIM7	1.18067	4.77e-08	2.69e-05	NA	NA	NA	NA
Q9NR50	EIF2B3	-0.287953	0.00183198	0.0294737	NA	NA	NA	NA
Q9NR99	MXRA5	1.17991	1.49e-05	0.00131029	NA	NA	NA	NA
Q9NS86	LANCL2	-0.610204	0.000159267	0.00636314	NA	NA	NA	NA
Q9NSD9	FARSB	-0.379924	0.00276597	0.0378882	NA	NA	NA	NA
Q9NUJ1	ABHD10	-0.480696	0.000114458	0.00544272	NA	NA	NA	NA
Q9NUQ6	SPATS2L	0.6502	0.000541531	0.0136177	NA	NA	NA	NA
Q9NUV9	GIMAP4	0.50021	0.00363894	0.044998	NA	NA	NA	NA
Q9NV35	NUDT15	-0.529534	0.000135278	0.00584767	NA	NA	NA	NA
Q9NVA2	11-Sep	0.538631	0.000125995	0.00568235	NA	NA	NA	NA
Q9NVD7	PARVA	0.718695	5.19e-07	9.64e-05	NA	NA	NA	NA
Q9NVM9	INTS13	-0.278341	0.00283198	0.0381977	NA	NA	NA	NA
Q9NXF1	TEX10	-0.388768	0.000407351	0.0115096	NA	NA	NA	NA
Q9NXH9	TRMT1	-0.669036	0.00134407	0.0243157	NA	NA	NA	NA
Q9NY12	GAR1	-0.488498	0.00183682	0.0294737	NA	NA	NA	NA
Q9NY61	AATF	-0.302719	0.00167203	0.0279066	NA	NA	NA	NA
Q9NYL4	FKBP11	0.842458	9.27e-05	0.00482324	NA	NA	NA	NA
Q9NZM1	MYOF	0.8847	1.32e-05	0.00118393	NA	NA	NA	NA
Q9NZN4	EHD2	1.08179	2.92e-05	0.00207679	NA	NA	NA	NA
Q9P0J7	KCMF1	-0.310954	0.00348869	0.0438644	NA	NA	NA	NA
Q9P0K7	RAI14	0.6135	8.13e-05	0.0044138	NA	NA	NA	NA
Q9P0V3	SH3BP4	0.330687	0.00339573	0.0429822	NA	NA	NA	NA
Q9P266	JCAD	0.656296	0.000807668	0.0177124	1.78974	1.17801	2.71913	0.00637816
Q9P273	TENM3	0.659712	0.000746659	0.0169662	NA	NA	NA	NA
Q9P299	COPZ2	1.34128	1.43e-10	6.55e-07	NA	NA	NA	NA
Q9P2E9	RRBP1	0.631122	5.17e-05	0.00314679	NA	NA	NA	NA
Q9P2F8	SIPA1L2	0.456484	0.000472403	0.0126085	NA	NA	NA	NA
Q9UBE0	SAE1	-0.555073	0.000494032	0.0128961	NA	NA	NA	NA
Q9UBG0	MRC2	1.09056	1.06e-06	0.000160379	NA	NA	NA	NA
Q9UBP9	GULP1	0.548188	0.000509577	0.0130974	NA	NA	NA	NA
Q9UBT2	UBA2	-0.532784	0.000177057	0.00674607	NA	NA	NA	NA
Q9UFC0	LRWD1	-0.328698	0.00411213	0.048706	NA	NA	NA	NA
Q9UG01	IFT172	-0.368779	0.00160823	0.0272641	NA	NA	NA	NA
Q9UGM6	WARS2	-0.615956	0.00210188	0.0318309	NA	NA	NA	NA
Q9UH99	SUN2	0.455691	0.00210547	0.0318309	NA	NA	NA	NA
Q9UHB6	LIMA1	0.51552	0.00145345	0.0256188	NA	NA	NA	NA
Q9UHN6	TMEM2	0.439819	0.000862986	0.0181854	NA	NA	NA	NA
Q9UHQ4	BCAP29	0.544357	7.22e-05	0.00403351	NA	NA	NA	NA
Q9UI08	EVL	0.826735	8.79e-05	0.00463945	NA	NA	NA	NA
Q9UI10	EIF2B4	-0.224743	0.00401972	0.0482417	NA	NA	NA	NA
Q9UIA0	CYTH4	0.4052	0.0039653	0.0477101	NA	NA	NA	NA
Q9UIQ6	LNPEP	0.496201	0.00131595	0.0239795	NA	NA	NA	NA
Q9UJY1	HSPB8	0.915899	2.03e-05	0.00161337	NA	NA	NA	NA
Q9UJZ1	STOML2	-0.516283	6.63e-05	0.00380336	NA	NA	NA	NA
Q9UKG9	CROT	-0.647284	0.000197074	0.00701287	NA	NA	NA	NA
Q9UKR5	ERG28	-0.447228	0.00278737	0.0378882	NA	NA	NA	NA
Q9UKX5	ITGA11	1.44013	6.06e-10	7.62e-07	NA	NA	NA	NA
Q9ULQ1	TPCN1	0.409948	0.00200186	0.0310403	NA	NA	NA	NA
Q9ULR3	PPM1H	-0.486631	0.00116354	0.0219994	NA	NA	NA	NA
Q9ULV4	CORO1C	0.791257	1.91e-07	5.75e-05	NA	NA	NA	NA
Q9UP38	FZD1	1.04597	2.17e-07	5.84e-05	NA	NA	NA	NA
Q9UP95	SLC12A4	0.413224	0.00149226	0.0259391	NA	NA	NA	NA
Q9UPU7	TBC1D2B	0.496555	0.00085788	0.0181416	NA	NA	NA	NA
Q9Y217	MTMR6	0.345308	0.000593207	0.0143358	NA	NA	NA	NA
Q9Y224	RTRAF	-0.289856	0.00192754	0.0304212	NA	NA	NA	NA
Q9Y230	RUVBL2	-0.395882	9.47e-05	0.00485887	NA	NA	NA	NA
Q9Y263	PLAA	-0.371884	0.000231975	0.00751083	NA	NA	NA	NA
Q9Y265	RUVBL1	-0.425681	0.000202581	0.00707533	NA	NA	NA	NA
Q9Y285	FARSA	-0.289676	0.00315446	0.0409591	NA	NA	NA	NA
Q9Y2D5	AKAP2	0.469515	0.0017612	0.0290099	NA	NA	NA	NA
Q9Y2E4	DIP2C	0.618434	3.47e-05	0.00242176	NA	NA	NA	NA
Q9Y2G8	DNAJC16	-0.357091	0.00417484	0.0489813	NA	NA	NA	NA
Q9Y2J2	EPB41L3	0.551339	0.00366871	0.044998	NA	NA	NA	NA
Q9Y2L1	DIS3	-0.337264	0.00237821	0.0347026	NA	NA	NA	NA
Q9Y2Q9	MRPS28	-0.334658	0.00419374	0.0490783	NA	NA	NA	NA
Q9Y2R4	DDX52	-0.601794	2.76e-05	0.00202356	NA	NA	NA	NA
Q9Y303	AMDHD2	0.527676	0.000382252	0.0110912	NA	NA	NA	NA
Q9Y366	IFT52	-0.623244	6.37e-05	0.00370264	NA	NA	NA	NA
Q9Y3B4	SF3B6	-0.440594	0.000339276	0.0101567	NA	NA	NA	NA
Q9Y3C6	PPIL1	-0.451174	0.00139343	0.0249691	NA	NA	NA	NA
Q9Y3D9	MRPS23	-0.397896	0.00277975	0.0378882	NA	NA	NA	NA
Q9Y485	DMXL1	0.280694	0.00294189	0.0390733	NA	NA	NA	NA
Q9Y490	TLN1	0.40969	0.000109221	0.00535041	NA	NA	NA	NA
Q9Y4I1	MYO5A	0.396434	0.00181043	0.0294737	NA	NA	NA	NA
Q9Y4K4	MAP4K5	0.364313	0.00100397	0.0201435	NA	NA	NA	NA
Q9Y4W2	LAS1L	-0.423173	0.000144915	0.00600634	NA	NA	NA	NA
Q9Y530	OARD1	-0.601985	0.000873256	0.0182996	NA	NA	NA	NA
Q9Y5B9	SUPT16H	-0.527164	0.000523141	0.0132881	NA	NA	NA	NA
Q9Y5K5	UCHL5	-0.379551	0.000153354	0.00626023	NA	NA	NA	NA
Q9Y5Q9	GTF3C3	-0.358462	0.00166171	0.0278576	NA	NA	NA	NA
Q9Y5X1	SNX9	0.550659	0.000462877	0.0125962	NA	NA	NA	NA
Q9Y6F6	MRVI1	0.872891	7.62e-06	0.000776354	NA	NA	NA	NA
