# Supplementary material for: Proteogenomic analysis of enriched HGSOC tumor epithelium identifies prognostic signatures and therapeutic vulnerabilities
Source: NPJ Precis Oncol. 2024 Mar 13;8:68. doi: 10.1038/s41698-024-00519-8 (PMC10937683; doi:10.1038/s41698-024-00519-8)
Supplement: Supplementary file 8 — SupplementalData5 [file 41698_2024_519_MOESM8_ESM.xlsx]

## Sheet: Sheet1
APOLLO-2								Garsed D etal
Association with Progression-Free Survival (PFS)								Association with Progression-Free Survival (PFS)
		Univariate Analysis 1			Multivariate Analysis 2					Univariate Analysis 1			Multivariate Analysis 2
	Cases	Median PFS	HR (95% CI)	P value	AHR (95% CI)	P value			Cases	Median PFS	HR (95% CI)	P value	AHR (95% CI)	P value
MES-Lower	52	19.2 mo.	Reference		Reference			MES-Lower	62	23.5 mo.	Reference		Reference
MES-Upper	18	13.3 mo.	1.39 (0.79 – 2.45)	0.272	1.40 (0.77 – 2.57)	0.274		MES-Upper	60	13.2 mo.	1.42 (0.94 – 2.14)	0.092	1.35 (0.89 – 2.05)	0.152
Association with Overall Survival (OS)								Association with Overall Survival (OS)
		Univariate Analysis 1			Multivariate Analysis 2					Univariate Analysis 1			Multivariate Analysis 2
	Cases	Median OS	HR (95% CI)	P value	AHR (95% CI)	P value			Cases	Median OS	HR (95% CI)	P value	AHR (95% CI)	P value
MES-Lower	52	51.4 mo.	Reference		Reference			MES-Lower	62	131.2 mo.	Reference		Reference
MES-Upper	18	26.9 mo.	2.25 (1.16 – 4.35)	0.017	2.23 (1.07 – 4.65)	0.032		MES-Upper	60	46.7 mo.	1.78 (1.14 – 2.79)	0.01	1.69 (1.07 – 2.65)	0.024
APOLLO-2 cohort
1. Median PFS or OS estimated using Kaplan-Meier method; Hazard ratio (HR) with 95% confidence interval (CI) for risk of disease progression or death estimated using Cox model, without adjustment of other covariates.
2. Adjusted hazard ratio (AHR) with (95% CI) for risk of disease progression or death estimated using Cox model adjusted for age, stage, tumor residual and BRCA1/2 mutation status.
Garsed D et al cohort
1. Median PFS or OS estimated using Kaplan-Meier method; Hazard ratio (HR) with 95% confidence interval (CI) for risk of disease progression or death estimated using Cox model, without adjustment of other covariates.
2. Adjusted hazard ratio (AHR) with (95% CI) for risk of disease progression or death estimated using Cox model adjusted for age, stage, tumor residual and BRCA1/2 mutation status.
