# Supplementary material for: Proteogenomic analysis of enriched HGSOC tumor epithelium identifies prognostic signatures and therapeutic vulnerabilities
Source: NPJ Precis Oncol. 2024 Mar 13;8:68. doi: 10.1038/s41698-024-00519-8 (PMC10937683; doi:10.1038/s41698-024-00519-8)
Supplement: Supplementary file 9 — SupplementalData6 [file 41698_2024_519_MOESM9_ESM.xlsx]

## Sheet: Sheet1
Accession	Gene	logFC_cluster 4VSother	P#Value	adj#P#Val
A1L170	C1orf226	0.534927	0.00830886	0.388489
A2RUC4	TYW5	-0.530503	0.000471526	0.127669
O00116	AGPS	-0.588549	0.0042232	0.312955
O00258	WRB	0.701237	0.000957321	0.187994
O14777	NDC80	0.85111	0.00261095	0.273454
O14880	MGST3	0.814416	0.00401601	0.307348
O43156	TTI1	0.508914	0.00828289	0.388489
O43761	SYNGR3	0.984071	0.00478836	0.326293
O60216	RAD21	0.378042	0.00675282	0.353623
O60313	OPA1	0.831557	0.000421172	0.12253
O60637	TSPAN3	-1.3639	0.00463001	0.325193
O75052	NOS1AP	0.747536	0.00600527	0.349036
O75128	COBL	0.719142	0.00802618	0.382095
O75146	HIP1R	-0.981003	0.00188066	0.250383
O75330	HMMR	0.777774	0.00903952	0.396203
O75475	PSIP1	0.973172	0.00598983	0.349036
O75976	CPD	-0.680735	0.0089909	0.396203
O94888	UBXN7	0.972739	0.000137707	0.0832065
O95235	KIF20A	0.973342	3.35e-05	0.037628
O95243	MBD4	0.583636	0.00637598	0.350233
O96006	ZBED1	-0.682866	0.0062004	0.349036
P00374	DHFR	0.861958	0.00629072	0.349036
P00748	F12	-0.95541	0.00772182	0.378153
P01861	IGHG4	-0.883413	0.00246038	0.272554
P02462	COL4A1	-1.29189	0.0065632	0.352492
P02511	CRYAB	1.80702	0.00844245	0.390091
P02655	APOC2	-1.27818	0.00611641	0.349036
P04114	APOB	-1.01922	0.00498071	0.326293
P04150	NR3C1	0.846543	0.00405706	0.307348
P04792	HSPB1	1.22105	0.00246357	0.272554
P05023	ATP1A1	0.579409	0.00681747	0.354644
P05156	CFI	-0.760387	0.0051874	0.336487
P05187	ALPP	-1.53327	0.0047156	0.326293
P06396	GSN	0.759102	0.00410841	0.307348
P06493	CDK1	0.807779	0.0028601	0.288027
P07099	EPHX1	1.16677	0.00133487	0.223094
P08473	MME	1.0575	0.00200295	0.254962
P08651	NFIC	0.869925	0.00498474	0.326293
P09758	TACSTD2	1.32537	0.00344592	0.297257
P11498	PC	0.754642	0.0092683	0.400014
P12109	COL6A1	-0.862347	0.0031777	0.297257
P12110	COL6A2	-0.650863	0.00753359	0.37692
P12111	COL6A3	-0.805463	0.00490208	0.326293
P12532	CKMT1A	1.12551	0.00496212	0.326293
P13637	ATP1A3	2.09067	0.000299969	0.108373
P14373	TRIM27	-0.620716	0.00706259	0.360238
P14635	CCNB1	0.952948	0.00462407	0.325193
P15144	ANPEP	1.8494	0.00119048	0.214908
P15941	MUC1	1.31352	0.00630713	0.349036
P16455	MGMT	1.26651	0.00154563	0.241201
P20930	FLG	1.748	0.00571246	0.349036
P25391	LAMA1	-1.32252	0.0026065	0.273454
P26447	S100A4	1.84374	0.00359668	0.297257
P27986	PIK3R1	0.603885	0.00545141	0.342302
P29762	CRABP1	2.76359	0.00108251	0.205829
P30154	PPP2R1B	-0.555707	0.00941103	0.403955
P34896	SHMT1	1.11879	6.81e-05	0.0668578
P38646	HSPA9	0.631015	0.00452346	0.325193
P41236	PPP1R2	0.897682	0.00277578	0.283165
P42330	AKR1C3	-1.45895	0.00951898	0.405065
P46013	MKI67	1.28168	0.000303528	0.108373
P46776	RPL27A	0.354294	0.00614098	0.349036
P46778	RPL21	0.394928	0.00965733	0.40566
P46779	RPL28	0.539842	0.00767269	0.378153
P47974	ZFP36L2	-0.449109	0.00896063	0.396203
P49069	CAMLG	0.624711	0.00160339	0.241201
P49585	PCYT1A	0.749017	0.000270525	0.108373
P49788	RARRES1	1.55186	0.000864205	0.183468
P50238	CRIP1	1.81509	0.00493448	0.326293
P51649	ALDH5A1	-0.974043	0.00837868	0.389435
P52943	CRIP2	1.42014	0.000125672	0.0822629
P54253	ATXN1	-0.572283	0.00121121	0.214908
P54707	ATP12A	0.746283	0.00747368	0.37692
P54764	EPHA4	0.637538	0.00253038	0.272736
P54802	NAGLU	-0.550875	0.00988854	0.406221
P54803	GALC	-0.799905	0.003567	0.297257
P57772	EEFSEC	0.80064	0.00019417	0.0972889
P60510	PPP4C	-0.527781	0.00128954	0.220203
P61513	RPL37A	0.523594	0.00659907	0.352492
P61764	STXBP1	1.03121	3.11e-05	0.037628
P62070	RRAS2	-0.615909	0.00664148	0.352492
P62424	RPL7A	0.297947	0.00788419	0.379941
P78386	KRT85	1.03214	0.000657869	0.151802
P80511	S100A12	-1.94432	0.00912956	0.396203
P98164	LRP2	1.7556	0.00265938	0.274861
Q01082	SPTBN1	-0.633198	0.00352664	0.297257
Q02338	BDH1	1.6193	0.00019817	0.0972889
Q03001	DST	-0.891084	0.00351556	0.297257
Q05193	DNM1	0.99396	0.00304985	0.295562
Q07020	RPL18	0.333923	0.00346744	0.297257
Q07065	CKAP4	-0.78036	0.00659671	0.352492
Q12840	KIF5A	1.1605	0.00995603	0.406221
Q12959	DLG1	0.626791	0.00143558	0.230132
Q12999	TSPAN31	-0.58066	0.00531701	0.339554
Q13112	CHAF1B	0.839544	0.00463675	0.325193
Q13228	SELENBP1	1.4332	0.000234613	0.108373
Q13530	SERINC3	0.655838	0.00956401	0.405065
Q13595	TRA2A	-0.518763	0.00209265	0.254962
Q14149	MORC3	0.546017	0.000619645	0.147494
Q15014	MORF4L2	0.878729	0.000118234	0.0822629
Q15057	ACAP2	0.968231	1.73e-05	0.0324873
Q15418	RPS6KA1	0.611267	0.00630975	0.349036
Q16555	DPYSL2	0.92231	0.0033802	0.297257
Q58DX5	NAALADL2	-1.45021	0.000412353	0.12253
Q5HYI8	RABL3	0.426747	0.00674394	0.353623
Q5SXH7	PLEKHS1	0.630931	0.00860908	0.395464
Q5T5P2	KIAA1217	0.677999	0.00590323	0.349036
Q5VT25	CDC42BPA	0.946534	7.88e-05	0.068805
Q63HR2	TNS2	0.964135	0.000893037	0.1846
Q68DQ2	CRYBG3	1.07534	0.000115999	0.0822629
Q6IC98	GRAMD4	0.619831	0.00979413	0.406221
Q6NXR4	TTI2	0.44168	0.00975905	0.406221
Q6P3W7	SCYL2	-0.47976	0.0020117	0.254962
Q6PIJ6	FBXO38	0.527123	0.00164358	0.241201
Q6Y1H2	HACD2	1.18337	0.000394758	0.12253
Q6Y288	B3GLCT	0.880226	0.00218557	0.256234
Q7L1W4	LRRC8D	0.852065	0.00522615	0.336487
Q7L9B9	EEPD1	0.642806	0.000676394	0.151802
Q7LBC6	KDM3B	0.459884	0.00686607	0.354822
Q7Z2K8	GPRIN1	1.11459	0.00354716	0.297257
Q7Z2T5	TRMT1L	-0.664759	0.00888645	0.396203
Q86UV5	USP48	0.91943	2.07e-05	0.0324873
Q86VI3	IQGAP3	0.845266	0.00123117	0.214908
Q8IW19	APLF	-0.658276	0.00655767	0.352492
Q8N126	CADM3	3.02476	7.81e-09	6.13e-05
Q8N357	SLC35F6	-0.680331	0.00989913	0.406221
Q8NB49	ATP11C	-0.56315	0.00889825	0.396203
Q8NBM8	PCYOX1L	0.744353	0.00253466	0.272736
Q8NBT2	SPC24	0.797603	0.0016707	0.241201
Q8NFH8	REPS2	0.563061	0.00450897	0.325193
Q8TDX7	NEK7	0.587667	0.00208929	0.254962
Q8WUY1	THEM6	0.787703	0.00549078	0.342302
Q8WWK9	CKAP2	1.16845	0.0016515	0.241201
Q8WXI4	ACOT11	1.07776	0.000951279	0.187994
Q92729	PTPRU	0.938396	0.00381467	0.299642
Q96A26	FAM162A	1.06239	0.00048993	0.127669
Q96F07	CYFIP2	0.492093	0.00230294	0.266024
Q96FF7	MISP3	0.610194	0.00894638	0.396203
Q96FZ2	HMCES	1.07612	1.47e-05	0.0324873
Q96HI0	SENP5	0.614159	0.000617874	0.147494
Q96KB5	PBK	1.09837	0.00630659	0.349036
Q96QD9	FYTTD1	0.630525	0.00693066	0.355819
Q96SN8	CDK5RAP2	0.637823	0.00110055	0.205829
Q99081	TCF12	-0.649422	0.00540016	0.342083
Q99538	LGMN	-0.74771	0.00348501	0.297257
Q99618	CDCA3	0.579108	0.00168887	0.241201
Q9BU23	LMF2	0.560581	0.00911634	0.396203
Q9BVM2	DPCD	0.744395	0.00778198	0.378153
Q9BW04	SARG	1.53776	0.00605488	0.349036
Q9BY42	RTFDC1	0.792542	0.00141077	0.230132
Q9BY44	EIF2A	0.68442	0.00214226	0.254962
Q9BZD4	NUF2	0.981548	0.000717569	0.15657
Q9GZV5	WWTR1	0.977858	0.00182777	0.247537
Q9GZZ1	NAA50	0.754673	0.002132	0.254962
Q9H4G0	EPB41L1	0.952391	0.00180751	0.247537
Q9H4H8	FAM83D	0.857076	0.00041581	0.12253
Q9H4M7	PLEKHA4	0.603463	0.00777056	0.378153
Q9H814	PHAX	0.50206	0.00566484	0.349036
Q9H825	METTL8	-0.835103	0.00369316	0.297257
Q9H8W4	PLEKHF2	0.693546	0.00207018	0.254962
Q9HA72	CALHM2	0.855974	0.00308543	0.295562
Q9HAT8	PELI2	0.711976	0.00241814	0.272554
Q9HBM1	SPC25	0.87821	1.71e-05	0.0324873
Q9NPF4	OSGEP	0.596685	0.00779895	0.378153
Q9NPH3	IL1RAP	0.878261	0.00798861	0.382095
Q9NQW6	ANLN	0.851187	0.00298991	0.293572
Q9NRA2	SLC17A5	-0.832208	0.00627025	0.349036
Q9NRF9	POLE3	0.682225	0.00895824	0.396203
Q9NRW1	RAB6B	1.01092	0.00364138	0.297257
Q9NSB8	HOMER2	0.805405	0.00608408	0.349036
Q9NSI6	BRWD1	0.481598	0.00334437	0.297257
Q9NTI5	PDS5B	0.617477	0.00456561	0.325193
Q9NXG6	P4HTM	0.65457	0.00823418	0.388489
Q9NYQ8	FAT2	1.28551	0.000279011	0.108373
Q9NZJ4	SACS	0.565976	0.00374646	0.297257
Q9NZL4	HSPBP1	0.785237	0.000174096	0.0972889
Q9NZQ3	NCKIPSD	0.615615	0.00344735	0.297257
Q9P1Q0	VPS54	-0.428977	0.00410688	0.307348
Q9UBU6	FAM8A1	-0.603217	0.00374573	0.297257
Q9UHF7	TRPS1	1.26098	0.0031992	0.297257
Q9UKA4	AKAP11	0.450439	0.00884858	0.396203
Q9ULJ3	ZBTB21	0.716859	0.00296129	0.293572
Q9UM47	NOTCH3	-1.05774	0.000485196	0.127669
Q9UNN5	FAF1	0.674517	0.000503851	0.127669
Q9UNW9	NOVA2	0.861646	0.00750102	0.37692
Q9Y2H6	FNDC3A	-1.05527	0.000265594	0.108373
Q9Y3B6	EMC9	0.530244	0.00409084	0.307348
Q9Y3X0	CCDC9	0.656902	0.00180497	0.247537
Q9Y3Z3	SAMHD1	1.15311	0.00476328	0.326293
Q9Y485	DMXL1	0.650907	0.000320787	0.109556
Q9Y5T5	USP16	0.464969	0.00959161	0.405065
Q9Y6R7	FCGBP	1.40316	0.00618221	0.349036
