# Supplementary material for: Proteogenomic analysis of enriched HGSOC tumor epithelium identifies prognostic signatures and therapeutic vulnerabilities
Source: NPJ Precis Oncol. 2024 Mar 13;8:68. doi: 10.1038/s41698-024-00519-8 (PMC10937683; doi:10.1038/s41698-024-00519-8)
Supplement: Supplementary file 10 — SupplementalData7 [file 41698_2024_519_MOESM10_ESM.xlsx]

## Sheet: Sheet1
GeneID	HazardRatio	HRLowerCL	HRUpperCL	ProbChiSq	Candidate_Transcript|ProteinLevel
ABCA8	1.39808	1.14068	1.71357	0.00124724	Transcript
ABCD4	0.580941	0.374331	0.901586	0.0154369	Protein
ABHD14A	1.51364	1.03391	2.21597	0.0330515	Transcript
AC000068.9	0.539484	0.328041	0.887217	0.0150397	Transcript
AC005082.12	0.792178	0.670922	0.935347	0.00598701	Transcript
AC007092.1	1.64438	1.18989	2.27245	0.00258384	Transcript
AC008079.10	0.661487	0.465167	0.940663	0.0214212	Transcript
AC008533.1	0.653573	0.468452	0.91185	0.0123123	Transcript
AC009530.1	0.411331	0.198971	0.850343	0.0165084	Transcript
AC016629.8	0.60327	0.395619	0.919914	0.0188877	Transcript
AC069513.4	0.583736	0.396609	0.859153	0.00633732	Transcript
AC073342.12	0.42983	0.247921	0.745213	0.0026347	Transcript
AC073869.5	0.584707	0.355908	0.960589	0.034115	Transcript
ACER2	0.635744	0.443908	0.910483	0.0134472	Transcript
ACOXL	0.584787	0.426731	0.801384	0.000846204	Transcript
ADAMTS6	0.642204	0.455859	0.904723	0.0113231	Transcript
ADGRF3	0.49888	0.300476	0.82829	0.00718265	Transcript
AES	1.67195	1.07545	2.5993	0.0224256	Transcript
AF127936.5	0.512737	0.322853	0.814299	0.00464911	Transcript
AF196972.9	0.411038	0.242601	0.69642	0.000950249	Transcript
AGRN	2.25625	1.25485	4.05678	0.00656035	Protein
AKAP5	0.499982	0.342336	0.730223	0.000334721	Transcript
AKR1C2	1.24149	1.04316	1.47752	0.0148617	Transcript
ANO4	1.46869	1.05856	2.03773	0.0214165	Transcript
AP3M1	2.33715	1.04354	5.2344	0.0390603	Protein
APOLD1	0.609538	0.438516	0.84726	0.00321432	Transcript
ARHGAP40	1.21567	1.02075	1.44781	0.0285004	Transcript
ATP5E	1.39018	1.01878	1.89697	0.0377767	Protein
ATP5G2	2.64644	1.54777	4.52497	0.000376441	Transcript
AVPR2	1.24509	1.04564	1.48259	0.0138558	Transcript
B4GALT1	0.440731	0.234758	0.827421	0.0107896	Protein
B4GALT6	0.724693	0.539931	0.972682	0.0319991	Transcript
BCL2L2	0.362091	0.196774	0.666298	0.00109515	Transcript
BCORL1	1.6204	1.00483	2.61307	0.0477342	Protein
BLCAP	1.91152	1.09329	3.34211	0.0230357	Transcript
BOK	1.57864	1.21796	2.04613	0.000560842	Transcript
C1QTNF7	1.43254	1.11608	1.83874	0.00476868	Transcript
C5orf49	1.20979	1.03124	1.41925	0.0194145	Transcript
C9orf85	0.528279	0.285994	0.97582	0.0415359	Transcript
C9orf91	0.536711	0.328212	0.877661	0.0131375	Transcript
CADM1	0.597177	0.394095	0.90491	0.0150506	Protein
CARD14	0.642716	0.491204	0.840963	0.00126986	Transcript
CBWD6	0.731959	0.563383	0.950978	0.0194748	Transcript
CCT5P1	1.83002	1.0553	3.17347	0.0314295	Transcript
CD274	0.691427	0.53211	0.898443	0.00575574	Transcript
CD3G	0.77032	0.59659	0.99464	0.0453734	Transcript
CDKL1	0.633376	0.446182	0.899107	0.01062	Transcript
CENPC2	0.393254	0.195529	0.790924	0.00884785	Transcript
CGAS	0.617386	0.446855	0.852996	0.00345562	Protein
CHRAC1	0.412952	0.23919	0.712945	0.00150163	Protein
CHRDL1	1.17768	1.02116	1.3582	0.0245956	Transcript
CLIC2	0.649117	0.451997	0.932202	0.0192763	Protein
CNTN3	1.24567	1.04612	1.48329	0.0136582	Transcript
CNTNAP2	1.18519	1.01315	1.38645	0.0337349	Transcript
COLQ	1.54197	1.03931	2.28776	0.0314356	Transcript
COX20P1	1.6736	1.19099	2.35176	0.00300729	Transcript
CPNE5	0.719678	0.565724	0.915529	0.00739309	Transcript
CR1	0.72342	0.553693	0.945175	0.0176308	Transcript
CSDC2	1.37167	1.12765	1.66848	0.00156676	Transcript
CTB-102L5.4	1.33174	1.03417	1.71493	0.0263954	Transcript
CTD-2655K5.1	0.569546	0.34067	0.952191	0.0318094	Transcript
CXCL11	0.825513	0.720562	0.94575	0.00571042	Transcript
CYP1B1	0.653369	0.444512	0.960359	0.0303271	Protein
CYP51A1	0.557969	0.389367	0.79958	0.00148073	Protein
DBNDD1	1.52984	1.08216	2.16271	0.0160854	Transcript
DGAT2	0.683711	0.496148	0.942181	0.0201255	Transcript
DNAH11	1.33071	1.11245	1.59178	0.00177274	Transcript
DNER	1.26841	1.07992	1.48981	0.0037724	Transcript
DPP10	1.21411	1.04508	1.41047	0.0111985	Transcript
DRC3	1.31813	1.05091	1.65329	0.0168691	Transcript
DUS4L	0.479284	0.259403	0.885545	0.018873	Transcript
EIF2S3	0.292902	0.12931	0.663457	0.00324534	Protein
EMC2	0.270347	0.130385	0.56055	0.000438512	Protein
ENTPD8	1.33984	1.08566	1.65352	0.00641517	Transcript
ERLEC1	0.479108	0.287356	0.798815	0.00478465	Protein
ERP27	0.827163	0.721649	0.948105	0.00642339	Transcript
EYA1	1.35167	1.09784	1.66419	0.00451814	Transcript
FAM120C	0.585294	0.365562	0.937102	0.0257158	Protein
FAM122C	0.461193	0.304649	0.698177	0.000254001	Transcript
FAM186B	0.493114	0.294638	0.825287	0.00712869	Transcript
FAM188B	1.71086	1.12283	2.60685	0.0124492	Transcript
FAM225A	0.582731	0.377592	0.899317	0.0147157	Transcript
FAM26F	0.770113	0.630548	0.94057	0.0104506	Transcript
FAM66C	0.633584	0.437715	0.9171	0.0155806	Transcript
FAM72B	0.632061	0.434626	0.919184	0.0163509	Transcript
FAM83F	0.628583	0.460785	0.857486	0.00338561	Protein
FAXDC2	1.4796	1.14301	1.91533	0.0029307	Transcript
FBXL17	2.15665	1.31726	3.53094	0.00224733	Protein
FBXO43	0.513178	0.342989	0.767814	0.00117383	Transcript
FLT1	0.491807	0.280657	0.861814	0.0131538	Protein
FLVCR2	0.692001	0.488554	0.98017	0.0381978	Transcript
FMN1	1.57499	1.11207	2.23059	0.0105216	Protein
FSTL3	1.36405	1.05651	1.76111	0.0172335	Transcript
GCH1	0.55488	0.407922	0.754782	0.00017538	Transcript
GDPD2	0.764696	0.611432	0.956378	0.0187336	Transcript
GK	0.556723	0.392183	0.790295	0.00105059	Transcript
GNRHR2	0.536327	0.314763	0.91385	0.0219467	Transcript
GPR109B	0.652381	0.460302	0.924613	0.0163744	Transcript
GPR153	1.34484	1.06442	1.69913	0.0130203	Transcript
GPR55	0.499304	0.320338	0.778256	0.00216192	Transcript
GRK2	0.257969	0.129816	0.512633	0.000110158	Protein
GVINP1	0.757394	0.605725	0.94704	0.0148002	Transcript
HECTD3	0.514215	0.27076	0.976572	0.0421125	Protein
HIST1H2AG	0.684501	0.509783	0.919101	0.011702	Transcript
HIST1H2AM	0.605567	0.420795	0.871472	0.00691972	Transcript
HIST1H2BJ	0.654901	0.509991	0.840986	0.000909294	Transcript
HNF4G	1.30501	1.02251	1.66557	0.032453	Transcript
HNRNPCL1	0.362933	0.209488	0.628772	0.00030062	Transcript
IGHV3-73	0.808414	0.659592	0.990813	0.0404743	Transcript
IGKV1-12	0.879658	0.780203	0.99179	0.0362031	Transcript
IGKV1-8	0.7717	0.644198	0.924437	0.00491262	Transcript
IGKV3-7	0.754002	0.57417	0.990158	0.0422437	Transcript
IGKV3D-15	0.849919	0.737154	0.979933	0.0251503	Transcript
IQCE	1.54813	1.03753	2.30999	0.0323212	Transcript
KB-1507C5.2	0.615061	0.441722	0.85642	0.00400681	Transcript
KHK	0.724156	0.527138	0.99481	0.0463619	Transcript
KLHDC1	0.483666	0.30929	0.756356	0.00145233	Transcript
KNDC1	1.17735	1.00801	1.37515	0.0393363	Transcript
L2HGDH	0.351609	0.19582	0.631341	0.000465303	Protein
LINS1	0.491069	0.303495	0.794572	0.00377306	Transcript
LL0XNC01-237H1.2	0.50109	0.298763	0.840435	0.00882373	Transcript
LMF2	0.614943	0.403513	0.937157	0.0237037	Protein
LPAR3	0.661155	0.548577	0.796837	1.3953e-05	Transcript
LRRN1	1.3428	1.14104	1.58024	0.000387857	Transcript
LTBP3	1.4584	1.09737	1.93821	0.00931543	Protein
MAP1LC3A	1.41066	1.05139	1.89268	0.0217843	Transcript
MCOLN2	0.68833	0.538616	0.879659	0.00283944	Transcript
MEGF9	0.528579	0.315716	0.884959	0.0153183	Transcript
METTL25	2.4882	1.50099	4.12472	0.000408078	Transcript
MIEF2	2.23462	1.19633	4.17404	0.0116596	Transcript
MIPEP	1.80582	1.019	3.20016	0.042924	Protein
MMP23A	1.41296	1.10681	1.80379	0.00552975	Transcript
MOSPD3	1.94379	1.08852	3.47108	0.0246612	Transcript
MRTO4	0.466885	0.243614	0.894782	0.0217367	Protein
MSN	0.577677	0.390643	0.85426	0.00597564	Protein
MTCP1	0.552462	0.369967	0.824976	0.00372648	Transcript
MTFR1L	2.2514	1.36814	3.70491	0.00140637	Protein
MTRNR2L10	1.68218	1.0005	2.82831	0.0497792	Transcript
NAA35	0.283878	0.111459	0.723015	0.00829297	Protein
NBPF8P	0.601486	0.41442	0.872992	0.00748178	Transcript
NEK9	0.42239	0.243031	0.734118	0.00224348	Protein/ Transcript
NEMP2	0.566555	0.37311	0.860294	0.0076745	Transcript
NFX1	0.384379	0.197525	0.747994	0.00488132	Protein
NLRC5	0.725689	0.580273	0.907546	0.00495073	Transcript
NME1-NME2	1.48609	1.06225	2.07903	0.02075	Transcript
NUDT3	1.81317	1.11782	2.94105	0.0158957	Protein
P2RX6	1.35738	1.05566	1.74535	0.0172065	Transcript
PARP15	0.676624	0.508111	0.901024	0.00751381	Transcript
PATL2	0.692396	0.534287	0.897294	0.00544686	Transcript
PCBP2	6.86124	2.42059	19.4484	0.000291257	Protein
PDE1A	1.23789	1.03086	1.48649	0.0222872	Transcript
PHF19	0.600287	0.410467	0.877888	0.00850098	Transcript
PHYHIP	1.5909	1.15821	2.18522	0.00414509	Transcript
PIM2	0.636664	0.475022	0.85331	0.002515	Transcript
PITPNM2	0.634602	0.453911	0.887221	0.00781746	Transcript
PKIG	1.6628	1.11977	2.46918	0.0117105	Transcript
PLA2G2D	0.763935	0.616051	0.947317	0.0141674	Transcript
PLSCR2	0.433994	0.260887	0.721961	0.00130638	Transcript
PLXNA2	0.540659	0.320145	0.913063	0.02144	Protein
PMEPA1	1.23306	1.00335	1.51536	0.0463955	Transcript
PMF1-BGLAP	2.19503	1.44108	3.34344	0.000250409	Transcript
POGLUT1	1.88132	1.20062	2.94796	0.00581877	Protein
POLE2	0.634096	0.437313	0.919427	0.0162569	Transcript
POLL	1.9592	1.04169	3.68484	0.0369167	Transcript
PPIP5K2	3.05143	1.43004	6.51116	0.00391415	Protein
PPP1R21	2.76543	1.43854	5.3162	0.002285	Protein
PRPS2	0.593452	0.384929	0.914935	0.0181535	Protein
PSD	1.40666	1.1076	1.78647	0.00514277	Transcript
PSME2	0.621947	0.440641	0.877853	0.00691576	Protein
PTPN21	1.99487	1.14332	3.48067	0.0150344	Transcript
RAB27A	0.562678	0.379672	0.833894	0.00417055	Protein
RAB8B	0.488972	0.261034	0.91595	0.0254755	Protein
RAD51AP1	0.60975	0.41853	0.888336	0.00997546	Transcript
RELT	0.563579	0.377657	0.84103	0.00499123	Transcript
RINT1	0.33819	0.14485	0.789591	0.0122092	Protein
RLN1	0.617676	0.396331	0.96264	0.0333245	Transcript
RLN2	0.659719	0.481054	0.904742	0.00984617	Transcript
RNA5SP283	0.568226	0.352908	0.914917	0.0200257	Transcript
RNF138	0.587826	0.38766	0.891348	0.0123674	Transcript
RP11-110J1.3	1.67369	1.1976	2.33904	0.00256233	Transcript
RP11-117B7.1	0.692834	0.51569	0.930827	0.0148606	Transcript
RP11-127L20.6	0.384106	0.224744	0.65647	0.000466845	Transcript
RP11-134N1.2	0.586509	0.404074	0.85131	0.00500402	Transcript
RP11-139H15.5	0.531184	0.315438	0.894491	0.0173454	Transcript
RP11-147L13.2	0.530761	0.29824	0.944568	0.0312501	Transcript
RP11-154J22.1	0.593952	0.404223	0.872733	0.00797183	Transcript
RP11-159J3.1	0.534585	0.306113	0.933579	0.0276953	Transcript
RP11-167P11.3	0.777479	0.637811	0.947731	0.0127264	Transcript
RP11-168J18.6	0.35715	0.172962	0.737479	0.00538416	Transcript
RP11-17L5.2	0.347544	0.162348	0.744001	0.00650013	Transcript
RP11-182N22.9	0.539815	0.347157	0.839388	0.00619454	Transcript
RP11-186B7.7	0.593637	0.370119	0.952139	0.0305083	Transcript
RP11-212P7.1	1.5969	1.07322	2.37611	0.0209721	Transcript
RP11-236F9.4	0.654732	0.487606	0.87914	0.0048535	Transcript
RP11-245D16.4	0.452575	0.297725	0.687966	0.000206927	Transcript
RP11-247L20.4	0.661445	0.458411	0.954404	0.027145	Transcript
RP11-272J7.5	0.560426	0.326881	0.96083	0.0352709	Transcript
RP11-27I1.4	0.666425	0.449882	0.987197	0.042946	Transcript
RP11-27K13.3	0.415937	0.244651	0.707143	0.00119642	Transcript
RP11-290F20.2	0.568958	0.359922	0.899399	0.0157878	Transcript
RP11-290F5.1	0.60844	0.443797	0.834164	0.00202669	Transcript
RP11-301O19.1	0.513493	0.325782	0.809361	0.00409111	Transcript
RP11-312H15.3	0.430398	0.250493	0.739511	0.00226828	Transcript
RP11-315I20.1	0.527795	0.317588	0.877133	0.0136703	Transcript
RP11-327P2.7	0.705193	0.500808	0.99299	0.0454735	Transcript
RP11-332H14.1	0.559623	0.337075	0.929105	0.0248162	Transcript
RP11-342K6.1	1.9366	1.2458	3.01045	0.00332039	Transcript
RP11-347C18.3	0.509064	0.328272	0.789424	0.00255897	Transcript
RP11-348N5.9	2.45158	1.39325	4.31382	0.00186945	Transcript
RP11-36C20.1	1.66588	1.10486	2.51177	0.0148535	Transcript
RP11-387D10.2	0.53092	0.318586	0.884771	0.0151073	Transcript
RP11-393B14.1	0.734067	0.570982	0.943732	0.015876	Transcript
RP11-396M11.1	2.19497	1.06952	4.50475	0.0320992	Transcript
RP11-398O21.2	0.462223	0.257348	0.830199	0.00980098	Transcript
RP11-408H1.3	0.656967	0.444207	0.971633	0.0353708	Transcript
RP11-430M15.1	0.680699	0.491866	0.942029	0.0203299	Transcript
RP11-45B20.3	1.70259	1.19269	2.43049	0.00338689	Transcript
RP11-464F9.21	0.64065	0.417815	0.982331	0.0411807	Transcript
RP11-468E2.12	0.567487	0.347223	0.927477	0.0238	Transcript
RP11-473N11.2	0.668134	0.476855	0.936139	0.0191063	Transcript
RP11-488P3.1	0.484136	0.290103	0.807946	0.005501	Transcript
RP11-490B18.5	0.368956	0.195847	0.695076	0.0020315	Transcript
RP11-490M8.1	1.53939	1.13112	2.09502	0.0060778	Transcript
RP11-500G22.4	0.634072	0.406463	0.989136	0.0446317	Transcript
RP11-53I6.3	0.572957	0.331784	0.989439	0.0457107	Transcript
RP11-559N14.5	0.74489	0.558297	0.993846	0.0452929	Transcript
RP11-561B11.2	0.494709	0.280899	0.871264	0.0148015	Transcript
RP11-567G11.1	1.40731	1.10731	1.78858	0.00521702	Transcript
RP11-568N6.1	0.441256	0.235436	0.827004	0.0106922	Transcript
RP11-56P2.2	0.511641	0.269958	0.969693	0.0399458	Transcript
RP11-571F15.3	1.63682	1.11121	2.41106	0.0126462	Transcript
RP11-573D15.2	0.710498	0.519959	0.970858	0.0319029	Transcript
RP11-596C23.6	0.564682	0.330863	0.963739	0.0361368	Transcript
RP11-598F7.5	0.475711	0.271643	0.833084	0.00935628	Transcript
RP11-609N14.4	0.746746	0.560734	0.994464	0.0457231	Transcript
RP11-679C8.2	0.526885	0.300679	0.92327	0.025162	Transcript
RP11-69M1.6	0.562699	0.369882	0.85603	0.00722818	Transcript
RP11-723P16.3	0.49856	0.260352	0.954718	0.0357502	Transcript
RP11-739L10.1	0.588353	0.361749	0.956904	0.0325587	Transcript
RP11-760D2.12	0.530137	0.333937	0.841613	0.00711947	Transcript
RP11-77K12.5	0.254166	0.133795	0.482831	2.86603e-05	Transcript
RP11-83A24.2	0.523616	0.310263	0.883682	0.0153897	Transcript
RP11-96K19.4	0.594354	0.367622	0.960923	0.0337886	Transcript
RP1-202O8.3	0.376192	0.209913	0.674185	0.00102177	Transcript
RP1-232L22__B.1	0.496524	0.327021	0.753886	0.00101662	Transcript
RP1-320J15.3	0.588046	0.401663	0.860916	0.00633396	Transcript
RP13-20L14.6	0.448589	0.238247	0.844634	0.01303	Transcript
RP1-71L16.2	0.528143	0.337047	0.827585	0.00533993	Transcript
RP3-430N8.8	0.611729	0.398857	0.938214	0.0243073	Transcript
RP3-439F8.1	0.62954	0.452712	0.875437	0.00594651	Transcript
RP3-474I12.7	1.65753	1.10465	2.48712	0.0146594	Transcript
RP4-616B8.4	0.348533	0.191215	0.635281	0.000579237	Transcript
RP4-644F6.3	0.801565	0.676702	0.949468	0.0104631	Transcript
RP4-769N13.6	0.593531	0.365515	0.963788	0.0349371	Transcript
RP5-1091N2.9	0.577006	0.34847	0.955422	0.0325819	Transcript
RP5-1180D12.1	0.618558	0.404555	0.945763	0.0265981	Transcript
RP5-857K21.9	1.26482	1.08785	1.47058	0.00225134	Transcript
RP5-884G6.2	0.448719	0.292566	0.688215	0.00024044	Transcript
RPL12L3	1.62395	1.03232	2.55465	0.0359435	Transcript
RSL24D1P11	0.499588	0.292588	0.853038	0.0110139	Transcript
RSPO4	1.29317	1.05667	1.58261	0.0125991	Transcript
RUFY4	0.779887	0.637651	0.953849	0.0155256	Transcript
SELENOS	0.418668	0.27547	0.636305	4.5685e-05	Protein
SEMA4D	0.46973	0.255904	0.862222	0.0147546	Protein
SGPP1	0.593179	0.38777	0.907397	0.0160394	Protein
SIM2	1.14462	1.01939	1.28523	0.0223228	Transcript
SIT1	0.753181	0.583008	0.973027	0.0300659	Transcript
SLC12A8	1.50118	1.05158	2.14299	0.0252918	Transcript
SLC23A3	1.46456	1.12316	1.90975	0.00483798	Transcript
SLC31A1	0.507431	0.325827	0.790255	0.0026869	Transcript
SLC35B3	1.61721	1.00169	2.61096	0.0491996	Transcript
SLC35C2	2.26979	1.21361	4.24512	0.0102866	Transcript
SLFN11	0.521821	0.353754	0.769734	0.00103981	Protein
SMIM7	0.563137	0.382187	0.829761	0.00368911	Protein
SMYD4	0.368266	0.176074	0.770243	0.0079698	Protein
SNORD38A	1.73344	1.07846	2.78619	0.0230911	Transcript
SNPH	1.55833	1.13197	2.14528	0.00652827	Transcript
SPCS1	0.410246	0.246219	0.683545	0.000624895	Protein
SPN	0.696153	0.520681	0.93076	0.0145177	Protein
SQLE	0.435241	0.278232	0.680851	0.000268614	Protein
SRGAP2D	0.665792	0.463109	0.957183	0.0280753	Transcript
SRPX2	1.78537	1.23069	2.59005	0.00226202	Protein
SSTR2	0.704173	0.533178	0.930007	0.0134646	Transcript
ST6GAL1	0.621192	0.461872	0.835468	0.00163916	Protein
STAM	1.72525	1.02573	2.90185	0.0398109	Protein
STXBP4	2.31564	1.29251	4.14865	0.00476624	Protein
SUGP2	0.640324	0.411823	0.995609	0.0477592	Protein
SULT4A1	1.44534	1.10904	1.88362	0.00641292	Transcript
TAF4B	0.684417	0.468926	0.998934	0.0493571	Transcript
TAP2	0.764189	0.615216	0.949236	0.0150631	Protein
TBCD	0.483429	0.287531	0.812794	0.00610903	Protein
TBX21	0.684679	0.509781	0.919582	0.011835	Transcript
TIRAP	0.671673	0.460432	0.97983	0.0388544	Transcript
TLDC2	1.54892	1.16264	2.06355	0.00279413	Transcript
TLE6	1.30473	1.02768	1.65647	0.0289504	Transcript
TM2D3	0.464144	0.260897	0.825727	0.00901519	Transcript
TMBIM4	2.17073	1.25978	3.74039	0.00524152	Transcript
TMEM109	0.467177	0.255727	0.853467	0.0133117	Protein
TMEM131	1.91092	1.01073	3.61285	0.0462822	Protein
TMEM170A	0.50557	0.309544	0.825736	0.00643104	Transcript
TMEM240	1.46692	1.01731	2.11525	0.0401826	Transcript
TMEM38B	0.656489	0.501872	0.858741	0.00213085	Transcript
TMEM39A	1.82242	1.00249	3.31295	0.0490544	Transcript
TMEM99	1.56081	1.13327	2.14963	0.00641059	Transcript
TMUB1	0.581488	0.388066	0.871316	0.00859997	Protein
TOMM7	0.508195	0.284917	0.906447	0.0218683	Protein
TRABD2B	1.48128	1.13108	1.93991	0.00430456	Transcript
TRAPPC6B	0.41017	0.206854	0.813325	0.0107245	Protein
TRIM55	1.30002	1.06901	1.58095	0.00857773	Transcript
TRIM69	0.658115	0.465917	0.929597	0.0175844	Transcript
TRIO	1.68695	1.01457	2.80493	0.0438286	Protein
UBE4A	0.33998	0.155496	0.743337	0.00686942	Protein
UCN	1.59515	1.1164	2.2792	0.0103261	Transcript
URB1	0.486188	0.241515	0.978735	0.0433652	Protein
USP27X	0.642441	0.417021	0.989713	0.0447642	Transcript
VTI1B	0.392397	0.177779	0.866106	0.0205683	Protein
WDR54	1.36546	1.0202	1.82758	0.0362238	Transcript
XK	0.573664	0.429877	0.765547	0.000160203	Transcript
XRCC4	2.12153	1.19488	3.76682	0.0102346	Protein
XXbac-B444P24.10	0.660187	0.4554	0.957063	0.0284088	Transcript
XX-FW83563B9.5	0.519503	0.317294	0.850579	0.00923294	Transcript
Z84723.1	0.712591	0.551196	0.921244	0.00970963	Transcript
ZMYM5	1.89842	1.15168	3.12935	0.0119448	Transcript
ZNF132	0.735521	0.555669	0.973585	0.0317867	Transcript
ZNF157	0.605927	0.41437	0.886038	0.00976513	Transcript
ZNF510	0.508887	0.295772	0.875562	0.0146893	Transcript
ZNF75D	0.326451	0.197521	0.539537	1.25955e-05	Transcript
