# Supplementary material for: Proteogenomic analysis of enriched HGSOC tumor epithelium identifies prognostic signatures and therapeutic vulnerabilities
Source: NPJ Precis Oncol. 2024 Mar 13;8:68. doi: 10.1038/s41698-024-00519-8 (PMC10937683; doi:10.1038/s41698-024-00519-8)
Supplement: Supplementary file 11 — SupplementalData8 [file 41698_2024_519_MOESM11_ESM.xlsx]

## Sheet: Sheet1
Supplementary Table 12
APOLLO-2 Cohort								Garsed D et al
Association with Progression-Free Survival (PFS)								Association with Progression-Free Survival (PFS)
		Univariate Analysis 1			Multivariate Analysis 2					Univariate Analysis 1			Multivariate Analysis 2
	Cases	Median PFS	HR (95% CI)	P value	AHR (95% CI)	P value			Cases	Median PFS	HR (95% CI)	P value	AHR (95% CI)	P value
Clusters 1,3, 4	40	13.1 mo.	Reference		Reference			Immune_Low	63	12.2 mo.	Reference		Reference
Cluster 2	30	31.2 mo.	0.22 (0.12 – 0.42)	<0.0001	0.17 (0.09 – 0.35)	<0.0001		Immune_High	59	35.9 mo.	0.64 (0.42 – 0.97)	0.032	0.64 (0.42 – 0.97)	0.035
Association with Overall Survival (OS)								Association with Overall Survival (OS)
		Univariate Analysis 1			Multivariate Analysis 2					Univariate Analysis 1			Multivariate Analysis 2
	Cases	Median OS	HR (95% CI)	P value	AHR (95% CI)	P value			Cases	Median OS	HR (95% CI)	P value	AHR (95% CI)	P value
Clusters 1,3, 4	40	35.6 mo.	Reference		Reference			Immune_Low	63	46.0 mo.	Reference		Reference
Cluster 2	30	Not reached	0.33 (0.16 – 0.66)	0.0009	0.32 (0.15 – 0.68)	0.003		Immune_High	59	143.0 mo.	0.44 (0.28 – 0.69)	0.0003	0.43 (0.27 – 0.69)	0.0004
APOLLO-2 Cohort
1. Median PFS or OS estimated using Kaplan-Meier method; Hazard ratio (HR) with 95% confidence interval (CI) for risk of disease progression or death estimated using Cox model, without adjustment of other covariates.
2. Adjusted hazard ratio (AHR) with (95% CI) for risk of disease progression or death estimated using Cox model adjusted for age, stage, tumor residual, NACT treatment, BRCA1/2 mutation status and PARP-inhibitor treatment.
Garsed D et al Cohort
1. Median PFS or OS estimated using Kaplan-Meier method; Hazard ratio (HR) with 95% confidence interval (CI) for risk of disease progression or death estimated using Cox model, without adjustment of other covariates.
2. Adjusted hazard ratio (AHR) with (95% CI) for risk of disease progression or death estimated using Cox model adjusted for age, stage, tumor residual and BRCA1/2 mutation status.
