# Supplementary material for: Proteogenomic analysis of enriched HGSOC tumor epithelium identifies prognostic signatures and therapeutic vulnerabilities
Source: NPJ Precis Oncol. 2024 Mar 13;8:68. doi: 10.1038/s41698-024-00519-8 (PMC10937683; doi:10.1038/s41698-024-00519-8)
Supplement: Supplementary file 12 — SupplementalData9 [file 41698_2024_519_MOESM12_ESM.xlsx]

## Sheet: Sheet1
CIBERSORT Cell type	logFC_cluster2VSother	P.Value	adj.P.Val
Macrophages M1	0.0638452	1.80929e-06	3.98043e-05
Plasma cells	0.0657039	0.00130794	0.0143874
T cells CD4 memory activated	0.0122707	0.00369717	0.0268003
T cells CD4 memory resting	-0.0713074	0.00602353	0.0268003
T cells CD8	0.0348669	0.00609097	0.0268003
Eosinophils	-0.0274953	0.0147517	0.0540897
NK cells resting	-0.0172747	0.0800309	0.223838
Mast cells activated	-0.0125951	0.0813956	0.223838
B cells memory	0.0112344	0.142379	0.348039
Mast cells resting	0.0139813	0.165142	0.363312
Macrophages M2	-0.0264457	0.294601	0.589202
T cells CD4 naive	-0.00356005	0.333141	0.610759
NK cells activated	-0.00924135	0.401618	0.679661
Macrophages M0	-0.0192313	0.456909	0.718
B cells naive	-0.0122582	0.542179	0.795195
Neutrophils	-0.000538238	0.636159	0.861898
T cells follicular helper	-0.00332806	0.705789	0.861898
T cells gamma delta	-0.0010613	0.790936	0.861898
Dendritic cells activated	0.00350881	0.821299	0.861898
Monocytes	-0.00224538	0.835606	0.861898
T cells regulatory (Tregs)	0.00188823	0.851246	0.861898
Dendritic cells resting	-0.000717184	0.861898	0.861898
