# Supplementary material for: Proteogenomic analysis of enriched HGSOC tumor epithelium identifies prognostic signatures and therapeutic vulnerabilities
Source: NPJ Precis Oncol. 2024 Mar 13;8:68. doi: 10.1038/s41698-024-00519-8 (PMC10937683; doi:10.1038/s41698-024-00519-8)
Supplement: Supplementary file 13 — SupplementalData10 [file 41698_2024_519_MOESM13_ESM.xlsx]

## Sheet: Sheet2
Accession	Gene	logFC_CCP2vsOTHER	P#Value	adj#P#Val	CorrelatedwithPFS
P32455	GBP1	1.91884	2.2e-09	8.63e-06	NO
Q96PP8	GBP5	1.85316	5.68e-10	4.46e-06	NO
Q03519	TAP2	1.61912	1.06e-07	0.00023288	YES
Q96PP9	GBP4	1.53745	2.75e-07	0.000308177	NO
P14902	IDO1	1.42615	2.57e-05	0.00385748	NO
P28907	CD38	1.38813	7.33e-06	0.00155616	NO
P61769	B2M	1.365	7.27e-07	0.000407782	NO
Q03518	TAP1	1.34558	1.69e-07	0.000266138	NO
P23381	WARS	1.32545	1.41e-05	0.0025808	NO
Q8NHV1	GIMAP7	1.27562	4.8e-07	0.000407782	NO
P20036	HLA-DPA1	1.27019	0.000816634	0.0337614	NO
O15117	FYB1	1.25029	1.7e-06	0.00063615	NO
O95236	APOL3	1.24452	0.000113326	0.00906518	NO
P32456	GBP2	1.20464	2.05e-07	0.000268487	NO
Q8NHJ6	LILRB4	1.20205	4.2e-06	0.00117704	NO
O15533	TAPBP	1.1929	2.68e-06	0.000909467	NO
P29728	OAS2	1.18606	5.19e-05	0.00559407	NO
P04179	SOD2	1.18124	0.000258558	0.016512	NO
P30273	FCER1G	1.17381	0.000209408	0.014059	NO
Q14314	FGL2	1.16129	6.88e-07	0.000407782	NO
Q9BQE5	APOL2	1.15233	0.000191199	0.0132908	NO
P05161	ISG15	1.13947	0.000278397	0.0171518	NO
Q9BY50	SEC11C	1.13843	0.000434903	0.0226236	NO
Q9UI08	EVL	1.13743	1.26e-05	0.00240738	NO
P13796	LCP1	1.13276	1.5e-06	0.000590277	NO
Q7Z6I6	ARHGAP30	1.12898	9.35e-06	0.00193219	NO
Q96RQ9	IL4I1	1.12678	8.8e-05	0.00776338	NO
P01889	HLA-B	1.11673	6.17e-05	0.00630342	NO
Q9Y6N5	SQOR	1.10755	9.17e-05	0.00791788	NO
O14879	IFIT3	1.10687	6.5e-05	0.00648854	NO
Q9NUV9	GIMAP4	1.10671	1.37e-06	0.000567947	NO
P43403	ZAP70	1.10166	4.44e-06	0.00119242	NO
Q96F15	GIMAP5	1.10057	8.55e-07	0.000447821	NO
P01903	HLA-DRA	1.0869	0.000360351	0.0199335	NO
P13498	CYBA	1.08179	1.19e-07	0.00023288	NO
P25774	CTSS	1.07981	6.81e-07	0.000407782	NO
Q16719	KYNU	1.07153	0.000298502	0.0176296	NO
P42224	STAT1	1.06971	6.32e-07	0.000407782	NO
P04839	CYBB	1.0695	0.000183433	0.0129808	NO
P09913	IFIT2	1.06367	7.23e-05	0.0069257	NO
P09914	IFIT1	1.06243	0.000193375	0.0133242	NO
Q8NB16	MLKL	1.058	1.8e-05	0.00298298	NO
P08575	PTPRC	1.05323	9.62e-07	0.000472401	NO
P52790	HK3	1.05259	4.43e-05	0.00519199	NO
P29466	CASP1	1.05083	0.000177502	0.0126753	NO
P30511	HLA-F	1.04071	2.99e-06	0.000938582	NO
Q9HC16	APOBEC3G	1.0371	3.37e-06	0.00101794	NO
Q86UX7	FERMT3	1.03091	2.78e-06	0.000909467	NO
P09467	FBP1	1.03025	0.000277189	0.0171518	NO
Q9C002	NMES1	1.02087	0.000138312	0.0102778	NO
Q9BWW8	APOL6	1.01953	4e-06	0.00116359	NO
Q9UL46	PSME2	1.01434	4.92e-07	0.000407782	YES
P16150	SPN	0.997054	2.21e-06	0.000787765	YES
Q9BX59	TAPBPL	0.991014	2.55e-05	0.00385748	NO
O95786	DDX58	0.989886	0.000111442	0.00906518	NO
Q8WXG1	RSAD2	0.989385	0.000100376	0.00829953	NO
P20701	ITGAL	0.979885	6.2e-07	0.000407782	NO
Q13094	LCP2	0.979407	5.51e-06	0.00134174	NO
Q8WWP7	GIMAP1	0.973356	1.59e-05	0.00271485	NO
Q9BZZ2	SIGLEC1	0.967837	0.000127634	0.00973362	NO
P34910	EVI2B	0.966513	4.94e-05	0.0054614	NO
Q9BYX4	IFIH1	0.955697	2.96e-05	0.00418509	NO
O14933	UBE2L6	0.953294	6.57e-06	0.00143402	NO
P28068	HLA-DMB	0.947586	3.92e-05	0.00473367	NO
Q9UBW5	BIN2	0.934249	1.5e-05	0.00264536	NO
P08571	CD14	0.931074	0.000248841	0.0162887	NO
Q9Y5S1	TRPV2	0.928548	3.14e-05	0.00426158	NO
P13747	HLA-E	0.917778	4.55e-06	0.00119242	NO
Q8ND71	GIMAP8	0.915085	5.64e-06	0.00134174	NO
Q6GTX8	LAIR1	0.914569	7.93e-05	0.00724474	NO
Q96AZ6	ISG20	0.904015	3.26e-05	0.00426158	NO
P17693	HLA-G	0.897908	6.06e-06	0.00140066	NO
P15907	ST6GAL1	0.897794	0.000139823	0.0102778	YES
Q9BXD5	NPL	0.890258	0.000490763	0.0247112	NO
P42331	ARHGAP25	0.888064	1.37e-06	0.000567947	NO
Q14005	IL16	0.883493	2.96e-05	0.00418509	NO
P19971	TYMP	0.883064	0.000288004	0.0172249	NO
Q86VB7	CD163	0.874893	0.000365866	0.0200255	NO
Q92835	INPP5D	0.869166	7.37e-05	0.00697915	NO
Q5EBM0	CMPK2	0.867891	0.000252588	0.0163973	NO
Q92619	ARHGAP45	0.866868	6.18e-05	0.00630342	NO
P31146	CORO1A	0.858554	0.000461054	0.0235168	NO
Q92608	DOCK2	0.856172	1.03e-05	0.00208257	NO
Q14956	GPNMB	0.832902	2.98e-05	0.00418509	NO
Q9UII4	HERC5	0.83218	2.14e-05	0.00343446	NO
O95466	FMNL1	0.824046	9.48e-05	0.00804012	NO
P01920	HLA-DQB1	0.819129	0.000821194	0.0337721	NO
Q5VYY1	ANKRD22	0.815395	8.4e-05	0.00749354	NO
P51159	RAB27A	0.813904	0.000114252	0.00906518	YES
P32942	ICAM3	0.81241	1.07e-06	0.000492979	NO
Q9Y6K5	OAS3	0.810997	0.00066857	0.0309192	NO
Q06323	PSME1	0.808324	3.66e-05	0.00459735	NO
Q8IVG5	SAMD9L	0.807887	0.000302721	0.0176334	NO
P19878	NCF2	0.807472	0.00044497	0.0228447	NO
O75558	STX11	0.800857	0.000289457	0.0172249	NO
P20138	CD33	0.799671	0.000796793	0.0336353	NO
O60496	DOK2	0.797449	1.52e-05	0.00264536	NO
P01780	IGHV3-7	0.790936	0.000201381	0.0137552	NO
O60603	TLR2	0.786457	0.000222663	0.0148222	NO
P55160	NCKAP1L	0.785938	0.000132706	0.0100231	NO
Q15646	OASL	0.7831	5.27e-05	0.00559407	NO
P05107	ITGB2	0.782782	0.000288723	0.0172249	NO
Q6JBY9	RCSD1	0.776092	0.000744214	0.0323989	NO
P33241	LSP1	0.769933	0.00094367	0.037627	NO
P28065	PSMB9	0.765818	8.2e-05	0.00740622	NO
O43586	PSTPIP1	0.759998	0.000140003	0.0102778	NO
Q63HN8	RNF213	0.757376	3.69e-05	0.00459735	NO
Q8N8A2	ANKRD44	0.752427	1.24e-05	0.00240738	NO
Q15027	ACAP1	0.747545	8.95e-05	0.00781156	NO
Q96J88	EPSTI1	0.743187	0.00118168	0.0423587	NO
O60234	GMFG	0.738989	0.000525907	0.0261456	NO
O60711	LPXN	0.734851	0.000603182	0.0287151	NO
Q9H939	PSTPIP2	0.732975	0.000256783	0.016512	NO
P08567	PLEK	0.729779	5.24e-05	0.00559407	NO
P42768	WAS	0.729058	4.73e-06	0.00119746	NO
Q8TD55	PLEKHO2	0.725006	4.39e-05	0.00519199	NO
P40306	PSMB10	0.720575	0.000408508	0.0215358	NO
P51606	RENBP	0.720066	3.31e-05	0.00426158	NO
Q7Z5R6	APBB1IP	0.714863	0.000588956	0.0282089	NO
O15247	CLIC2	0.71183	4.86e-05	0.0054614	YES
P19474	TRIM21	0.697876	4.62e-05	0.00534068	NO
P22897	MRC1	0.694013	0.000319369	0.0183113	NO
P26010	ITGB7	0.693123	9.52e-05	0.00804012	NO
P20702	ITGAX	0.692948	0.000853625	0.034923	NO
P83111	LACTB	0.689102	7.53e-05	0.00700485	NO
P29590	PML	0.686741	0.00110118	0.0410886	NO
Q8NF50	DOCK8	0.67902	2.58e-05	0.00385748	NO
Q13075	NAIP	0.678863	0.000904788	0.0362608	NO
P14317	HCLS1	0.678842	0.00114266	0.0416839	NO
Q8IY21	DDX60	0.672329	0.000354855	0.0197687	NO
Q9BQE4	SELENOS	0.670075	2.6e-05	0.00385748	YES
Q16678	CYP1B1	0.668171	0.000730534	0.0322379	YES
P11117	ACP2	0.661534	0.000204675	0.0138597	NO
P16070	CD44	0.65943	0.0010767	0.0408575	NO
P15498	VAV1	0.658366	0.00111367	0.0412637	NO
O95379	TNFAIP8	0.657026	3.85e-05	0.00472072	NO
P80217	IFI35	0.656553	0.000266614	0.0168891	NO
Q9Y4H4	GPSM3	0.654198	0.000632939	0.0297709	NO
Q96RU3	FNBP1	0.646926	0.000231387	0.0152735	NO
Q86YV0	RASAL3	0.646163	4.93e-05	0.0054614	NO
Q13287	NMI	0.645683	0.00100374	0.0391821	NO
Q00978	IRF9	0.645572	0.0001228	0.00955044	NO
Q8N884	CGAS	0.634969	0.000775082	0.0332692	YES
Q9H5X1	FAM96A	0.634226	1.82e-05	0.00298298	NO
O95183	VAMP5	0.632366	6.25e-06	0.00140373	NO
Q15052	ARHGEF6	0.627339	0.00101318	0.0391821	NO
Q8IYM9	TRIM22	0.626588	0.000707777	0.0319516	NO
Q6ZS81	WDFY4	0.62146	0.00101202	0.0391821	NO
Q06187	BTK	0.619382	6.61e-05	0.00648854	NO
Q96BY6	DOCK10	0.615119	0.00106508	0.0406127	NO
P61225	RAP2B	0.599165	0.000153363	0.011052	NO
O00160	MYO1F	0.597416	0.00147653	0.0497651	NO
O75995	SASH3	0.594115	0.000879759	0.0354801	NO
Q9BYK8	HELZ2	0.593388	0.000486558	0.0246575	NO
Q9H4E7	DEF6	0.592408	0.000125885	0.00969435	NO
P07948	LYN	0.589403	5.85e-05	0.00612397	NO
Q9Y592	CEP83	-0.611917	0.000387396	0.020983	NO
Q9H6S3	EPS8L2	-0.66175	0.000335608	0.01883	NO
P78559	MAP1A	-0.694689	0.000989968	0.038881	NO
Q16658	FSCN1	-0.769844	0.000800739	0.0336353	NO
Q96IZ0	PAWR	-0.770509	3.25e-05	0.00426158	NO
P35568	IRS1	-0.792279	0.000407703	0.0215358	NO
Q96RW7	HMCN1	-0.855841	0.000515994	0.0258161	NO
Q13454	TUSC3	-0.92239	0.000147145	0.0107021	NO
Q8TD06	AGR3	-1.25016	0.000736842	0.0323346	NO
Q9BW30	TPPP3	-1.42664	0.000579167	0.0280601	NO
