# Supplementary material for: Proteogenomic analysis of enriched HGSOC tumor epithelium identifies prognostic signatures and therapeutic vulnerabilities
Source: NPJ Precis Oncol. 2024 Mar 13;8:68. doi: 10.1038/s41698-024-00519-8 (PMC10937683; doi:10.1038/s41698-024-00519-8)
Supplement: Supplementary file 14 — SupplementalData11 [file 41698_2024_519_MOESM14_ESM.xlsx]

## Sheet: Sheet1
RPPA Antibody Name	logFC_CCP2vsOTHER	P#Value	adj#P#Val
CD45	1.30232	1.21e-06	0.000377532
HLA-DR/DP/DQ/DX	1.29156	0.0302652	0.519504
Cofilin S3	1.10223	0.0413614	0.543327
Stat1 S727	1.05996	0.000787403	0.0576122
Microglobulin beta-2	0.676041	7.46e-05	0.0115931
GRB2	0.558362	0.000266667	0.0276444
Lck TOTAL	0.520541	0.000926241	0.0576122
PKC zeta/lambda T410/403	0.445978	0.0112453	0.291441
Biliverdin Reductase	0.421982	0.0186956	0.387621
HLA-DR	0.421101	0.00659466	0.256367
Caspase 7 cleaved D198	0.401016	0.0461003	0.543327
ZAP70	0.38425	0.00164387	0.0852071
PDGFR beta Y751	0.37023	0.0334086	0.519504
Beclin-1	0.363283	0.0170715	0.37923
AKT TOTAL	0.358016	0.0278251	0.509036
PD-L1 biocare	0.336501	0.0102154	0.288818
SHIP1 Y1020	0.309589	0.00237711	0.105612
MyD88	0.278185	0.0353919	0.524137
Ezrin Y353	0.267035	0.00878718	0.276811
FGFR S653/654	0.226708	0.00890067	0.276811
PD-L1 E1L3N	0.224569	0.041328	0.543327
Etk Y40	0.219526	0.0250377	0.48667
Histone H4 Acetyl Lys 8	-0.259155	0.0328396	0.519504
IL11	-0.263276	0.0474546	0.543327
Catenin beta	-0.459699	0.0136305	0.326084
