# Supplementary material for: Proteogenomic analysis of enriched HGSOC tumor epithelium identifies prognostic signatures and therapeutic vulnerabilities
Source: NPJ Precis Oncol. 2024 Mar 13;8:68. doi: 10.1038/s41698-024-00519-8 (PMC10937683; doi:10.1038/s41698-024-00519-8)
Supplement: Supplementary file 15 — SupplementalData12 [file 41698_2024_519_MOESM15_ESM.xlsx]

## Sheet: Sheet1
Accession	Protein	Gene	VOA1300#2_ROv2_Pre#x	VOA1300#3_ROv3_Post	VOA1306#2_ROv2_Post	VOA1306#3_ROv3_Post	VOA1306#4_ROv4_Pre	VOA1591j_LOv1	VOA1630a_ROv1_Pre	VOA1630g_ROv4_Post	VOA1630i_Om1_Post	VOA1630k_SBwl1_Post	VOA163b_LOv1_Post	VOA163e_LOv3_Post	VOA163f_LOv3_Pre	VOA1798a_ROv1_Pre	VOA1798e_ROv3_Post	VOA1798g_ROv4_Pre	VOA2451a_Om1_Post	VOA2451b_Om1_Pre	VOA2451d_Om2_Post	VOA2451e_ROv1_Pre	VOA2451f_ROv1	VOA2451h_LOv1_Pre	VOA3293a_RGrn1_Post	VOA3293b_RGrn1_Pre	VOA3293e_ROv1	VOA3293f_ROv1	VOA3293g_ROv2	VOA3293h_ROv2_Pre#x	VOA3293i_ROv3_Post	VOA3293j_ROv3#x	VOA3981c_Om1_Pre	VOA3981d_Om1	VOA3981e_Bld1_Pre	VOA3981g_ROv1_Pre	VOA3981h_ROv1_Pre	VOA3981i_LOv1_Post	VOA3981j_LOv1_Post	VOA3981k_CDS1_Post	VOA3981l_CDS1_Post	VOA4309a_LOv1_Pre	VOA4309b_LOv1_Pre	VOA4309c_ROv1	VOA4309d_ROv1_Post	VOA4309e_ROv2_Pre	VOA4309f_ROv2_Pre	VOA4309g_CDS1_Pre	VOA4309h_CDS1_Post
A0A075B6H9	LV469_HUMAN Immunoglobulin lambda variable 4-69 OS=Homo sapiens GN=IGLV4-69 PE=1 SV=1	IGLV4-69	0.722333	-1.18457	0.0740528	-0.235799	0.503716	-0.0583254	-1.73137	-2.07892	0.179813	0.00123359	-1.22737	-0.144046	-1.2801	0.596362	-0.107468	1.03045	-0.552089	-0.0603339	-0.729767	-0.893113	-0.198344	-0.225649	-1.62818	0.225261	-0.132535	-0.568726	0.00469451	-0.587726	0.0487919	-0.129772	1.23045	-0.0263833	-0.723643	-0.0950568	-0.660728	-0.979917	-0.889844	0.217791	-0.722288	4.53822	4.57029	0.110883	1.03766	2.62993	2.71581	0.113753	2.59074
A0A075B6I0	LV861_HUMAN Immunoglobulin lambda variable 8-61 OS=Homo sapiens GN=IGLV8-61 PE=3 SV=7	IGLV8-61	1.56826	0.0652927	1.13539	-0.00287992	1.4011	0.390369	-2.37111	-1.06982	-0.0984266	-1.14008	-0.101922	-0.910281	-0.252163	0.080111	-0.219595	0.90557	0.9137	1.03314	-0.106932	-0.267141	-0.45972	-1.29077	-1.01328	-1.05431	0.898308	0.540601	-0.0664151	0.0274479	0.345669	0.283664	-0.197879	-1.65329	-1.64	-0.218926	-2.38732	-2.29292	0.0424389	-2.15689	-2.06512	-0.156674	-0.947551	-0.209354	-0.988335	-1.09418	-0.0182725	0.80229	-0.256178
A0A087WSY6	KVD15_HUMAN Immunoglobulin kappa variable 3D-15 OS=Homo sapiens GN=IGKV3D-15 PE=3 SV=6	IGKV3D-15	1.02807	-0.911954	0.29637	1.08166	0.276535	-0.00626837	0.0825591	-0.586842	1.99285	-0.705683	-0.900377	0.61483	-1.32214	1.09185	1.1689	2.08757	-0.164848	0.569307	0.171013	0.196492	-0.993003	-1.15276	-0.152634	-0.94463	0.252651	0.0638987	-0.875898	0.537725	-0.115703	-0.515577	0.801158	0.565581	-1.15756	-1.10156	-1.33922	-0.727958	-1.10706	-1.18116	-0.536076	-1.15606	-0.23362	0.828679	-0.936897	-1.28838	0.186932	1.31355	0.0242395
A0A0A0MS15	HV349_HUMAN Immunoglobulin heavy variable 3-49 OS=Homo sapiens GN=IGHV3-49 PE=3 SV=1	IGHV3-49	-0.713562	-1.54483	-1.18368	-2.83926	-1.94364	-0.671856	-1.88821	-1.54346	-1.39348	-1.53752	0.719599	-0.400041	-1.91822	0.498957	0.207179	1.01513	-1.02886	-0.946084	-0.510485	-1.77007	-1.62672	-1.8975	-2.13527	-1.35488	-0.78212	-0.732168	-1.23625	-0.485535	-0.62289	-1.57064	0.159465	0.00140108	-1.65629	-1.02088	-1.95906	-0.262612	-1.40254	-0.509685	-0.802787	-1.80003	-0.307536	1.56472	-1.14503	-1.09965	-0.349978	0.269868	0.118938
A0A0B4J1U7	HV601_HUMAN Immunoglobulin heavy variable 6-1 OS=Homo sapiens GN=IGHV6-1 PE=3 SV=1	IGHV6-1	0.209378	-1.26206	0.0948523	0.79765	0.436493	1.69585	0.0874135	-0.543798	0.760188	0.160245	-0.872501	0.107547	-1.11289	1.28663	0.964124	1.38511	0.52108	0.825303	0.382841	0.52068	-0.0523055	-0.388371	-0.4795	-0.482485	0.337041	-0.177031	-0.13253	0.30537	0.0308042	-0.313194	1.13506	0.513367	-0.768392	-0.323571	-0.580624	-2.37164	-1.16664	-0.592382	-1.64208	0.131711	0.211118	0.723555	-0.0570083	0.994243	1.46918	1.45678	1.00929
A0A0B4J1V0	HV315_HUMAN Immunoglobulin heavy variable 3-15 OS=Homo sapiens GN=IGHV3-15 PE=3 SV=1	IGHV3-15	0.550751	-1.15502	0.476294	0.519566	-0.0933736	-0.0558476	-1.31758	-1.16576	0.597895	0.0773432	-1.08721	0.106034	-1.77183	0.916003	0.0881406	1.48093	-0.0759963	0.326439	0.052363	-0.205984	-0.566617	-0.558885	-1.24471	-0.513103	-0.211813	0.0279059	-0.758141	-0.103577	-0.0283665	-0.373237	0.400067	0.510947	-1.43456	-0.322635	-1.45257	-0.271998	-1.22979	-0.31216	-0.339375	-0.699991	-0.191896	0.90199	-0.558074	1.5831	0.312727	1.13907	0.507068
A0A0B4J1X5	HV374_HUMAN Immunoglobulin heavy variable 3-74 OS=Homo sapiens GN=IGHV3-74 PE=3 SV=1	IGHV3-74	0.699133	-1.22348	-0.140664	0.143525	-0.199711	0.687185	-0.637929	-0.197927	1.33187	0.542675	-0.927249	-0.384141	-1.38811	0.942932	0.85863	0.159278	0.375069	0.29418	-0.114065	-0.303655	-0.482396	-0.852736	-0.702225	-0.142726	-0.887926	-0.105978	-1.19824	0.141858	-0.206002	-0.705616	0.220668	0.301363	-0.901657	-0.25467	0.0485745	-0.891872	-1.01646	-0.420933	-1.25455	-0.334835	-0.66695	0.720942	-0.0961208	-0.163237	0.29166	0.851272	0.125406
A0A0B4J1Y8	LV949_HUMAN Immunoglobulin lambda variable 9-49 OS=Homo sapiens GN=IGLV9-49 PE=1 SV=1	IGLV9-49	2.27678	0.195125	-0.158689	-2.40642	-0.229555	-0.247194	0.124747	0.102508	6.16421	5.3565	-0.746705	-0.309236	-0.975778	0.623653	0.470644	0.239693	0.350664	-0.0223541	-0.383983	-0.345892	-0.0269167	-1.85737	0.0159253	-0.164977	0.203325	0.727738	-0.45748	0.074906	0.261143	0.167469	0.31898	0.334274	-0.262589	-0.642869	0.0398079	-0.8197	-0.373227	0.30813	-0.282949	-0.167351	0.644773	0.156052	0.320283	0.0627651	0.329709	1.70085	0.905696
A0A0B4J2H0	HV69D_HUMAN Immunoglobulin heavy variable 1-69D OS=Homo sapiens GN=IGHV1-69D PE=3 SV=1	IGHV1-69D	0.188518	-0.314696	-0.210937	0.115494	-0.982406	0.124324	0.669	-0.000408638	0.771104	0.0757317	-0.211903	-0.527317	-0.444664	-0.00866103	0.317999	0.415071	0.699633	0.425683	0.0278635	0.207622	-0.00665038	-0.351345	0.143995	-0.12251	0.189731	-0.281025	0.145916	-0.35361	-0.111524	0.000318434	0.93295	0.779397	0.105391	0.601277	0.00669365	-0.147447	0.119161	0.115016	0.12009	0.0957623	0.0370564	0.938405	-0.0328772	0.0573734	0.332831	0.612711	0.406898
A0A0C4DH31	HV118_HUMAN Immunoglobulin heavy variable 1-18 OS=Homo sapiens GN=IGHV1-18 PE=3 SV=1	IGHV1-18	0.40378	-0.863215	-0.619392	0.371321	-0.854544	-0.584484	-0.269123	1.03904	0.200952	0.764117	-0.531924	0.556877	-0.124278	0.535343	0.175759	1.37167	-0.133781	0.247361	0.139658	-0.430293	-0.996282	-1.48785	-0.344911	-0.337212	-0.468826	-0.511431	-1.14617	0.0247062	-0.823823	-0.85649	0.156805	0.311627	-0.617974	-0.250798	-0.624167	-0.28812	-0.409115	0.178222	-0.0449441	-1.56378	-0.310509	0.489276	-0.0554769	-0.638448	0.367055	2.08486	1.62613
A0A0C4DH33	HV124_HUMAN Immunoglobulin heavy variable 1-24 OS=Homo sapiens GN=IGHV1-24 PE=3 SV=1	IGHV1-24	0.336215	-0.32316	0.0703249	0.219613	-0.0152952	0.230839	0.00431148	-0.212854	-0.426836	-0.755148	-0.319934	-0.0100347	-0.318562	0.387733	0.192259	0.550744	-0.266772	0.0459938	0.397332	0.0476556	-0.654901	-0.422451	-0.0959546	-0.310437	-1.03856	-0.27999	-0.0430766	0.0305847	-0.614604	-0.459809	0.0641618	0.17225	-0.610579	-0.287203	-0.102149	-0.418841	-0.278965	0.046246	0.100087	0.0713693	0.173401	0.925081	0.343714	0.53771	0.369538	3.02478	1.79518
A0A0C4DH34	HV428_HUMAN Immunoglobulin heavy variable 4-28 OS=Homo sapiens GN=IGHV4-28 PE=3 SV=1	IGHV4-28	-0.259716	-1.41244	0.0617753	1.03195	-0.173811	-1.42242	-0.121504	-1.23658	0.84457	-0.249367	-1.4535	-0.839101	-1.63391	1.29425	0.857197	1.62758	-0.196446	1.08431	0.805451	0.166791	0.364764	-0.185348	0.122869	0.415941	0.907086	-0.0158237	-0.486735	0.138637	0.367431	-0.508533	1.36094	1.34057	-0.897301	0.735226	-0.981219	-1.0134	-0.880131	-0.626286	-0.912428	-1.46899	-0.738158	-0.173981	-1.66886	-1.23341	-0.180418	0.264979	-0.290453
A0A0C4DH38	HV551_HUMAN Immunoglobulin heavy variable 5-51 OS=Homo sapiens GN=IGHV5-51 PE=3 SV=1	IGHV5-51	0.329305	-0.930007	-0.0244625	0.354235	0.250233	0.678887	0.110754	-0.557198	0.124255	0.0633539	-0.467917	0.288842	-0.669487	1.56305	0.960336	1.49116	0.187114	0.324613	0.297615	0.152068	-0.281285	-0.281679	-0.434349	-0.388669	0.209332	-0.00667571	-0.254937	0.110114	-0.0736109	-0.16263	0.506002	0.349714	0.00825794	0.619115	-0.188127	-0.238526	-0.843251	0.00150983	0.0652891	0.0825169	0.304289	0.512958	-0.134628	0.136161	0.258737	0.814802	0.890027
A0A0C4DH43	HV70D_HUMAN Immunoglobulin heavy variable 2-70D OS=Homo sapiens GN=IGHV2-70D PE=3 SV=1	IGHV2-70D	0.142408	-0.15131	-2.7531	-0.238036	-3.72629	-0.352355	-1.86126	-1.38863	0.111769	0.12678	-0.00190394	-0.137131	-0.10817	-0.0569313	0.0928199	1.58996	-1.40782	-3.19609	-0.207284	-0.493389	-0.498949	-0.560099	-0.0185652	-0.461607	2.00676	-0.0421451	0.616681	0.812763	1.07061	0.505159	0.471437	3.03414	0.542277	-0.0467801	0.09625	-0.108647	0.169578	1.39293	-0.137239	0.13347	-0.227836	0.519545	0.022102	0.338359	0.0667533	1.54423	-0.0400594
A0A0C4DH68	KV224_HUMAN Immunoglobulin kappa variable 2-24 OS=Homo sapiens GN=IGKV2-24 PE=3 SV=1	IGKV2-24	0.410687	-0.176917	-0.161619	0.113838	0.0130554	0.141014	-0.132567	3.67687	3.02147	0.110661	-0.156999	-0.840861	-0.408281	0.135884	0.0643646	0.319648	-0.18625	0.130449	-1.75303	-0.255265	-1.06831	-0.0888422	0.118139	-1.10065	-1.00572	-1.30718	-1.45565	0.558352	-0.635732	-0.896515	-0.124633	0.643208	-0.235151	-0.167695	-0.124173	-1.07415	-0.0334001	-0.686619	-0.916699	-0.63009	0.290844	0.652806	-0.5433	-0.988507	-0.0651488	3.74011	4.17183
A0AV96	RBM47_HUMAN RNA-binding protein 47 OS=Homo sapiens GN=RBM47 PE=1 SV=2	RBM47	0.0995931	0.29566	0.83099	0.538807	0.624421	-0.493347	0.47666	0.0116308	0.260793	0.484614	0.529912	0.46297	0.606897	0.0652164	-0.296526	-0.0306896	-0.396572	-0.465867	-0.459902	0.214394	0.0249335	-0.0201421	-0.251106	-0.475129	-0.275882	-0.269277	-0.956092	-0.921357	-0.977911	-0.40593	-0.174353	-0.384557	0.717158	0.159934	0.322511	0.993157	0.78141	-0.360055	-0.331017	-0.296422	-0.269566	0.131643	-0.114652	0.437856	0.000317964	-0.15405	-0.177173
A0AVF1	IFT56_HUMAN Intraflagellar transport protein 56 OS=Homo sapiens GN=TTC26 PE=2 SV=1	TTC26	-0.276291	-0.370676	-0.107876	0.0797647	0.036666	0.300796	-0.430604	-0.506337	-0.394996	-0.412494	0.00376582	-0.162857	-0.73827	-0.0975143	0.0867421	0.0353813	-0.0655718	-0.464168	-0.301531	-0.210701	0.1356	0.0472021	0.816814	0.844217	0.583361	0.525775	0.282618	0.186289	0.211063	-0.0191098	-0.377172	-0.498598	-0.306181	0.204155	0.354921	0.2823	0.196307	0.163081	0.0119569	-0.149985	-0.974429	-0.480723	-0.414228	-0.0351976	-0.403911	-0.264582	-0.433621
A0AVT1	UBA6_HUMAN Ubiquitin-like modifier-activating enzyme 6 OS=Homo sapiens GN=UBA6 PE=1 SV=1	UBA6	0.423834	0.166396	-0.297353	-0.26593	-0.416871	-0.0998686	0.89613	1.03225	0.410354	0.207274	0.13178	0.00713757	-0.227961	-0.233058	-0.326977	-0.036702	0.000267915	0.0379204	0.318526	0.276423	0.469468	0.702732	0.074495	-0.232409	-0.30094	-0.0853959	-0.275031	-0.138394	-0.200978	-0.0401072	0.000509441	-0.0635561	-0.0492346	-0.0642888	0.221513	0.133876	0.196308	0.17584	0.211592	0.812633	0.662961	0.955556	1.61766	0.288047	0.290633	0.576466	0.87806
A0FGR8	ESYT2_HUMAN Extended synaptotagmin-2 OS=Homo sapiens GN=ESYT2 PE=1 SV=1	ESYT2	-0.346682	-0.425237	0.911718	0.137775	0.608056	-0.0437439	-0.553768	-0.523098	-0.437581	-0.884497	0.987179	0.503934	0.708603	0.0913345	-0.0556609	0.078555	0.160751	0.0579027	0.315532	0.272595	0.0590615	0.195584	-0.883145	-0.892792	-0.966446	-0.913598	-0.98547	-1.24053	-1.08345	-0.792487	0.104586	0.0485436	0.170818	0.341316	-0.0340738	0.0712717	0.0630961	-0.0301469	-0.0917309	0.608702	0.244841	0.95074	1.18833	1.10998	0.206354	0.345314	0.842905
A0JNW5	UH1BL_HUMAN UHRF1-binding protein 1-like OS=Homo sapiens GN=UHRF1BP1L PE=1 SV=2	UHRF1BP1L	0.216591	0.343685	0.371086	0.341349	-0.194076	-0.453813	1.03027	0.157884	0.669126	0.842709	0.904615	0.384154	0.485714	0.166397	-0.128021	0.0270028	0.0464811	0.134623	0.677321	-0.137465	-0.104066	-0.340361	0.0209451	0.0677838	-0.116133	0.0628906	-0.308739	-0.148179	0.011595	-0.0263559	0.139652	0.0336218	0.144032	0.0159627	0.210499	0.0807567	0.112279	0.663039	1.00292	0.423174	0.566744	0.0753202	0.056146	0.214349	0.00132045	-0.0261881	0.0784063
A0M8Q6	IGLC7_HUMAN Immunoglobulin lambda constant 7 OS=Homo sapiens GN=IGLC7 PE=1 SV=3	IGLC7	1.35344	-0.937631	1.23401	1.10073	1.43111	0.157021	-0.370884	-0.80487	0.0465058	-0.256015	-1.68101	-0.535124	-1.5204	1.19721	0.997132	2.04996	0.156765	0.30865	0.0199823	-0.352879	-1.20797	-1.57308	-0.325277	-0.465529	0.75887	0.564073	-0.458793	0.379279	0.403003	0.0384741	0.529255	0.957234	-0.80653	-0.0983138	-1.26827	-1.1317	-1.53991	-0.805704	-0.964162	-0.916871	-0.129559	0.400395	-0.851658	-0.314254	0.671597	1.64735	0.937113
A0MZ66	SHOT1_HUMAN Shootin-1 OS=Homo sapiens GN=SHTN1 PE=1 SV=4	SHTN1	0.330812	0.417833	-0.238566	-0.554996	-0.705326	-0.237276	0.800719	0.413474	-0.202263	-0.773433	1.38813	0.676111	0.467874	-0.195954	-0.470708	-0.330983	-0.0229506	-0.463352	0.0549826	0.652553	0.763251	0.331034	-0.232847	0.104893	-1.1775	-1.08772	-0.932771	-0.795443	-1.14329	-1.025	-0.238415	-0.523198	0.0316987	0.348502	0.302697	0.314673	0.364554	-0.172667	-0.228369	0.38217	0.356544	-0.265555	-0.134778	-0.251227	-0.0971457	0.0218065	-0.158205
A0PJW6	TM223_HUMAN Transmembrane protein 223 OS=Homo sapiens GN=TMEM223 PE=1 SV=1	TMEM223	0.427247	1.16255	0.659631	0.483268	0.0860016	-0.194076	0.111524	0.223514	-0.28411	0.0466542	0.0786573	-0.0859157	0.148018	-0.220007	-0.131376	-0.188802	-0.573852	-0.683605	-0.236966	-0.271639	-0.599042	-0.607417	-0.597476	-0.463127	-0.126385	0.171391	-0.288783	-0.166313	-0.511758	-0.194876	-0.0806315	-0.353614	-0.31941	-0.0640528	-0.177336	-0.0750329	0.149163	-1.09905	-0.600833	-0.310968	-0.229117	-0.606136	-0.930072	-0.17451	-0.620413	-0.343784	-0.443339
A0PJZ3	GXLT2_HUMAN Glucoside xylosyltransferase 2 OS=Homo sapiens GN=GXYLT2 PE=2 SV=2	GXYLT2	-1.15366	-0.201106	-0.186002	-0.239012	0.0876933	-0.436066	0.27657	-0.279759	0.370766	1.75968	0.124595	-0.313262	0.20848	-0.098821	0.693189	0.319213	0.154563	1.5509	3.83991	-0.427556	-0.803003	-0.736391	0.143955	0.227332	-0.239758	-1.25804	-0.39889	0.096858	0.109069	-0.408793	0.228978	0.341706	0.8793	-0.143699	0.25178	0.0328404	0.0810357	3.79491	4.07349	-0.249739	-1.69856	-0.430693	-0.496872	-0.461075	-0.140286	0.164821	-0.344227
A1A4S6	RHG10_HUMAN Rho GTPase-activating protein 10 OS=Homo sapiens GN=ARHGAP10 PE=1 SV=1	ARHGAP10	0.183217	-0.644915	-0.0175405	0.348728	0.0913728	0.195408	-0.593669	-0.222352	0.352683	-0.0853658	0.564734	0.380922	0.147287	0.856871	1.01182	0.778072	0.153233	-0.280017	0.803523	-0.512344	0.336999	0.52754	0.510102	0.368238	-0.0298207	0.130919	0.0335675	0.164175	0.817099	0.565919	0.498139	-0.176759	0.46023	0.20283	0.0778208	0.0191859	0.0866097	0.850638	0.233993	0.0628895	0.502668	0.705167	1.03984	-0.280739	0.00430302	-0.186828	0.461044
A1A5D9	BICL2_HUMAN BICD family-like cargo adapter 2 OS=Homo sapiens GN=BICDL2 PE=1 SV=2	BICDL2	0.31979	-0.246645	1.18343	0.772333	0.796299	1.33585	-0.0900901	-0.022606	0.299546	-0.221208	0.0243708	-0.0456699	-0.375258	0.239843	0.0409751	0.107512	0.266155	-0.576076	-0.0259004	-0.10495	-0.00718508	-0.150206	-0.347908	0.00703246	0.356089	0.400648	-0.486092	-0.731191	0.0616346	-0.365556	-0.497353	0.0313697	0.0104139	0.332015	-0.380341	-0.2356	0.408678	0.0935646	0.104477	-0.330536	-0.200808	-0.187284	0.120922	-0.30552	-0.151754	-0.116728	0.494067
A1IGU5	ARH37_HUMAN Rho guanine nucleotide exchange factor 37 OS=Homo sapiens GN=ARHGEF37 PE=2 SV=2	ARHGEF37	-0.550463	0.0284764	0.760202	0.338016	0.0852247	-0.401326	0.172978	0.160974	-0.933204	-0.809759	-0.582794	-0.876429	-0.0707993	0.0896887	0.16232	0.459351	0.503457	-0.0608174	0.193514	-0.344612	-0.0554809	-0.238313	0.211054	0.260172	-0.54519	-0.583915	-0.937774	-0.28751	-0.608251	-0.788657	-0.229204	-0.142347	0.136092	-0.832097	-0.402548	-0.688742	-0.981689	-0.392939	-0.882089	-0.531825	-0.789107	-0.16784	0.087847	-0.232883	-0.374606	-0.162761	-0.309309
A1L020	MEX3A_HUMAN RNA-binding protein MEX3A OS=Homo sapiens GN=MEX3A PE=1 SV=1	MEX3A	-0.898345	-0.109725	-0.395072	-0.824093	0.0269079	0.00765537	0.0237365	-0.599912	0.0753382	-1.43679	0.103142	-0.172433	-0.440852	0.219527	-0.390235	-0.24474	0.0721711	-0.166744	-0.34072	0.285063	-0.00593001	0.613888	0.588557	0.78187	0.574149	0.82648	0.965442	0.933809	0.861359	0.355965	0.091121	-0.722914	-0.236892	0.336273	0.287706	0.319033	0.200642	-0.151212	-0.208179	-0.422258	-1.03384	-0.649513	-0.961096	-0.575275	-0.113391	0.00518326	-0.957279
A1L0T0	ILVBL_HUMAN Acetolactate synthase-like protein OS=Homo sapiens GN=ILVBL PE=1 SV=2	ILVBL	-0.00390223	0.0586502	-0.30614	-0.357656	-0.571756	-0.522876	0.555487	0.526553	-0.180569	0.0185286	0.197898	0.19739	-0.028041	0.142478	-0.0544895	0.100718	0.30895	-0.0203759	0.276761	1.12103	0.789186	0.854031	0.266618	0.120062	0.282541	0.17278	0.180325	0.195617	0.279571	0.00502386	-0.47	-0.154602	-0.0546245	-0.875754	-0.702991	-0.567982	-0.649205	-0.348505	-0.382116	-0.101677	-0.257347	0.195156	-0.156608	0.451255	-0.19019	-0.153405	-0.0805529
A1L170	CA226_HUMAN Uncharacterized protein C1orf226 OS=Homo sapiens GN=C1orf226 PE=1 SV=1	C1orf226	0.15461	-0.136591	-0.233003	-0.436736	-0.338739	-0.015305	-0.119039	-0.510179	-0.218262	-0.638626	0.373656	0.795982	0.566054	0.393484	0.0936292	0.198979	-0.10829	-0.489767	0.154322	0.235326	-0.387396	-0.12532	-0.353097	-0.247056	-0.0621555	0.300148	-0.0469973	-0.441622	-0.476052	-0.509709	0.0584913	-0.379303	-0.172966	0.68113	0.342615	0.316615	0.36385	-0.529223	0.0818779	-0.346737	0.0516328	0.041727	-0.023121	0.567008	0.0280161	-0.273204	0.0497129
A1L390	PKHG3_HUMAN Pleckstrin homology domain-containing family G member 3 OS=Homo sapiens GN=PLEKHG3 PE=1 SV=1	PLEKHG3	-0.567222	-0.358211	-0.231072	-0.268482	-0.489033	-0.49908	-0.328903	-1.31961	-0.212307	-0.643979	0.544276	0.196709	0.0638601	0.0806885	0.247942	0.11828	0.342021	0.090065	0.383012	0.632796	0.848161	1.54223	0.282193	0.0339462	0.449863	0.0602243	-0.365444	-1.10244	-0.0448759	-0.306952	-0.394978	-0.695514	0.472983	1.15834	0.630921	0.849789	1.29225	0.132039	0.419957	0.0121025	-0.35029	-0.328999	0.385264	-0.506786	-0.00895845	-0.23759	0.233529
A1L4H1	SRCRL_HUMAN Soluble scavenger receptor cysteine-rich domain-containing protein SSC5D OS=Homo sapiens GN=SSC5D PE=1 SV=3	SSC5D	0.450823	0.210824	-0.0317605	-0.393304	-0.319738	-0.310593	0.185648	-0.0196764	-1.04751	-0.461346	0.011182	0.361388	0.0794517	0.0582026	0.82365	0.224722	0.245842	0.40833	0.746923	-0.167075	-0.0634959	-0.553086	0.0671386	-0.136841	-0.621885	-0.897649	-0.628716	0.0543991	0.0960959	-0.105934	-0.0898473	-0.00981388	-0.39516	-0.196511	0.18522	-0.536639	0.193758	-0.113914	0.260331	0.111395	-0.60629	0.193952	0.10578	-0.115497	0.223582	0.453806	1.08309
A1X283	SPD2B_HUMAN SH3 and PX domain-containing protein 2B OS=Homo sapiens GN=SH3PXD2B PE=1 SV=3	SH3PXD2B	-0.0598823	-0.243782	0.224881	-0.194251	0.13247	-0.12606	-0.465129	-0.429421	-0.465024	-0.229482	0.858187	0.469937	0.0938312	-0.171584	-0.0493363	-0.248448	0.344584	0.4407	1.34423	-0.461962	-0.422159	-0.268332	-0.493359	-0.673066	0.206388	0.11937	0.686864	0.73313	0.378912	0.132576	-0.0584313	-0.257755	-0.0453728	-0.394644	-0.099692	-1.11387	-0.419824	1.28618	1.14165	-0.898166	-0.584119	-0.130359	0.233491	-0.612639	0.105412	0.0520349	0.511433
A2AJT9	BCLA3_HUMAN BCLAF1 and THRAP3 family member 3 OS=Homo sapiens GN=BCLAF3 PE=1 SV=1	BCLAF3	-0.471218	-0.293085	0.0348552	0.0728566	0.713645	-0.0220224	-0.710616	-0.235489	-0.0425147	0.466584	-0.348233	-0.436951	-0.316414	0.16601	0.653087	0.435864	-0.0917421	0.0682156	0.276359	-0.0562133	-0.396962	-0.83757	-0.0952893	0.113843	0.179051	0.608036	0.213601	-0.231483	0.868951	0.17977	0.0678013	0.305498	0.0920878	-0.0998574	0.0189333	-0.249764	-0.759978	0.119692	-0.0141754	-0.254434	-0.0201721	-0.119421	-0.00556929	0.0294374	-0.0982175	-0.10251	-0.216761
A2RRP1	NBAS_HUMAN Neuroblastoma-amplified sequence OS=Homo sapiens GN=NBAS PE=1 SV=2	NBAS	-0.174586	-0.0404423	-0.439011	-0.299818	-0.440977	0.0774613	0.488213	0.554219	-0.00185191	-0.0349674	0.231357	0.00126308	-0.0574558	-0.00576887	-0.152521	-0.040049	0.118349	0.0836718	0.368143	0.280881	0.448601	0.766643	-0.0102892	-0.142098	-0.134274	-0.171084	0.208774	0.268773	0.346993	0.214783	-0.0879734	-0.254744	-0.0635368	-0.483709	-0.600268	-0.374637	-0.382597	0.25645	0.208005	0.24612	0.0523819	-0.0333279	0.15987	-0.20054	-0.23973	-0.0904075	0.0154608
A2RTX5	SYTC2_HUMAN Probable threonine--tRNA ligase 2, cytoplasmic OS=Homo sapiens GN=TARSL2 PE=1 SV=1	TARSL2	0.201145	0.204359	0.249024	0.347352	0.447165	1.01938	0.127134	-0.0478643	0.0654464	-0.506771	-0.623434	-0.187247	-0.427487	-0.415362	-0.0672583	-0.0897667	-0.511272	0.0642115	-0.153358	-0.935822	-1.63219	-0.456716	0.743382	0.690133	-0.246568	-0.364836	-0.47717	-0.559445	-0.125832	0.0303172	-0.00616667	-0.149928	0.110955	0.341294	-0.016058	0.241795	-0.0895609	-0.255883	-0.122146	0.213907	-0.122978	-0.902171	-0.757806	-0.495287	-0.0648256	-0.0754222	-0.0533859
A2RUC4	TYW5_HUMAN tRNA wybutosine-synthesizing protein 5 OS=Homo sapiens GN=TYW5 PE=1 SV=1	TYW5	0.977754	0.739884	0.347935	-0.107042	-0.0203919	-0.467933	1.43958	1.12732	-0.12604	0.0651691	-0.344254	-0.254727	-0.0421629	-0.0397678	-0.665963	-0.229796	-0.456689	-0.465822	-0.418386	0.0354846	-0.205116	-0.222828	-0.250097	-0.287817	-0.177981	0.00960474	-0.535512	-0.451533	-0.596067	-0.375333	0.153974	-0.381324	-0.00280401	-0.0909226	-0.177867	-0.175826	0.00816316	-0.275676	-0.395563	-0.171171	-0.823095	-0.526184	-0.391395	-0.12405	-0.195991	0.0630186	-0.55855
A2RUS2	DEND3_HUMAN DENN domain-containing protein 3 OS=Homo sapiens GN=DENND3 PE=1 SV=2	DENND3	0.122105	0.355612	-0.0267254	0.0885988	-0.44472	-0.271144	1.24567	0.609181	0.569994	0.462746	1.95516	0.569987	0.553934	-0.565713	-0.232408	-0.418557	-0.408506	-0.168425	0.128774	-0.538772	-0.552703	-1.08051	-0.464352	-0.88401	-1.13758	-0.489846	-1.10563	-0.788557	-0.857581	-0.105375	0.0783309	-0.0520526	0.428323	-0.249121	-0.434079	-0.439575	-0.135662	-0.131282	-0.0960393	1.58795	1.52386	0.695631	0.937817	0.65685	0.144657	0.440527	0.223863
A2VDJ0	T131L_HUMAN Transmembrane protein 131-like OS=Homo sapiens GN=TMEM131L PE=1 SV=2	TMEM131L	-0.0454293	0.109032	0.240001	0.50739	0.584093	0.352792	0.523329	-0.423182	0.193249	-0.570693	0.627316	0.2974	0.274792	0.00962989	0.0285088	-0.0151417	0.0978242	-0.541768	-0.163524	-0.437989	-0.605461	-0.00193354	0.585172	-0.00871405	0.235042	0.0413696	0.546745	-0.0990211	1.03067	0.0194333	-0.290847	0.116673	-0.242371	-0.309558	-0.116611	0.0838438	0.269159	0.970549	-0.0864735	-0.0197013	-0.00516194	0.0298471	0.115585	0.0373981	-0.164001	-1.24825	-0.147904
A3KMH1	VWA8_HUMAN von Willebrand factor A domain-containing protein 8 OS=Homo sapiens GN=VWA8 PE=1 SV=2	VWA8	-0.201704	0.46	0.386066	0.335491	0.360199	2.35178	-0.268656	-0.153141	-0.428391	-0.273584	0.186265	0.0634941	0.358568	0.132586	-0.303381	-0.0542484	-0.566341	-0.728784	-0.876155	-0.450942	-0.28892	-0.36458	0.251676	0.688445	0.598984	0.513527	-0.213249	-0.0474309	-0.285835	-0.109379	-0.202232	-0.354194	-0.685417	-0.852877	-1.01274	-1.01083	-0.910335	-0.649259	-0.664902	0.181827	-0.0456894	0.00404646	0.0870044	-0.252231	-0.327676	-0.409935	-0.269015
A3KN83	SBNO1_HUMAN Protein strawberry notch homolog 1 OS=Homo sapiens GN=SBNO1 PE=1 SV=1	SBNO1	-0.241286	0.0156131	-0.0891453	0.0578094	-0.166643	-0.175632	-0.16569	0.0455572	-0.138021	-0.0208557	0.11036	-0.141456	-0.255356	-0.226869	-0.266044	-0.271617	-0.0500612	-0.50336	-0.466473	-0.167736	-0.088897	-0.123843	0.313882	0.276801	0.868321	0.800089	0.635452	0.52191	0.253402	0.0676072	-0.290022	-0.166179	0.03803	0.161989	0.259258	0.306874	0.419142	0.0174602	-0.089759	0.0744681	-0.182517	-0.327972	0.0267779	-0.137446	0.00423043	-0.341819	-0.0589855
A4D1E9	GTPBA_HUMAN GTP-binding protein 10 OS=Homo sapiens GN=GTPBP10 PE=1 SV=1	GTPBP10	0.406679	0.696228	-0.0306929	-0.374104	-0.755432	1.49113	-0.129709	0.620535	0.137176	0.9257	0.146523	0.277449	0.402697	-0.176072	-0.341978	-0.101603	-0.279948	-0.764641	-0.734076	-0.540015	-0.577621	-0.28614	0.223757	0.587631	-0.535479	-0.438453	-0.236696	-0.258043	-0.326397	-0.193724	-0.617453	-0.626382	-0.129409	-0.314645	0.194561	-0.205812	-0.430836	-0.918142	-0.606312	-0.652549	-0.934567	-0.760546	-0.32776	-0.555706	-0.665299	-0.624723	-0.573525
A4D1P6	WDR91_HUMAN WD repeat-containing protein 91 OS=Homo sapiens GN=WDR91 PE=1 SV=2	WDR91	-0.41915	-0.310251	0.916085	0.701426	0.577692	0.109007	-0.0577134	-0.241371	-0.317165	-0.633476	0.139624	-0.0353772	0.0273114	-0.215379	-0.22246	-0.0930442	-0.268649	-0.277078	-0.108992	-0.293352	-0.204865	-0.750583	-0.215027	-0.142305	-0.72573	-0.650612	-0.950313	-0.471422	-0.284792	-0.316854	-0.25437	-0.287071	-0.405281	-0.76086	-0.845116	-0.766599	-0.830935	0.0269412	-0.30103	-0.294666	-0.730624	-0.560751	-0.813217	-0.570278	-0.514985	-0.372679	-0.588403
A4D1S0	KLRG2_HUMAN Killer cell lectin-like receptor subfamily G member 2 OS=Homo sapiens GN=KLRG2 PE=1 SV=3	KLRG2	-0.885209	-0.837743	-0.651266	-1.39214	-2.22707	0.175266	-1.54662	-2.20034	-2.17871	-0.43215	1.85805	1.34579	0.33486	0.372646	-0.106359	-0.527904	-0.673861	-1.25208	-0.0794595	0.296994	0.556295	0.136272	-2.28677	-1.13293	-1.91167	-1.21823	-1.16371	-1.75403	-1.5609	-1.49912	-0.6195	-0.323743	-0.100713	-1.35297	-1.01498	0.546041	0.523183	-1.02282	-0.819838	-1.97146	-1.01562	-0.213665	0.0406224	2.65493	0.704991	-0.616326	-0.0973167
A4D1U4	LCHN_HUMAN Protein LCHN OS=Homo sapiens GN=LCHN PE=1 SV=1	LCHN	-0.117111	0.27974	1.20481	0.932934	1.66623	0.680541	-0.878028	0.0978605	0.107561	-0.354473	0.909238	0.322409	0.269961	-0.285003	-0.0207777	0.350666	-1.43888	-0.401656	-1.27158	-0.898815	-1.05524	-0.231754	-0.424282	-0.612451	-0.777662	-0.370538	-0.625021	-0.214933	-0.429942	-0.425276	-0.314161	-0.593747	-0.163845	-0.311507	-0.335612	-0.629091	-0.375686	-0.43759	-0.558269	-0.0414988	-0.410238	-0.503379	-0.0784323	0.222722	-0.107202	-0.293101	-0.284573
A4FU01	MTMRB_HUMAN Myotubularin-related protein 11 OS=Homo sapiens GN=MTMR11 PE=2 SV=2	MTMR11	-0.204418	0.180886	0.596278	0.900975	0.613323	-0.499901	0.0164364	-0.077116	1.00283	-0.249704	0.351348	0.0248536	-0.202477	0.131364	-0.108567	-0.370329	-0.120361	-0.728109	-0.7027	-0.344302	-0.38483	-0.515281	-0.468203	-0.572718	-0.0910349	-0.377759	-2.45493	-0.21853	-0.305548	-0.317019	-0.0657757	0.538506	-0.163279	-0.552586	-0.250335	-0.103542	0.271883	0.539647	0.169451	0.722762	0.10751	-0.0750205	0.381979	-0.220989	0.407418	-1.72612	-0.243892
A5D8V6	VP37C_HUMAN Vacuolar protein sorting-associated protein 37C OS=Homo sapiens GN=VPS37C PE=1 SV=2	VPS37C	-0.544265	-0.582092	0.510014	0.178482	0.0742654	0.373041	-0.564725	-0.0713739	-0.0549005	-0.0114307	0.312931	-0.0591985	0.268613	0.118597	0.166984	0.328639	0.106984	0.055869	-0.198272	-1.01898	-0.0124052	0.12356	-0.183442	-0.467899	0.0754615	-0.011979	0.217113	0.254084	0.357768	0.0851626	-0.180514	0.0387782	-0.223289	-0.0420672	-0.239413	0.109969	0.221214	0.211764	0.136388	0.271948	-0.52762	0.213893	-0.373114	-0.181155	0.105772	-0.00590506	0.0491127
A5PLL7	TM189_HUMAN Transmembrane protein 189 OS=Homo sapiens GN=TMEM189 PE=1 SV=3	TMEM189	-0.175131	-0.839419	-0.402916	-0.0242635	-0.127905	-1.58304	-0.20149	-0.554594	0.00480024	-0.529266	1.11528	0.518587	0.371965	-0.211833	-0.501163	-0.461665	0.0830692	-0.0584383	0.891299	1.41064	0.640304	1.76478	-0.0560486	-1.00672	0.344514	0.938569	0.562155	1.03759	0.520651	0.286748	-0.586556	-0.69604	1.17063	-0.0844298	0.760932	0.751097	1.19978	0.247442	0.768383	0.0112763	0.241144	-0.0837628	0.679753	0.739766	0.510502	0.204065	0.596917
A5PLN9	TPC13_HUMAN Trafficking protein particle complex subunit 13 OS=Homo sapiens GN=TRAPPC13 PE=1 SV=2	TRAPPC13	-0.268406	-0.277139	0.462172	0.321888	0.182376	-0.238423	0.303239	0.746229	0.706738	0.04815	0.333486	-0.00709891	0.291044	0.321538	-0.0831621	0.189245	-0.245966	0.0394648	0.0382329	-0.211229	-0.25712	0.0299353	-0.438602	-0.632401	-0.424342	-0.595219	-0.272884	-0.214007	0.277776	0.0966484	0.0317421	-0.286162	-0.000867033	0.0705733	-0.690166	-1.26618	-0.564701	0.116337	0.167865	0.481587	0.184983	0.0447295	0.0209694	0.217455	0.287875	0.0779707	-0.0569871
A5YKK6	CNOT1_HUMAN CCR4-NOT transcription complex subunit 1 OS=Homo sapiens GN=CNOT1 PE=1 SV=2	CNOT1	-0.318278	0.0715362	0.353268	0.194306	0.293982	-0.00197016	-0.182314	-0.0592663	0.248973	0.445778	0.195532	-0.1251	-0.163192	0.088956	-0.0862877	-0.00341476	-0.0837768	-0.336679	-0.0826746	-0.184786	-0.143757	0.169403	0.387182	0.129546	0.117622	0.108284	-0.0827239	-0.0221589	0.0155961	-0.208318	-0.152689	-0.359448	0.361497	0.621882	0.54307	0.9753	0.789344	0.175412	0.13484	0.0863606	-0.106871	-0.137987	0.232435	-0.310847	-0.162938	-0.106205	-0.170953
A6NC98	CC88B_HUMAN Coiled-coil domain-containing protein 88B OS=Homo sapiens GN=CCDC88B PE=1 SV=1	CCDC88B	0.374879	0.0537666	-0.0633132	0.473308	-0.250961	0.136963	0.895525	1.18702	1.25813	1.19266	0.675005	0.568773	0.170833	-0.23616	-0.124764	0.0887428	0.0160401	0.0769162	-0.00220655	-0.320511	0.142327	-0.392531	0.214728	-0.46493	-1.00291	-0.53965	-0.641883	-0.639722	-0.402765	0.152887	0.620996	0.57835	0.319057	0.250201	-0.0854481	-0.42033	-0.420787	0.618637	0.323765	1.70433	2.08842	0.67119	0.911763	0.91514	0.548927	0.425047	0.189167
A6NCN2	KR87P_HUMAN Putative keratin-87 protein OS=Homo sapiens GN=KRT87P PE=5 SV=4	KRT87P	-0.691678	-0.690685	0.577526	0.732588	-0.369614	-0.598699	-0.669441	0.0837977	-0.392083	0.0900447	-0.237166	-0.69241	0.0333487	0.0429453	0.0728139	-0.112505	1.40077	0.987473	-0.723561	0.069283	-0.749088	0.203852	0.851489	-0.47642	0.381309	-0.463998	0.565633	-0.343059	0.180372	-0.602256	-0.512261	3.13358	1.27891	-0.821332	-0.759458	-0.701019	-0.692472	-0.102801	-0.456155	-0.909914	-0.665189	-0.206428	-0.245506	-0.48625	-0.203564	0.020288	0.0631554
A6NDB9	PALM3_HUMAN Paralemmin-3 OS=Homo sapiens GN=PALM3 PE=1 SV=2	PALM3	-0.925712	0.117589	1.28325	0.0651301	0.0159259	-1.82291	-0.363842	0.0684253	-0.419217	0.122707	0.657984	-0.166258	0.472978	0.0688047	-0.220423	-0.00778107	-0.560052	-0.945003	-1.14064	0.992742	0.205737	0.103423	-0.192318	-0.252061	-0.35675	-0.72027	-0.880957	-0.708575	-1.96459	-1.48311	-0.918934	-1.36952	-0.717477	-1.49146	-1.09305	-0.650806	-0.381167	-1.75368	-1.2849	-1.42501	-1.45407	-1.32426	-0.955453	0.203871	-0.554541	-0.577088	-0.750205
A6NDG6	PGP_HUMAN Glycerol-3-phosphate phosphatase OS=Homo sapiens GN=PGP PE=1 SV=1	PGP	0.0753371	-0.808337	-0.379647	-0.000882135	-1.12478	-0.620182	0.532047	-0.236984	0.28642	0.790926	-0.438741	0.339098	-0.5017	0.138814	0.854245	0.319276	-0.766664	-0.0259879	-0.975594	-1.06851	-0.865429	-0.246081	-1.48642	-1.87352	0.626995	0.520581	0.779269	-0.420846	0.136148	0.375499	0.104331	0.65104	0.232885	0.0126944	-0.0736279	0.0251865	0.178899	0.563722	-0.261317	0.0150412	0.161552	-0.634451	-0.807481	-1.25329	-0.419939	0.467301	-0.381771
A6NDU8	CE051_HUMAN UPF0600 protein C5orf51 OS=Homo sapiens GN=C5orf51 PE=1 SV=1	C5orf51	0.115696	0.29361	0.331834	0.281961	0.275799	-0.578	-0.111176	-0.24505	0.035983	0.380405	0.439681	0.131829	-0.204503	-0.13371	-0.374029	-0.35842	-0.30879	-0.340538	0.0719506	0.0629232	-0.0931604	-0.462292	0.108931	0.109456	0.31707	0.135451	0.527787	0.234331	0.0816522	0.506254	0.0365907	-0.843295	-0.140701	0.072138	0.36093	0.121543	0.382096	0.0268338	-0.181244	0.044407	-0.217833	0.241155	0.526043	0.20771	0.0441277	-0.0835416	0.0426934
A6NED2	RCCD1_HUMAN RCC1 domain-containing protein 1 OS=Homo sapiens GN=RCCD1 PE=1 SV=1	RCCD1	0.000963886	0.329575	0.0783379	0.137418	-0.0848894	-0.0684978	0.201924	0.0996033	-0.0632867	0.231394	0.163369	0.0865275	0.265262	-0.0173924	0.353531	0.0719908	0.0427299	0.146401	0.280586	-0.102828	-0.0268546	0.336931	0.354075	-0.328664	0.27044	-0.472204	0.570865	-0.171389	0.618768	0.532152	0.106929	0.230151	0.383762	-0.0146065	-0.138429	-0.175108	-0.00033234	0.203879	0.144869	-0.10498	-0.153215	0.575667	0.00706441	-0.198208	-0.00897716	0.0827069	0.0192639
A6NFI3	ZN316_HUMAN Zinc finger protein 316 OS=Homo sapiens GN=ZNF316 PE=1 SV=1	ZNF316	-0.638471	-0.897629	0.559123	0.240503	0.265006	0.729399	-0.337478	-0.463594	-0.03894	0.19116	-0.613424	0.519991	-0.827562	0.369985	-0.159897	0.172129	0.183775	-0.197829	-0.188476	-0.516763	-0.0512542	-0.461521	0.485069	0.188977	0.219988	0.369952	0.252122	-0.36345	0.203008	-0.71085	0.538909	-0.0657543	0.0707708	0.821925	-0.705418	0.613853	-0.741143	0.268844	-0.05551	-0.820456	-0.695127	-0.195367	-0.344612	-0.989863	-0.22647	-0.224507	-0.509693
A6NFQ2	TCAF2_HUMAN TRPM8 channel-associated factor 2 OS=Homo sapiens GN=TCAF2 PE=1 SV=2	TCAF2	0.509717	-0.364592	0.425734	0.166864	0.263413	0.114257	-0.00424136	0.226234	0.19297	0.264439	0.318659	0.151686	-0.164607	0.23753	0.595806	-0.0614112	0.278817	0.438828	0.216001	0.160438	0.189945	-0.0899544	0.491822	-0.496777	-0.475604	-0.109937	0.256082	-0.827117	-0.640821	0.0223184	0.157383	0.312768	-0.0310542	0.139148	-0.0829922	-0.111987	-0.317392	0.452754	0.413097	0.345109	0.602591	2.33072	3.14242	0.194635	0.708077	0.725347	1.55301
A6NGN9	IGLO5_HUMAN IgLON family member 5 OS=Homo sapiens GN=IGLON5 PE=2 SV=4	IGLON5	-2.2853	-0.0588616	-1.12386	-1.19401	-0.0177219	-0.293391	-0.109823	-1.24577	-1.37634	-0.48805	-0.565938	-1.87957	-0.411523	-0.131657	-0.344283	0.0142162	-0.20161	-1.28938	-1.9204	-0.714606	-2.32127	-0.775454	0.275025	-1.38438	-0.202623	-0.450239	1.89345	1.73373	3.11238	1.98702	-0.405448	-0.384187	-0.43197	-1.88911	-1.45817	-3.18445	-0.00766203	-0.625055	-1.33776	-1.5242	-1.63207	-1.54398	-1.58344	-1.33203	-0.462941	-0.81253	-1.77467
A6NHL2	TBAL3_HUMAN Tubulin alpha chain-like 3 OS=Homo sapiens GN=TUBAL3 PE=1 SV=2	TUBAL3	-0.154428	0.140036	-0.18725	0.241527	-0.5288	-0.571708	-0.0565154	0.274985	-0.104453	-0.0229226	-0.0136916	-0.221789	-0.0875304	-0.368827	-0.531945	-0.312216	0.154443	0.38242	-0.0305888	-0.434797	0.0190352	0.427676	0.290058	0.173554	0.749455	0.340671	0.251354	0.288506	0.344755	0.119401	-0.247818	0.0295812	-0.215778	-1.27062	0.442164	0.118256	0.334476	-0.0332645	-0.174735	-0.00787416	-0.367852	0.0219181	-0.0552094	-0.189614	-0.596151	0.168902	-0.0696868
A6NHQ2	FBLL1_HUMAN rRNA/tRNA 2'-O-methyltransferase fibrillarin-like protein 1 OS=Homo sapiens GN=FBLL1 PE=3 SV=2	FBLL1	0.27894	0.0956915	-0.48948	0.251658	0.0774074	0.8085	-0.206534	-0.0646061	-0.0793219	-0.309392	0.372314	0.0558148	0.156739	0.337145	0.445238	0.139982	0.146024	-0.215385	-0.593371	-0.146007	0.437521	0.0432054	0.233337	1.26857	0.199289	0.907575	-0.175912	0.0836993	0.0083609	-0.619367	-0.143438	-0.241705	-0.522884	-0.299462	-0.0815994	0.504357	0.604694	0.0860493	-0.24321	-0.358216	-0.146245	0.403656	-0.381706	-0.483482	-0.203148	-0.311662	-0.520075
A6NHR9	SMHD1_HUMAN Structural maintenance of chromosomes flexible hinge domain-containing protein 1 OS=Homo sapiens GN=SMCHD1 PE=1 SV=2	SMCHD1	0.0906107	0.391453	0.051316	-0.118162	-0.174361	-0.54909	-0.1582	0.173522	0.0328557	-0.105766	0.153845	-0.237833	-0.206926	-0.398941	-0.613375	-0.360698	-0.789222	-0.741918	-0.590912	-0.172607	0.120599	0.212176	-0.791073	-0.744485	-0.0324149	0.132025	0.834035	0.869974	0.736942	0.445866	-0.423193	-0.554007	-0.0285609	-0.17956	-0.138003	-0.230211	-0.0999954	-0.342038	-0.571552	0.254832	0.072425	0.229645	0.676156	0.593749	0.296997	-0.224964	-0.386517
A6NHX0	CAST2_HUMAN Cytosolic arginine sensor for mTORC1 subunit 2 OS=Homo sapiens GN=CASTOR2 PE=1 SV=3	CASTOR2	-1.54734	-0.415814	0.459096	0.0333518	-0.170175	-0.176816	-0.55586	0.0308396	-0.534977	0.127671	0.340877	-0.414661	0.596912	0.692383	0.671223	0.147337	0.158514	0.0595311	0.914454	0.0104757	0.184607	-0.0694144	-0.633989	0.235797	-0.545952	-1.60666	0.826804	0.305728	0.639962	-0.0841524	0.0182756	0.138092	-0.614289	-0.0201484	0.509777	0.525315	0.533156	0.797584	1.23329	-0.5605	-1.28166	-0.269094	-0.519114	0.399898	-0.590228	-0.0842174	-1.00362
A6NI28	RHG42_HUMAN Rho GTPase-activating protein 42 OS=Homo sapiens GN=ARHGAP42 PE=1 SV=3	ARHGAP42	-0.933021	-1.3085	-0.186351	-0.3372	-0.16885	-0.229346	-0.119169	-0.335192	-0.704476	-0.0108126	0.0928501	0.385105	0.390598	0.458104	0.114882	0.155378	0.18799	-0.0277497	1.70909	-1.14805	-0.184512	-0.152725	0.0695011	0.112817	-0.0364005	-0.302575	0.284707	0.205088	0.512459	1.5268	0.660986	0.401631	-0.0333342	-0.232865	0.195257	-0.501166	-0.229702	0.988134	1.24064	-0.553496	-0.782061	-0.324125	-0.280645	-0.246083	-0.316901	-0.219103	-0.170726
A6NIH7	U119B_HUMAN Protein unc-119 homolog B OS=Homo sapiens GN=UNC119B PE=1 SV=1	UNC119B	-0.141067	-0.297081	0.505559	0.200627	-0.425602	0.0559691	-0.21978	-0.686964	-0.622256	-0.846621	-1.00797	-0.168231	-1.19506	-0.630053	-0.336467	-0.0880011	-0.364672	-0.0404834	-0.325801	-0.531441	0.122172	0.228627	0.298563	0.600037	0.135572	0.553021	0.294364	-0.348403	0.16347	-0.0109256	1.00579	-0.43015	-0.140281	-0.626179	-0.400764	-0.307395	-0.57689	-0.0479458	-0.187143	-0.258866	-0.483319	-0.478392	-0.599296	-1.09049	-0.183517	-0.0595347	-0.129106
A6NIX2	WTIP_HUMAN Wilms tumor protein 1-interacting protein OS=Homo sapiens GN=WTIP PE=1 SV=3	WTIP	-0.455596	0.380691	0.178344	0.0387091	0.242176	0.266923	0.121033	-0.20033	0.0563344	-0.464978	-0.144796	0.0792856	0.457876	0.761866	0.311435	0.342141	-0.0238651	0.176773	0.716392	-0.0551638	-0.423564	-0.0269186	-0.0143374	-0.142845	-0.380846	-1.13705	0.385215	0.0392183	0.775882	0.0797744	0.45503	0.496105	-0.679548	0.0347439	-0.106795	-0.290928	-0.173919	0.417193	-0.910861	-0.201105	-1.28301	-0.0263126	-0.313954	-0.281301	-0.169631	-0.13034	-0.820604
A6NJ78	MET15_HUMAN Probable methyltransferase-like protein 15 OS=Homo sapiens GN=METTL15 PE=1 SV=1	METTL15	-0.0858559	0.261629	-0.0414349	0.170212	-0.0930684	0.115175	0.317275	0.249065	0.198082	0.630464	-0.350282	-0.554766	0.232778	0.151564	-0.118715	0.312546	0.0235328	-0.891226	-0.486861	0.241542	0.41429	-0.0530719	0.497606	0.463392	-1.68331	-0.755667	-0.666459	-0.307831	-0.574618	-0.320518	-0.336436	-0.312052	-0.105553	0.116428	-0.241403	0.116013	0.133242	-0.293852	-0.409568	-0.796689	-0.603478	0.0878038	0.301333	-0.0684954	-0.0354324	-0.0406901	-0.540337
A6NK58	LIPT2_HUMAN Putative lipoyltransferase 2, mitochondrial OS=Homo sapiens GN=LIPT2 PE=1 SV=1	LIPT2	0.591976	0.430002	-0.0646431	0.269436	0.0557131	0.794269	0.28898	0.194253	-0.127441	0.236699	-0.431345	0.0834917	-0.192037	-0.226377	-0.072794	-0.200661	0.567028	0.0341591	-0.236339	-0.225231	0.46245	0.47609	0.123525	-0.177305	0.0112688	0.118355	0.130879	0.361212	-0.413594	0.321518	-0.246006	-0.33524	-0.0192123	0.0570712	0.275002	0.57765	-0.0075685	-0.280993	-0.220987	-0.199652	-0.333616	0.0573699	-0.0523818	-0.196106	0.0218515	-0.0369195	-0.114435
A6NKD9	CC85C_HUMAN Coiled-coil domain-containing protein 85C OS=Homo sapiens GN=CCDC85C PE=1 SV=1	CCDC85C	-0.02509	0.209447	0.743851	0.260494	0.0555379	-0.619988	-0.174184	0.0951341	-0.245108	-0.266283	-0.342836	-0.0837114	-0.379004	0.32291	-0.265263	-0.415871	-0.1739	-0.221837	-0.661747	-0.266504	-0.432782	0.313301	-0.0374515	-0.133217	0.163556	0.13019	0.0229574	-0.428123	-0.500763	-0.599119	-0.0381759	-0.710843	0.159308	0.544728	0.356908	0.736958	0.0817979	-0.775084	-0.837315	-0.0640215	-0.546109	0.304403	0.604755	-0.391637	-0.37108	-0.395492	-0.592189
A6NM28	ZFP92_HUMAN Zinc finger protein 92 homolog OS=Homo sapiens GN=ZFP92 PE=2 SV=3	ZFP92	-0.763859	0.523069	0.2172	1.29323	0.217708	0.203211	1.15706	1.01976	0.961712	2.35786	1.59807	0.779381	0.860109	0.636151	0.956834	0.54856	-0.312503	-0.928845	-0.746708	-0.0681805	0.129035	-1.168	-0.64457	-0.232531	-0.803636	-1.79782	-0.627009	-0.684491	0.341742	-0.531227	-0.528078	-0.302245	-0.785552	0.0361119	-0.268899	-2.39252	-0.419214	0.20955	-0.993929	-0.0596886	-0.383581	-0.0533771	-0.483097	0.0129665	0.625033	-0.759706	-0.016519
A6NMZ7	CO6A6_HUMAN Collagen alpha-6(VI) chain OS=Homo sapiens GN=COL6A6 PE=1 SV=2	COL6A6	-0.316283	-0.596242	-1.38904	-0.605093	-0.993538	-0.623799	-0.609897	-0.665296	3.72614	1.24236	-0.634546	-0.236124	0.306218	0.0329495	0.154526	-0.0812999	0.812321	3.90736	1.82045	-0.0685958	-0.463563	0.0424041	-0.206247	-0.61186	-0.614777	-0.915401	-0.00723809	0.0100638	-0.464897	-0.229642	1.81079	2.61153	1.62671	0.284724	-0.476736	-0.613452	-0.220535	1.89679	1.67967	-0.310175	-0.522288	0.270416	-0.928528	-1.01239	0.2974	0.677742	0.981864
A6ZKI3	RTL8C_HUMAN Retrotransposon Gag-like protein 8B OS=Homo sapiens GN=RTL8C PE=1 SV=1	RTL8C	-0.759906	-0.444805	0.0401718	0.144442	0.0260833	-0.431662	-0.165682	0.889563	0.115184	0.468258	-0.0296025	-0.501041	0.0726855	0.344853	0.153473	0.289673	-0.070295	0.0303953	0.00911011	-0.235069	-0.505922	-0.0776084	0.222565	-0.0455353	0.472666	0.441891	1.17472	1.30157	1.03396	0.734217	-0.165681	-0.400958	-0.270161	-0.386113	-0.153956	-0.42412	-0.118398	0.0553172	0.402219	0.412268	-0.0384012	-0.283012	-0.474768	0.342455	-0.34806	-0.158611	-0.443373
A7E2V4	ZSWM8_HUMAN Zinc finger SWIM domain-containing protein 8 OS=Homo sapiens GN=ZSWIM8 PE=1 SV=1	ZSWIM8	-0.4113	0.0134382	0.627887	0.459476	0.247207	-0.159279	0.442344	0.509945	0.194619	-0.226913	0.521822	0.0534199	-0.0485782	0.179752	0.240885	0.210127	-0.207704	0.0080108	-0.0413479	-0.672891	-0.516903	-0.57971	-0.182998	-0.217109	-0.190061	-0.504155	0.0432273	0.233272	0.151392	0.138714	-0.230818	-0.124609	0.150477	0.00779259	0.295468	-0.487203	-0.231191	0.290866	-0.102057	0.0164579	0.175967	0.0393269	0.320791	-0.163382	0.0419225	-0.0651958	-0.215136
A7KAX9	RHG32_HUMAN Rho GTPase-activating protein 32 OS=Homo sapiens GN=ARHGAP32 PE=1 SV=1	ARHGAP32	-0.454233	-0.350005	0.0788496	-0.315099	-0.0320017	-0.0956156	-0.21429	-0.406313	-0.230402	-0.190952	-0.313437	-0.556959	-0.382922	-0.164602	-0.0147332	-0.100741	0.130284	-0.050694	-0.228926	-0.512204	0.092512	-0.424282	0.605205	0.0287142	0.00352659	0.145616	0.247691	0.0963813	0.125428	-0.26459	-0.485193	-0.245073	-0.222139	-0.100646	-0.422817	-0.525452	-0.179817	0.0276427	-0.0661581	-0.754965	-1.08988	0.315888	1.1963	-0.195019	-0.156347	-0.00523931	0.905238
A8CG34	P121C_HUMAN Nuclear envelope pore membrane protein POM 121C OS=Homo sapiens GN=POM121C PE=1 SV=2	POM121C	0.254509	0.239189	-0.534666	0.396734	0.221436	0.841081	-0.0730867	0.176671	0.127608	0.240912	0.211407	-0.45374	-0.0465303	0.431149	0.79155	-0.232837	0.00785442	0.276012	-0.497205	-0.0766181	-0.0632117	0.180211	0.626082	-0.492498	-0.601329	-0.519154	-0.178452	-0.026306	-0.273711	-0.481545	-0.147153	-0.0570741	-0.22662	-0.102867	-0.433645	-0.262449	-0.267243	-0.109667	-0.324146	-0.25586	-0.14572	-0.388413	-0.208879	-0.539745	0.104419	0.86434	0.252977
A8K2U0	A2ML1_HUMAN Alpha-2-macroglobulin-like protein 1 OS=Homo sapiens GN=A2ML1 PE=1 SV=3	A2ML1	-0.401531	-1.72335	-0.486894	-1.17314	-0.907314	4.74092	-1.42702	-1.41671	-1.5291	-1.26194	-1.82777	-0.930345	-1.59145	-0.233738	-0.190748	-0.48815	1.875	-0.39835	-0.169193	4.20101	1.7834	0.503728	-1.24537	-0.761357	2.47178	-0.351766	-1.23871	-0.962973	-1.97661	-1.55746	-0.487394	-1.27156	-0.142918	-1.7538	-1.18415	-1.63048	-1.65142	-2.05532	-0.495946	-1.96874	-1.19197	0.668988	1.66757	-0.800668	-0.49297	0.373203	2.85938
A8K855	EFCB7_HUMAN EF-hand calcium-binding domain-containing protein 7 OS=Homo sapiens GN=EFCAB7 PE=1 SV=1	EFCAB7	-0.0257361	0.237357	1.08426	1.37252	1.21683	-0.0242302	-0.285741	-0.48078	-0.472762	0.00526782	0.334466	-0.0605135	0.191009	0.139135	-0.237701	-0.550623	-0.0700274	0.127412	0.0445856	-0.0507323	-0.655063	-0.472264	0.179054	0.5709	0.193284	-0.319289	0.146988	-0.399044	-0.539392	-0.304156	0.0537057	-0.117069	-0.411108	-0.173535	-0.137569	-0.232788	0.0913869	-0.510783	0.188369	0.265258	-0.0772682	-0.802229	-0.306502	-0.296075	0.216256	-0.320712	0.0133654
A8MPP1	D11L8_HUMAN Putative ATP-dependent RNA helicase DDX11-like protein 8 OS=Homo sapiens GN=DDX11L8 PE=1 SV=1	DDX11L8	0.143967	0.155119	-0.252855	0.119329	-0.43896	0.0251763	-0.342623	0.174765	-0.204327	-0.572771	-0.0238299	-0.260226	-0.318508	0.10713	-0.31891	0.0941018	-0.0184274	-0.320178	-0.602753	-0.521941	-0.321274	-0.563438	0.644349	-0.150823	-0.207035	0.18922	-0.0347542	-0.00215978	0.0844994	-0.0648606	-0.176033	-0.0161982	-0.0349579	0.528652	-0.114906	0.338139	0.254728	0.223043	-0.400542	0.158823	-0.254831	-0.0949629	-0.124929	-0.0831131	-0.224234	0.0635848	-0.268861
A8MTT3	CEBOS_HUMAN Protein CEBPZOS OS=Homo sapiens GN=CEBPZOS PE=1 SV=2	CEBPZOS	-0.134371	0.60252	0.27668	-0.00481541	-0.944118	-0.130036	0.0542838	-0.159203	-0.287236	1.24747	0.307474	-0.315829	0.938603	-0.130677	0.0958537	-0.0964716	-0.434348	-1.00036	-0.342902	-1.22149	-0.636137	-0.373796	0.126747	0.0583344	-0.20335	0.206518	-0.00516463	0.380915	0.587843	0.144946	-1.13443	-0.87723	-0.0571195	-0.120663	0.0973078	0.0671227	-1.76026	-0.7435	-0.383318	-0.0516973	-0.184786	-0.566118	0.0386844	0.117401	-0.278607	-0.496365	-0.180298
A8MVU1	NCF1C_HUMAN Putative neutrophil cytosol factor 1C OS=Homo sapiens GN=NCF1C PE=5 SV=1	NCF1C	1.31043	-0.207131	-0.097193	0.369262	-0.301937	-0.574837	0.603843	0.301905	0.71962	0.377848	1.47331	2.11231	-0.136122	-0.116196	-0.310551	-0.134854	-0.637777	0.0373925	-0.423941	-0.0122288	-0.114588	-1.37893	-0.155432	-0.650845	-1.32265	0.283668	-0.966241	-1.0093	-1.00595	0.397764	0.238231	0.296686	1.57413	0.219998	-0.0416956	-0.474884	-0.16675	0.202061	0.657801	1.62303	2.01822	1.59278	-0.0519654	0.212899	1.33496	2.07149	0.711703
A8MVW0	F1712_HUMAN Protein FAM171A2 OS=Homo sapiens GN=FAM171A2 PE=1 SV=1	FAM171A2	0.162327	-0.382126	-0.627451	-0.541629	-0.737096	0.0213515	-1.31197	-1.69386	-0.139221	-0.716743	-0.246659	0.0999436	-0.307994	0.337591	0.341188	-0.0895233	0.0187793	0.387603	-0.0413477	-0.0942951	0.0688908	0.363021	0.146702	0.33063	-0.465138	-0.0775278	-0.123698	0.0332871	-0.248102	-0.435198	0.0593239	0.354406	-1.09135	0.0368744	-0.260171	0.090366	0.285667	0.0246389	-0.227471	-1.16546	-0.601854	0.147706	-2.46879	-1.58985	-0.166214	0.356189	0.37952
A8MW92	P20L1_HUMAN PHD finger protein 20-like protein 1 OS=Homo sapiens GN=PHF20L1 PE=1 SV=2	PHF20L1	-0.533125	0.212413	-0.120038	-0.745241	-0.996329	-0.00374473	-0.819129	-1.06735	-0.192044	-0.512217	-0.276696	-0.371241	-0.526629	-0.357732	-0.430498	-0.574813	0.0409814	-0.379584	0.318977	1.62804	0.735329	1.31895	-0.277167	-0.35513	0.193838	0.246144	0.558005	0.220645	0.586303	0.0252031	-0.572441	-0.944947	-0.0939291	-0.193303	-0.364444	0.167732	0.236406	-0.510096	-0.269311	-0.329396	-0.69076	-0.65537	-0.256642	-0.462195	-0.466003	-1.00678	-0.795212
A8MXV4	NUD19_HUMAN Nucleoside diphosphate-linked moiety X motif 19 OS=Homo sapiens GN=NUDT19 PE=1 SV=1	NUDT19	0.176869	0.600433	0.505455	0.635568	0.243134	0.143433	0.27086	0.308707	-0.0327335	0.119196	-0.198381	-0.282925	0.0648668	0.256789	0.129476	0.22088	-0.287947	-0.252011	-0.422901	0.0593891	-0.160568	-0.448223	-0.56233	-0.491806	0.350373	0.110072	0.0215689	0.0746925	0.157957	0.0906902	0.0285748	-0.0129532	0.274644	0.0112546	0.134318	0.322752	0.174611	-0.0956109	-0.418525	0.0161815	-0.574746	0.744352	0.758297	0.246962	0.35833	0.171368	0.488706
A9UHW6	MI4GD_HUMAN MIF4G domain-containing protein OS=Homo sapiens GN=MIF4GD PE=1 SV=1	MIF4GD	-0.0191939	0.164879	0.321142	-0.0460788	0.171539	-0.455994	-0.910159	-0.232339	1.07083	0.106228	0.529116	-0.141686	0.229509	0.427029	0.289964	0.441555	0.432182	0.394103	0.501439	-0.0406081	-0.156938	0.747488	-0.486425	-0.467407	-0.538057	-0.915817	-0.589708	-0.532249	-0.468419	-0.854687	0.360038	-0.0499547	-0.0162489	-0.442712	-0.253981	-0.495017	-0.178201	0.708306	0.241866	0.804364	0.403146	-0.123964	0.0749755	-0.139952	-0.202744	-0.0579267	-0.149627
B0I1T2	MYO1G_HUMAN Unconventional myosin-Ig OS=Homo sapiens GN=MYO1G PE=1 SV=2	MYO1G	0.532492	-0.0803112	-0.222431	0.0996894	-0.194552	0.238185	0.819378	1.08821	1.90051	1.08479	1.74765	0.845744	0.583795	-0.292302	0.0348908	0.483286	0.165038	0.479487	0.388236	-0.417631	0.12817	-0.547548	0.988003	-0.0185162	-1.15385	-0.178264	-1.14413	-0.553528	-0.693946	-0.271584	1.48889	0.968783	0.972621	0.375635	-0.000565651	-0.276411	-0.324472	0.772626	0.566386	1.66678	1.31413	0.913915	0.869457	0.831204	1.09792	0.704007	0.491596
B1AK53	ESPN_HUMAN Espin OS=Homo sapiens GN=ESPN PE=1 SV=1	ESPN	-2.50192	-1.82941	1.87347	-0.0413095	-0.00297644	-0.581896	-0.965521	-1.91609	-1.20442	-1.77477	-1.1019	-1.25141	-0.679421	-1.04109	-0.530745	-0.783178	0.112101	-0.673528	-0.314692	1.3649	1.1401	0.714642	-0.502436	-0.417517	-0.188433	0.0244237	-0.797712	-1.83558	-1.76857	-1.10519	-1.0559	-1.42152	-1.08884	0.330234	0.183206	1.44033	-0.153383	-0.759306	-0.602428	-1.70769	-2.19483	-0.590229	-0.558234	-0.115489	0.140894	-0.54803	-0.151053
B2RTY4	MYO9A_HUMAN Unconventional myosin-IXa OS=Homo sapiens GN=MYO9A PE=1 SV=2	MYO9A	0.0260471	0.511336	-0.0887127	0.0148194	0.100101	0.444448	-0.0579661	-0.39271	-0.0318103	0.0253489	0.647494	0.133152	0.836924	0.181687	0.0959863	0.489805	0.268356	0.369483	0.250377	-0.612058	-0.690702	0.254004	-0.00488979	0.0240375	-0.0423503	-0.75643	-0.00818179	0.039655	-0.0631635	-0.0695872	0.185619	0.0383473	0.440242	0.458335	0.0443143	0.398804	0.412602	0.873326	0.489409	-0.0887005	-0.336436	-0.197073	0.143447	0.00666465	-0.133989	-0.201315	0.084439
B7ZAP0	RBG10_HUMAN Rab GTPase-activating protein 1-like, isoform 10 OS=Homo sapiens GN=RABGAP1L PE=1 SV=1	RABGAP1L	-0.682919	-0.633774	0.13827	0.129573	0.0904963	0.236698	0.391222	0.0230082	-0.238269	-0.753333	-0.0562399	-1.03698	-0.410769	0.262924	-0.425227	-0.15708	0.00719413	-0.597585	0.248943	-1.65148	-0.698491	-0.183031	0.216764	-0.00441122	-0.586823	-0.906248	-0.18457	0.187038	0.296387	-0.103346	-0.145766	-0.4321	-0.625289	-0.282235	-0.611645	-0.710966	-0.788176	-0.213829	-0.238423	-0.128736	-0.386218	-0.572939	-0.487835	-0.315177	-0.91454	-0.754473	-0.962321
B7ZAQ6	GPHRA_HUMAN Golgi pH regulator A OS=Homo sapiens GN=GPR89A PE=1 SV=2	GPR89A	-0.395829	0.0596617	-0.239203	-0.132269	-0.39296	-0.0327084	0.774376	0.727123	-0.0719128	0.308762	0.39186	0.395595	0.338125	0.0123468	-0.0756966	0.146052	-0.170658	-0.423001	-0.524514	-0.518996	-0.0906333	0.0492213	0.636089	0.44516	0.468978	0.311449	0.0339835	0.194365	-0.0105587	0.0183925	-0.443798	-0.380349	-0.167969	0.0230379	0.384879	0.581267	0.657938	-0.129164	-0.234232	0.195481	-0.0243788	0.186381	0.276193	0.445888	-0.35272	-0.144496	-0.0968605
B9A064	IGLL5_HUMAN Immunoglobulin lambda-like polypeptide 5 OS=Homo sapiens GN=IGLL5 PE=2 SV=2	IGLL5	1.31513	-0.761722	0.906134	0.669768	0.993783	0.645782	-0.235449	-0.872816	0.398222	-0.28893	-0.616995	0.212276	-0.779873	0.916476	0.64632	1.68112	0.0994329	0.355379	0.135609	-0.168768	-0.494004	-0.951332	-0.695001	-0.827496	0.143594	0.285441	-0.6793	-0.138954	0.0725168	-0.338165	0.839083	0.83479	-0.82019	0.13487	-0.942893	-1.07954	-0.941882	-0.120866	-0.913306	-0.400852	-0.00439592	0.20155	-1.0532	-0.515993	0.505443	1.12956	0.599809
C9JI98	TM238_HUMAN Transmembrane protein 238 OS=Homo sapiens GN=TMEM238 PE=1 SV=1	TMEM238	0.149172	0.506598	0.436587	-0.121306	0.298794	0.146008	0.0319971	-0.0732258	0.0679445	0.196586	-0.235423	0.259225	-0.337851	0.547945	-0.0254055	0.417907	0.109395	-0.0513722	0.17932	-0.155926	-0.184493	-0.379465	-0.139932	-0.579651	-0.0825015	0.104808	-0.194193	-0.819213	-0.204556	-0.0301636	0.151359	0.323879	-0.0938246	0.169473	-0.0918279	-0.101868	0.125229	0.159372	0.190191	-0.0121793	0.22977	0.0774058	3.01188	0.849343	0.457431	0.115511	-0.0181375
C9JLW8	MCRI1_HUMAN Mapk-regulated corepressor-interacting protein 1 OS=Homo sapiens GN=MCRIP1 PE=1 SV=1	MCRIP1	-0.252375	0.0483841	-0.626177	-0.85086	-1.16078	-0.0712339	-1.57625	-0.978753	-0.624388	-0.212665	-0.34383	-0.43145	0.0827165	-0.199846	0.0659655	-0.348221	-0.174049	-0.126906	-0.53552	-0.259459	-0.723773	-0.269979	0.0470661	0.239806	-0.148483	0.171735	0.499552	0.622476	1.47095	0.0318793	-0.0540983	-0.783829	-0.311861	-0.126774	0.115422	0.26425	0.0968706	-0.236187	0.0761963	-0.433728	-0.553709	-1.10221	-0.367118	-0.152544	0.188403	-0.0153728	-0.655222
E5RIL1	UPKL2_HUMAN Uroplakin-3b-like protein 2 OS=Homo sapiens GN=UPK3BL2 PE=3 SV=2	UPK3BL2	-0.0132843	0.189709	0.0209572	-0.181917	-1.27737	2.03473	-1.13171	-0.290283	-1.87298	-1.33309	-1.34936	-0.511621	-0.549776	-0.935998	-0.047394	-0.00958756	0.643513	0.302292	1.66064	0.539738	1.3633	0.448629	-0.551455	0.204437	3.19738	1.75615	0.38535	0.290966	-1.08288	-1.05899	-1.30886	-0.798161	-0.180555	-1.28129	-0.0223898	-1.38559	-1.14773	-0.92917	-0.634456	-1.22557	-0.812081	-1.25163	0.187403	0.00598449	-0.0880149	-0.270358	0.0479597
E9PAV3	NACAM_HUMAN Nascent polypeptide-associated complex subunit alpha, muscle-specific form OS=Homo sapiens GN=NACA PE=1 SV=1	NACA	-0.337894	-0.161035	-0.0765614	-0.132924	-0.213386	0.436768	-0.430668	-0.135672	-0.276614	0.312135	-0.226141	-0.120857	-0.26391	0.0576726	0.0851908	0.181994	-0.224676	-0.704965	-0.173126	-0.210378	-0.367511	-0.294841	0.135971	0.416042	-0.329422	0.0880964	0.11391	0.319357	0.129514	0.166684	-0.087033	0.0891115	0.0571608	-0.155686	0.251962	0.126106	0.150476	0.160212	-0.079234	-0.185739	-0.293418	-0.476921	0.12507	-0.236835	-0.0495634	-0.453596	-0.255775
H7BZ55	CRCC2_HUMAN Putative ciliary rootlet coiled-coil protein 2 OS=Homo sapiens GN=CROCC2 PE=5 SV=3	CROCC2	-0.508169	-1.20702	0.661081	0.216606	-0.389135	-0.694817	-0.1319	2.00421	-0.237935	-0.809291	-1.43004	-0.519842	-1.58247	-0.494894	-0.301386	-0.357346	0.408284	-0.889144	-0.997874	-1.55145	-0.285987	-0.958607	-0.30489	-0.26994	-0.452718	-0.779702	-0.573682	-0.445687	-1.64984	-0.25543	-0.390956	-0.761737	-0.48228	-0.159228	1.37047	0.515738	-1.20357	-0.937091	-1.94531	-0.160363	-3.04138	-0.494786	0.896194	0.342601	-0.668733	-0.671921	-0.878039
K7EJ46	SIM22_HUMAN Small integral membrane protein 22 OS=Homo sapiens GN=SMIM22 PE=2 SV=1	SMIM22	-0.139343	0.200738	0.601216	-0.0352544	0.930389	0.0476474	0.847878	0.528953	-0.269184	-0.018023	0.0931325	0.216976	-0.437674	-0.370068	0.134694	0.472689	-0.286212	-0.294725	-0.101772	0.441572	-0.534443	0.000711662	-0.707044	-0.365533	0.98669	0.204072	-0.692928	-0.00575145	-1.48027	-0.145183	0.500149	-0.415069	-0.50532	-0.17478	-0.795375	-0.888667	-0.382225	-0.908385	-0.0731754	-0.415998	-0.547346	-0.59332	-0.756378	0.326481	-0.183007	-0.264383	-0.0855149
L0R6Q1	S35U4_HUMAN SLC35A4 upstream open reading frame protein OS=Homo sapiens GN=SLC35A4 PE=3 SV=1	SLC35A4	0.414272	0.600572	-0.393284	-0.0968686	-0.348792	0.249212	1.63116	2.524	1.32261	2.41892	0.277876	-0.406378	0.175685	0.347877	0.212121	-0.0748549	0.0479651	0.0169887	-0.242091	0.326118	-0.0126645	0.690965	-0.508903	0.571576	-0.81391	-0.948026	-0.775239	-0.0177085	-0.75086	-0.934959	0.0133986	-0.425354	-0.673548	-0.358527	-0.323836	-0.357518	-0.122776	0.0263114	0.0394323	0.900868	0.542201	0.0234538	0.440878	0.289442	-0.0486711	-0.0720553	0.0904957
L0R819	ASURF_HUMAN ASNSD1 upstream open reading frame protein OS=Homo sapiens GN=ASDURF PE=1 SV=1	ASDURF	-0.515001	0.227522	0.107581	-0.169388	-0.219229	0.827055	0.235394	-0.148988	-0.382955	0.12853	-0.0977666	-0.544163	0.238228	0.0223693	0.188153	-0.386819	-0.450824	-0.758565	-0.30208	-0.154323	0.193148	0.0309363	0.122422	0.340113	0.0898361	0.0674548	0.353971	-0.0726204	0.27451	0.0493767	-0.706012	-0.725345	-0.181815	-0.789747	-0.606703	-0.178607	-0.20584	-0.478872	-0.64921	-0.586719	-0.365074	-0.499136	0.235401	-0.199039	-0.813893	-0.682606	-0.341038
O00115	DNS2A_HUMAN Deoxyribonuclease-2-alpha OS=Homo sapiens GN=DNASE2 PE=1 SV=2	DNASE2	-0.142197	-0.48466	-0.0932281	0.238116	-0.139223	0.75279	0.0290231	-0.0606999	0.402732	0.56551	0.246989	-0.187391	0.368441	0.541146	-0.0522684	0.32996	-0.0749264	-0.108006	0.434473	-0.107792	-0.0132994	-0.600243	0.401055	0.199394	-0.213652	-1.14283	0.0790664	0.0346423	0.370238	-0.453574	0.372755	-0.136783	0.379433	0.177068	-0.195881	-0.488849	-0.544902	0.0175375	0.0664912	-0.481001	0.100512	-0.140077	-0.0525707	0.0257455	0.534446	0.0165299	0.92855
O00116	ADAS_HUMAN Alkyldihydroxyacetonephosphate synthase, peroxisomal OS=Homo sapiens GN=AGPS PE=1 SV=1	AGPS	0.706378	0.588331	-0.345614	0.12756	-0.216322	-0.494194	0.369128	0.154771	0.144883	-0.475616	0.498306	0.0761615	-0.152141	-0.249174	-0.35808	-0.058864	-0.139518	-0.216919	-0.0778201	-0.168063	-0.0314464	-0.615419	-0.3292	-0.318489	-0.34912	-0.105224	-0.266319	-0.0156784	0.0359792	0.17973	-0.16008	-0.356421	0.346548	0.0312638	-0.0557817	0.145688	0.027113	0.114572	-0.0283746	0.499277	0.114368	0.450231	0.489416	-0.159986	0.262382	0.0717478	0.146552
O00124	UBXN8_HUMAN UBX domain-containing protein 8 OS=Homo sapiens GN=UBXN8 PE=1 SV=2	UBXN8	-0.443049	-0.331606	-0.737098	0.0992661	-0.0947708	0.457759	-0.277775	0.463954	0.325486	0.16682	0.820394	0.249561	0.484935	0.644827	0.00866715	-0.062548	0.0881493	0.127006	0.275083	0.489195	0.453337	1.37256	0.167376	0.478533	0.000454053	-0.176731	0.635297	0.031638	-0.0148174	0.269613	0.275202	-0.459253	0.794676	-0.0908361	-0.33888	-0.96867	-0.080497	0.00287059	0.331569	-0.490745	-0.0348419	-0.205203	-0.214673	-0.353437	0.0871405	0.0498064	-0.172959
O00139	KIF2A_HUMAN Kinesin-like protein KIF2A OS=Homo sapiens GN=KIF2A PE=1 SV=3	KIF2A	-0.644498	-0.397815	0.113823	0.595546	0.91844	-0.227324	-0.594712	-0.640814	-0.0704957	-0.567507	-0.132702	-0.577869	-0.522472	-0.66717	-0.574316	-0.418234	0.0585936	-0.291854	0.0700025	0.943341	1.06353	1.18061	-0.305921	-0.529072	-0.152767	-0.249675	0.39757	0.403094	-0.0269176	-0.0703188	-0.591931	-0.568669	-0.161079	0.261127	0.271845	0.411683	0.447513	-0.267252	-0.18106	-0.0479926	-0.241586	-0.630162	-0.494219	-0.123791	-0.362863	-0.708971	-0.561364
O00142	KITM_HUMAN Thymidine kinase 2, mitochondrial OS=Homo sapiens GN=TK2 PE=1 SV=4	TK2	-0.279441	-0.484512	0.809189	0.95006	1.71101	-0.176372	-0.383849	-0.339088	0.0298608	-0.122624	-0.59751	-0.57427	-0.237815	-0.0278202	0.145074	0.0952666	-0.0128921	-0.0473491	-0.343318	-0.558085	-0.503471	-0.894804	-0.353893	-0.341518	-0.558871	-0.964631	-0.34295	-0.495443	-0.304211	-0.171378	0.578557	0.284776	0.0994834	-0.688455	-0.507855	-1.00037	-0.715391	0.385898	-0.226877	0.739986	0.542122	-0.143596	-0.207183	0.253915	-0.304342	0.220589	0.297801
O00148	DX39A_HUMAN ATP-dependent RNA helicase DDX39A OS=Homo sapiens GN=DDX39A PE=1 SV=2	DDX39A	-0.0203903	-0.752059	-0.195404	-0.271384	-0.365941	-0.137569	0.0148282	0.153368	0.0353002	0.424735	-0.237308	0.0709856	-0.10084	-0.0921045	0.0495407	0.0878428	0.0170448	-0.597762	-0.413895	-0.600865	0.240522	-0.28931	0.271936	-0.253057	0.924709	0.550357	0.776351	0.539474	0.264116	0.470271	-0.310783	0.319757	0.148029	-0.030444	0.280285	-0.274044	-0.553538	0.105895	-0.406198	-0.188806	0.0710751	0.322891	0.35439	0.486877	0.077266	-0.0510884	0.127927
O00151	PDLI1_HUMAN PDZ and LIM domain protein 1 OS=Homo sapiens GN=PDLIM1 PE=1 SV=4	PDLIM1	0.244179	0.504212	-0.293232	-0.486155	-0.680107	-0.0171896	-0.160692	-0.288276	0.797216	-0.16631	1.42833	0.799651	1.0849	0.0386802	-0.431662	-0.40528	0.282196	0.652057	0.3337	-0.142374	-0.0269747	-0.00107806	0.401018	0.326931	1.00487	0.444901	0.203188	-0.254882	-0.337609	-0.329226	0.659762	0.668504	0.17814	1.32464	1.32407	0.937824	1.44356	1.13474	1.30535	-0.922373	-0.527284	-0.553201	-0.0682305	0.0902546	0.250502	-0.475031	-0.439354
O00154	BACH_HUMAN Cytosolic acyl coenzyme A thioester hydrolase OS=Homo sapiens GN=ACOT7 PE=1 SV=3	ACOT7	0.615832	-0.254968	-0.514032	-0.194356	-0.57624	-0.459086	-0.15233	-0.466327	-0.14661	-0.422086	-0.493097	-0.265432	-0.138613	-0.402238	-0.526032	-0.14867	-0.251731	-0.199734	-0.0521824	-0.284105	0.0140854	-0.569149	0.251939	0.433636	0.0100601	0.64607	0.288535	0.168592	-0.00684002	0.344307	0.0343766	-0.170445	-0.0670437	0.208524	0.297487	0.0352558	0.302418	-0.0609855	0.00191625	0.670917	0.712794	0.380269	0.401259	-0.0265093	0.120426	1.22799	0.900758
O00159	MYO1C_HUMAN Unconventional myosin-Ic OS=Homo sapiens GN=MYO1C PE=1 SV=4	MYO1C	-0.126284	0.0332888	0.432654	0.0644932	0.517217	-0.3347	-0.671067	-0.896847	1.50328	-0.362485	0.412188	0.376394	0.187707	0.410951	0.0139393	0.341846	0.428134	0.77411	0.750901	0.473195	-0.0729706	-0.222284	-0.296408	-0.42388	-0.78571	-0.861056	-0.925799	-1.02863	-1.11483	-0.923189	1.79675	1.0892	-0.322498	-0.59361	-0.589175	-0.705511	-0.375177	0.56008	0.337754	-0.054642	-0.131262	-0.082477	-0.0206735	-0.669444	-0.198008	0.0895819	0.198179
O00160	MYO1F_HUMAN Unconventional myosin-If OS=Homo sapiens GN=MYO1F PE=1 SV=3	MYO1F	0.693498	0.140998	0.216072	0.582355	-0.227132	0.354851	0.68704	0.277316	1.38892	0.574589	1.83347	1.14344	0.485631	-0.06958	-0.415049	-0.206772	0.0446247	0.561543	0.527415	-0.108092	-0.0526253	-0.895681	-0.349492	-1.12608	-1.70183	-0.405058	-1.13224	-1.22194	-0.793635	-0.0751078	0.520904	0.459146	1.35346	0.268564	-0.0995831	-0.447645	-0.161282	0.998786	0.587369	1.16949	1.31746	1.21223	0.492431	0.361617	0.829935	0.965913	0.273141
O00161	SNP23_HUMAN Synaptosomal-associated protein 23 OS=Homo sapiens GN=SNAP23 PE=1 SV=1	SNAP23	0.184502	0.546168	0.509145	0.184603	0.267485	0.976832	0.472451	-0.111238	0.252026	0.063921	0.391981	0.299001	0.0742313	0.135464	-0.298554	0.101364	-0.323784	-0.0530809	-0.28851	-0.664619	-0.684645	-0.40159	-0.558159	-0.813921	-0.65582	-0.657744	-0.427764	-0.43596	-0.274841	-0.02622	-0.0070599	-0.374032	0.0483424	-0.16603	-0.346626	-0.390666	-0.0852229	0.494327	0.33132	1.01602	0.819199	0.0645393	0.0152568	-0.0196213	0.105661	-0.114781	-0.0352968
O00165	HAX1_HUMAN HCLS1-associated protein X-1 OS=Homo sapiens GN=HAX1 PE=1 SV=2	HAX1	0.364726	0.816579	0.891861	0.681688	0.678753	0.305327	0.442813	0.31592	-0.131356	0.206864	-0.110952	-0.527464	-0.463521	-0.0114557	0.24564	-0.0850676	-0.177789	-0.495668	-0.82932	-0.665899	-0.394096	-0.198015	-0.664281	-0.112686	-0.471187	-0.665122	-0.88167	-0.632079	-0.522229	-0.575548	-0.494105	-0.617286	-0.389545	-0.424924	-0.566682	-0.489924	-0.113237	-0.805549	-0.719337	-0.0701216	-0.6457	-0.338935	0.128255	0.628859	-0.278405	-0.435425	-0.274033
O00167	EYA2_HUMAN Eyes absent homolog 2 OS=Homo sapiens GN=EYA2 PE=1 SV=2	EYA2	-0.113636	-0.0213066	1.09087	-0.247297	0.952665	0.308317	-1.37874	-0.962784	-0.0260582	-0.0885647	-0.295438	-0.368733	-0.409286	-0.0142537	0.0637293	-0.599268	-0.585049	-0.259598	-0.951139	-0.322817	-0.0706893	-0.10309	-0.512409	0.837089	0.63955	0.643302	0.421339	0.347807	-0.643555	0.0957629	0.0224443	-0.0518023	-0.78044	-0.182534	-1.00914	-0.843271	0.0600608	-1.02255	-1.07193	-0.333042	-0.923039	-0.238846	-0.944991	-0.0698321	-0.0405046	-0.281297	0.342769
O00170	AIP_HUMAN AH receptor-interacting protein OS=Homo sapiens GN=AIP PE=1 SV=2	AIP	-0.293768	-0.204392	0.720312	0.233219	0.552108	-0.378174	-0.124797	-0.0745168	0.100694	0.129899	-0.200388	-0.168587	0.0297283	-0.218349	-0.230421	-0.145248	-0.287202	-0.412715	-0.264501	-0.117479	0.0616341	-0.547601	0.212628	-0.0245267	-0.187389	-0.289438	-0.235558	-0.046993	-0.00321529	-0.0624978	-0.0648058	-0.199067	-0.362856	-0.209424	-0.237637	-0.454447	-0.331711	-0.192976	-0.232198	-0.111669	0.0327488	-0.581688	-0.0389016	0.0930229	-0.0927835	-0.460846	-0.0890814
O00178	GTPB1_HUMAN GTP-binding protein 1 OS=Homo sapiens GN=GTPBP1 PE=1 SV=3	GTPBP1	-0.0846073	-0.0904619	0.395155	0.454258	0.285838	0.287029	-0.0934057	0.0162177	0.071595	-0.16002	-0.191574	-0.165506	-0.321818	0.145424	0.0108177	0.0248591	-0.147074	-0.0792254	0.0794721	-0.16033	-0.0647122	-0.0320272	0.0692303	-0.311408	-0.183548	-0.340195	0.00255155	-0.0409212	0.0906887	0.189358	0.0245461	-0.048927	-0.11773	0.0909976	-0.186305	-0.19856	-0.302499	0.210182	-0.0437588	0.332799	0.458725	0.0384933	0.647626	0.0189566	0.124341	0.0661606	-0.114161
O00182	LEG9_HUMAN Galectin-9 OS=Homo sapiens GN=LGALS9 PE=1 SV=2	LGALS9	0.172509	-0.338612	0.263357	0.371859	-0.162102	0.529963	-0.369364	0.959268	1.68952	0.92157	1.38525	0.710292	0.319932	0.645544	1.23096	0.88562	0.632411	0.714802	0.183688	-0.566065	0.198869	-0.399393	0.132182	-0.0333484	0.576933	0.075061	-1.44101	-0.90628	-0.994413	-0.427439	0.375621	0.288085	0.952784	0.384505	0.154651	-0.636671	-0.268773	0.97505	0.69523	1.35715	1.49941	-0.220591	0.00289584	0.720658	0.497676	-0.281014	-0.135878
O00186	STXB3_HUMAN Syntaxin-binding protein 3 OS=Homo sapiens GN=STXBP3 PE=1 SV=2	STXBP3	0.401423	0.902747	1.14637	0.743897	0.85709	0.36277	-0.207726	-0.21593	-0.438303	-0.694373	0.0345935	0.0660651	-0.290099	-0.448441	-0.55112	-0.257712	-0.712417	-0.917642	-0.562205	-0.410314	-0.361621	-0.357118	-0.759121	-0.633518	-0.671478	-0.206309	-1.0283	-0.582574	-0.630334	-0.583093	-0.683038	-1.08018	-0.172014	-0.415207	-0.457379	-0.0189156	-0.201797	-0.858426	-0.609753	-0.0579423	-0.202261	-0.338836	-0.139681	-0.27255	-0.391474	-0.330943	-0.0302083
O00189	AP4M1_HUMAN AP-4 complex subunit mu-1 OS=Homo sapiens GN=AP4M1 PE=1 SV=2	AP4M1	0.0716896	0.686299	0.60514	0.270645	0.162668	0.0612219	1.26656	0.814333	0.936004	0.987122	0.818964	0.684909	0.434052	0.110595	-0.643535	-0.36247	-0.206964	-0.127988	0.124445	-0.149349	-0.768628	-0.375857	-0.232674	-0.714685	-0.667232	-0.90757	-0.255486	0.0618888	-0.114852	0.100492	-0.0140119	-0.251258	0.0403367	-0.68228	-0.211017	-0.578103	-0.317796	0.164508	0.319735	0.402536	0.124183	-0.138764	0.112653	0.341887	0.00321192	0.170469	-0.168436
O00192	ARVC_HUMAN Armadillo repeat protein deleted in velo-cardio-facial syndrome OS=Homo sapiens GN=ARVCF PE=1 SV=1	ARVCF	-0.326587	-0.196555	1.07221	0.602102	1.03589	-0.733401	-0.43883	-0.411104	-0.658318	-0.477523	-1.00771	-0.647269	-1.0908	0.240703	0.0970419	0.243333	-0.219412	-0.458916	-0.441602	-0.320421	-0.501097	-0.479407	0.644389	0.255598	-0.443236	-0.0328176	-0.186172	-0.110032	0.20405	-0.106739	0.146655	-0.481613	0.343128	1.64281	1.37739	1.81022	1.58731	0.22285	0.179817	-0.53559	-1.07446	-0.777293	-0.388647	-0.280956	-0.250617	-0.407201	-0.514492
O00193	SMAP_HUMAN Small acidic protein OS=Homo sapiens GN=SMAP PE=1 SV=1	SMAP	-0.324615	-0.915451	-0.219448	-0.607589	-0.306243	0.672757	-0.212408	-0.706262	-0.258947	-0.244066	-1.10218	-0.69696	-0.299228	-0.102357	0.187611	0.305513	-0.526851	-0.783255	-0.158398	-0.549923	-0.407505	-0.570907	0.660973	0.485511	-0.992114	-0.616269	-0.729705	-0.0674896	0.323478	-0.12198	-0.140529	-0.243413	-0.475718	-0.655225	-0.855214	0.127499	-0.232507	-0.0821457	-0.4289	-0.62339	-0.468058	-1.10114	-0.647029	-0.680405	-0.271295	-0.823315	-0.150418
O00194	RB27B_HUMAN Ras-related protein Rab-27B OS=Homo sapiens GN=RAB27B PE=1 SV=4	RAB27B	0.341881	0.31727	0.442802	0.482319	0.0355807	0.0603446	0.0712582	0.620226	-0.0912725	0.847783	-0.282185	-0.371292	-0.427728	-0.477662	-0.748671	0.452925	0.549073	1.59245	1.43778	0.120468	-0.093415	-0.317873	-0.654811	-0.966613	-0.953651	-0.793472	-0.270734	1.09461	-0.731051	1.62493	-0.119066	0.869573	0.133282	-0.268456	-0.509614	0.0199412	0.904582	-0.0173535	-0.236463	1.29968	2.3945	2.69896	4.56839	0.382431	-0.158628	0.910059	2.39406
O00203	AP3B1_HUMAN AP-3 complex subunit beta-1 OS=Homo sapiens GN=AP3B1 PE=1 SV=3	AP3B1	-0.237122	-0.0845757	0.555553	0.448399	0.528198	-0.384178	-0.123143	-0.0952737	0.205317	-0.052617	0.750386	0.293221	0.30591	0.0102573	-0.205997	-0.0849426	0.218043	0.0456039	0.680372	0.170273	0.174412	0.291154	-0.322013	-0.191076	-0.385797	-0.375627	-0.264708	-0.138921	-0.139575	-0.224324	-0.183345	-0.265609	0.138164	-0.267297	-0.0395588	-0.295575	-0.0979178	0.6683	0.520342	0.196628	0.230099	-0.0278489	0.122685	-0.115871	-0.208805	0.053245	-0.0306283
O00204	ST2B1_HUMAN Sulfotransferase family cytosolic 2B member 1 OS=Homo sapiens GN=SULT2B1 PE=1 SV=2	SULT2B1	0.247661	-0.493924	-0.735532	0.337178	-0.440444	0.0733261	0.897627	1.04646	0.336081	-0.0140302	0.00229722	0.135771	0.136224	-0.743808	0.0915288	0.17197	2.93121	0.000152761	-0.430584	0.226898	-0.05722	-0.436586	0.542107	0.447321	0.715296	0.752387	0.324702	-0.470621	-0.607868	0.135355	-0.832111	-0.216583	-0.979148	0.0863477	-0.46994	-0.862424	-0.473549	-0.161684	-0.714394	-0.161172	-0.470504	2.36271	4.03527	-0.393132	-0.857251	2.74491	3.93226
O00213	APBB1_HUMAN Amyloid-beta A4 precursor protein-binding family B member 1 OS=Homo sapiens GN=APBB1 PE=1 SV=2	APBB1	-0.442248	-0.87949	0.58985	0.159048	0.976311	-0.255255	-0.570405	-0.6466	-0.20564	0.0754047	-0.14277	0.0366681	-0.872824	0.417173	0.57417	0.454932	0.0862936	0.0554452	0.251964	-1.67992	-1.18823	-0.616998	0.246689	0.0310711	-0.000261023	-0.985997	0.337971	-0.0707647	0.376235	0.387024	-0.0723219	0.0638888	-0.320613	-0.495456	-0.345914	-0.780282	-0.701044	0.496507	0.219429	-0.647312	-0.55863	-1.30878	-0.238215	-0.228428	-0.457252	-0.305783	-0.356896
O00214	LEG8_HUMAN Galectin-8 OS=Homo sapiens GN=LGALS8 PE=1 SV=4	LGALS8	-0.529811	-0.655229	1.3286	0.935164	1.07692	0.324179	-0.293004	-0.479831	-0.051126	-0.741303	1.11537	0.144007	0.0283988	0.646718	-0.121941	0.365706	-0.267458	-0.394931	0.123786	-0.244641	-0.185705	-0.717531	-0.658605	-0.679384	-0.802468	-0.91757	-0.283955	-0.336638	-0.190063	0.0291868	-0.334581	-0.621247	-0.396744	-0.53058	-0.83165	-0.475845	-0.0802093	0.0453591	-0.105384	0.165602	0.394795	-0.461685	-0.316302	0.326324	0.147113	-0.433544	-0.514441
O00217	NDUS8_HUMAN NADH dehydrogenase [ubiquinone] iron-sulfur protein 8, mitochondrial OS=Homo sapiens GN=NDUFS8 PE=1 SV=1	NDUFS8	0.213994	0.831403	-0.00350179	-0.489124	-0.615169	-0.319864	0.534416	0.933726	0.534937	1.37715	-0.114756	-0.217481	0.68882	-0.10562	-0.140906	-0.191677	-0.0688952	-0.529069	-0.562581	-0.335867	-0.349047	-0.0470664	0.0839641	0.263624	-0.186635	-0.378806	-0.830123	-0.462704	-0.330176	-0.882687	0.151551	-0.360227	-0.0438922	0.0759655	-0.222202	0.0502977	-0.110994	-0.0491665	-0.306536	0.0618864	-0.375064	-0.128407	-0.093192	-0.0940994	-0.4115	-0.999734	-0.240373
O00221	IKBE_HUMAN NF-kappa-B inhibitor epsilon OS=Homo sapiens GN=NFKBIE PE=1 SV=3	NFKBIE	0.316157	0.0975303	0.20904	0.10637	0.322391	-0.149689	0.912353	0.580441	0.681852	0.219566	0.0699892	0.20862	0.10773	-0.250929	-0.36116	0.206337	-0.222061	0.350356	-0.418165	-0.448003	-0.164731	-0.166034	-0.643416	-0.610628	-1.05772	-1.24612	-0.306195	-0.0233681	-0.551881	-0.658422	0.096486	-0.0474656	0.254723	0.86216	0.717067	0.339975	0.123389	0.0905606	0.405579	0.498276	0.835451	-0.135813	0.0972769	0.399237	-0.164928	0.405588	-0.335981
O00231	PSD11_HUMAN 26S proteasome non-ATPase regulatory subunit 11 OS=Homo sapiens GN=PSMD11 PE=1 SV=3	PSMD11	-0.20631	0.0414104	0.0564223	0.0590692	-0.135916	-0.0833509	0.20234	0.39701	0.440367	0.454063	0.194698	-0.134111	-0.250799	-0.0951914	-0.0983446	-0.25382	-0.0271062	-0.211549	0.114	-0.0664818	0.273084	0.568143	0.127372	0.206783	0.0186958	-0.057114	0.0440591	0.282538	0.376312	0.148068	-0.0547929	-0.290216	0.325825	0.0561967	0.162351	0.190936	0.180889	0.37576	0.279356	0.282641	0.101594	-0.0984336	0.311677	0.478831	0.0704373	-0.24837	-0.114946
O00232	PSD12_HUMAN 26S proteasome non-ATPase regulatory subunit 12 OS=Homo sapiens GN=PSMD12 PE=1 SV=3	PSMD12	-0.192023	0.134682	-0.164562	-0.0565317	-0.120756	-0.337262	0.157902	0.305077	0.361992	0.583966	0.381284	-0.0180999	-0.132251	-0.0359885	0.0390414	-0.15112	0.0580578	-0.309114	0.137275	-0.0455099	0.0554934	0.718099	0.0951326	0.0901906	-0.0452618	-0.155968	-0.103359	0.0663883	0.340849	0.000486211	-0.123825	-0.183477	0.316663	0.0209659	0.163735	0.13496	0.155068	0.379311	0.171908	0.259457	0.107962	0.0347498	0.328088	0.472661	-0.407251	-0.283229	-0.168807
O00233	PSMD9_HUMAN 26S proteasome non-ATPase regulatory subunit 9 OS=Homo sapiens GN=PSMD9 PE=1 SV=3	PSMD9	-1.15338	-0.983456	-0.165853	-0.118754	-0.199318	0.321306	-0.191764	-0.505495	-0.152402	-0.409863	-0.621116	-0.919561	-0.826801	0.16317	-0.146081	0.037634	-0.00744361	-0.342789	0.0206342	-0.240314	-0.13554	-0.541828	0.556092	0.571842	0.031345	0.0794932	0.0283142	-0.0694154	0.284446	0.935821	0.384873	0.615867	-0.191085	0.284014	0.134868	0.724781	0.026794	0.268203	0.108084	0.0775882	0.0387747	-0.725001	-0.340201	-0.513648	0.227224	-0.594228	-0.313795
O00244	ATOX1_HUMAN Copper transport protein ATOX1 OS=Homo sapiens GN=ATOX1 PE=1 SV=1	ATOX1	-0.573814	0.0779134	-0.894561	-0.555512	-0.716406	-0.486081	0.488661	1.06713	-0.180074	0.689328	-0.888054	-0.952922	-0.365711	-1.42724	-0.52845	-1.0445	0.179986	-0.278184	-0.0825826	-0.678208	1.30483	0.546266	-0.736952	-0.791263	0.523036	0.296784	1.03285	0.426378	0.335351	0.415492	-0.398423	-0.0365302	-0.834919	-0.549341	-0.475225	-0.66654	-1.65542	-0.419562	-0.557795	-0.221495	0.161582	-0.706834	-0.498448	-0.351504	-0.647837	-0.739852	-0.592689
O00255	MEN1_HUMAN Menin OS=Homo sapiens GN=MEN1 PE=1 SV=4	MEN1	-0.661261	0.0105631	-0.398149	-0.619151	-0.46	-0.479802	-0.979821	-0.522685	-0.722439	-0.608591	-0.582124	-0.654838	-0.764851	-0.419868	-0.641888	-0.343704	-0.405801	-0.8772	-0.71083	-0.144782	-0.156324	0.129816	0.0307348	-0.205588	0.264122	0.271261	1.64683	1.44235	1.70664	0.916663	-0.563163	-0.684626	-0.564082	-0.252166	-0.0631169	-0.0389349	-0.160009	-0.539609	-0.609222	-0.368031	-0.85956	-1.01971	-0.774086	-0.173813	-0.268774	-0.698003	-1.04812
O00257	CBX4_HUMAN E3 SUMO-protein ligase CBX4 OS=Homo sapiens GN=CBX4 PE=1 SV=3	CBX4	-0.450586	-0.450489	-0.27399	-0.421277	-0.111164	0.0620002	0.286153	-1.26897	-0.539243	-0.571471	-0.71659	-0.449869	-1.18028	0.752494	0.854571	1.28355	0.0723743	-0.517031	0.0743124	-0.476269	-0.273143	-0.209224	0.025077	0.240387	0.202728	0.463311	0.735659	-0.700207	0.726631	0.579877	-0.140894	0.136824	-0.157907	0.0215527	-0.350364	0.311461	0.343185	0.0120977	-0.540227	-0.125561	-0.340255	-0.593687	-0.315254	-0.814976	0.483377	-0.159637	-0.198171
O00258	WRB_HUMAN Tail-anchored protein insertion receptor WRB OS=Homo sapiens GN=WRB PE=1 SV=2	WRB	-0.538473	-0.219212	-0.471766	-0.0527077	-0.517683	0.147342	1.50109	1.45334	-0.0973793	0.28064	0.669751	0.444471	0.71744	0.334007	0.231424	0.286493	-0.444456	0.288528	-0.474908	-0.449185	-1.34764	-0.397115	0.182456	0.453848	-0.192584	-0.76394	-0.169265	-0.281367	-0.464217	-0.273293	-0.314639	-0.974589	-0.373963	-0.420684	-0.00466382	0.16572	0.094573	-0.0772732	-0.0631563	-0.117912	-0.523832	-1.04999	-0.444556	-0.444984	-0.519608	-0.130784	-0.414539
O00264	PGRC1_HUMAN Membrane-associated progesterone receptor component 1 OS=Homo sapiens GN=PGRMC1 PE=1 SV=3	PGRMC1	-0.651852	0.0631218	0.423124	0.185066	0.714209	0.00546475	0.988452	0.316897	-0.485421	-0.236252	-0.46525	-0.663199	-0.64889	0.0426737	0.0975457	-0.0444173	-0.297323	-0.371917	-0.284915	-0.196255	-0.017254	0.24409	0.15585	-0.338172	0.790571	-0.196653	0.420578	0.268545	0.152762	0.163393	-0.377671	-0.842871	-0.392141	0.0520164	0.345411	0.239938	0.231241	-0.397764	-0.369969	-0.474589	-0.991532	-0.347369	-0.140626	-0.00247762	-0.28584	-0.722386	0.206
O00267	SPT5H_HUMAN Transcription elongation factor SPT5 OS=Homo sapiens GN=SUPT5H PE=1 SV=1	SUPT5H	-0.609039	-0.682608	-0.586858	-0.89345	-0.91416	0.157686	-0.885198	-0.63221	-0.382953	-0.767613	-0.32844	-0.335294	-0.311595	0.0077952	-0.0472442	-0.111615	-0.0938184	-0.376085	-0.109983	0.212114	0.173909	0.458416	0.872314	0.878628	1.23467	0.997066	1.35849	0.934485	1.04819	0.524361	-0.471821	-0.286379	-0.238537	-0.378204	-0.13938	-0.184992	-0.284799	-0.313127	-0.386644	-0.491901	-0.361055	-0.652665	-0.545304	-0.464028	-0.29077	-0.461324	-0.49594
O00268	TAF4_HUMAN Transcription initiation factor TFIID subunit 4 OS=Homo sapiens GN=TAF4 PE=1 SV=2	TAF4	-0.44754	0.387885	-0.148068	-0.435767	-0.665438	-0.0457169	-0.853735	-0.721575	-0.356482	-0.577117	0.257145	-0.151776	0.368497	-0.0361218	-0.267111	-0.421056	-0.942406	-0.633987	-0.752022	-0.779771	-0.519251	-0.345182	0.174397	0.107475	0.692355	0.617513	0.645474	0.439546	0.501372	0.268239	-0.484928	-0.454767	-0.0460773	0.361644	0.293116	0.772268	0.465599	-0.232559	-0.250689	-0.310297	-0.506977	-0.121743	0.216158	0.469777	0.276635	-0.477273	-0.286777
O00273	DFFA_HUMAN DNA fragmentation factor subunit alpha OS=Homo sapiens GN=DFFA PE=1 SV=1	DFFA	-0.146624	0.00722837	-0.23468	-0.261276	-0.326059	0.415431	-0.306498	-0.526991	-0.280562	-0.333637	-0.381641	-0.382252	-0.347292	-0.248437	0.416591	0.198535	-0.129338	-0.567349	0.1294	0.144519	0.383465	0.00516789	0.809495	1.42281	-0.132832	0.0935268	0.247223	0.146279	-0.136387	0.187109	-0.161353	0.103947	-0.363279	0.133333	0.225685	0.43422	0.0867325	0.0387054	-0.181481	-0.28688	-0.160485	-0.174562	-0.039545	-0.264413	-0.0526915	-0.539364	-0.246729
O00287	RFXAP_HUMAN Regulatory factor X-associated protein OS=Homo sapiens GN=RFXAP PE=1 SV=1	RFXAP	-0.273987	0.1569	1.11487	0.429268	1.20593	0.0327459	-0.237873	-0.634697	-0.52693	-0.544673	-0.0221638	0.223132	-0.395784	0.0599406	-0.566037	-0.188323	-1.25655	-0.611605	-0.516787	-0.740455	-0.587328	-0.913909	-0.580789	-0.439853	-0.36117	-0.673994	-0.299436	-0.0341564	0.175053	0.306966	-0.355608	-0.115659	-0.953862	-0.676739	-1.07935	-0.997014	-0.74021	0.00295252	-0.205298	-0.899285	-0.903115	-0.723196	-0.442119	-0.24366	-0.566276	0.128102	-0.16994
O00291	HIP1_HUMAN Huntingtin-interacting protein 1 OS=Homo sapiens GN=HIP1 PE=1 SV=5	HIP1	-0.377539	0.097234	0.907071	0.391079	0.665679	-0.706799	0.489926	0.134902	0.22476	0.179691	0.903528	0.183248	0.946338	-0.0245741	-0.245311	-0.0888135	0.19056	-0.0282729	-0.0741895	0.207333	0.0678849	0.326451	-0.361364	-0.398718	-0.970685	-1.04992	-0.380557	-0.28939	-0.0417878	-0.463284	-0.426209	-0.647534	-0.619969	-0.499807	-0.47609	-0.870531	-0.468996	-0.400418	-0.478622	-0.471189	-0.925864	-0.971622	-0.563212	-0.255473	-0.363264	-0.511678	-0.414858
O00292	LFTY2_HUMAN Left-right determination factor 2 OS=Homo sapiens GN=LEFTY2 PE=1 SV=2	LEFTY2	-0.140983	-0.824304	-0.198108	-0.45803	-0.835236	-0.57164	-0.32053	-0.498213	0.393761	-0.10897	-0.831701	0.184756	-1.17636	-0.571819	-0.245398	0.102293	0.0281641	0.192464	0.467861	-1.04428	-0.407599	-0.421943	0.715591	-0.313999	-0.493654	-0.401761	-0.188949	-0.00507429	-0.0882816	-0.326107	-0.262384	0.217796	-0.108706	-0.459247	-0.207559	-0.509305	-1.05753	-0.381467	0.621558	-0.466412	-0.337951	-0.548881	-0.373208	-0.478644	-0.496727	-0.0219358	-0.040682
O00299	CLIC1_HUMAN Chloride intracellular channel protein 1 OS=Homo sapiens GN=CLIC1 PE=1 SV=4	CLIC1	1.38945	0.427187	0.232764	-0.0876294	-0.372586	-0.371109	-0.784591	-0.629149	-0.368713	-0.888843	0.0913011	0.475257	0.299637	-0.512559	-0.638521	-0.720382	-0.361232	-0.232415	-0.0583063	0.334369	1.33339	-0.318642	-0.671727	-0.647305	0.377616	0.775168	0.178367	-0.661161	-0.582427	0.0234186	-0.410328	-0.512985	0.250511	0.0192691	-0.58902	-0.337434	-0.250103	-0.303936	-0.31385	-0.233745	-0.12489	0.037673	-0.263854	-0.911397	0.219675	1.33543	0.436874
O00303	EIF3F_HUMAN Eukaryotic translation initiation factor 3 subunit F OS=Homo sapiens GN=EIF3F PE=1 SV=1	EIF3F	-0.0248963	0.110822	0.0212551	0.0031653	-0.117374	-0.222379	0.242051	0.40087	0.126117	0.366874	0.428538	0.136911	0.233651	0.012351	0.013049	0.0325913	-0.0949887	-0.429533	-0.2672	-0.331834	0.0896211	0.185851	1.10263	0.65277	0.286248	-0.240729	0.200637	0.123846	0.0256473	-0.223898	-0.344914	-0.430082	0.0658636	-0.130446	-0.0100214	0.17321	0.185534	0.0435431	0.0685309	0.0419425	0.0766667	-0.290504	0.0226232	-0.0392492	-0.0257656	0.0605508	-0.208692
O00308	WWP2_HUMAN NEDD4-like E3 ubiquitin-protein ligase WWP2 OS=Homo sapiens GN=WWP2 PE=1 SV=2	WWP2	-0.411302	-0.230608	0.0226282	0.328021	-0.0601765	0.228812	-0.219848	-0.289757	0.246168	-0.366838	-0.400822	-0.165311	-0.369261	0.685789	0.208609	0.270613	0.077306	-0.347398	-0.309244	-0.973309	-0.409904	-0.818448	0.271738	-0.177249	0.0872718	0.376308	0.245942	0.0212548	0.421674	0.0526222	0.0302087	0.294893	-0.11444	-0.3475	-0.167015	0.0489707	0.193847	0.296689	-0.276295	0.122854	0.00827933	0.165495	-0.161542	-0.385516	0.0233856	-0.0581715	-0.545121
O00329	PK3CD_HUMAN Phosphatidylinositol 4,5-bisphosphate 3-kinase catalytic subunit delta isoform OS=Homo sapiens GN=PIK3CD PE=1 SV=2	PIK3CD	0.606096	0.787508	-0.609906	-0.0307357	-0.807449	0.12876	0.397793	0.53051	1.4579	0.547528	1.66036	0.824394	0.303415	-0.132885	-0.294977	0.0395077	-0.121368	0.295228	0.903662	-0.0676193	0.390017	0.0725365	0.423565	0.12461	-0.763187	-0.642189	-0.534179	-0.531857	-0.444665	-0.329088	0.605599	0.523216	0.587988	0.256135	0.338157	-0.32605	0.0450051	0.824217	0.810487	1.48256	1.93437	0.428121	0.321082	0.569252	0.107596	0.556289	0.257407
O00330	ODPX_HUMAN Pyruvate dehydrogenase protein X component, mitochondrial OS=Homo sapiens GN=PDHX PE=1 SV=3	PDHX	0.256386	0.70771	-0.525599	-0.639391	-0.634364	1.33969	0.644868	0.323896	-0.109323	0.0671803	-0.587656	-0.753936	-0.166953	-0.105488	-0.160769	-0.169927	-0.344644	-0.822631	-0.589193	-0.372181	0.044113	-0.146048	0.0851678	0.660092	-0.676629	-0.416562	-1.39636	-1.0958	-1.16304	-0.894647	0.235642	-0.340186	0.0854092	-0.226781	-0.542172	0.826154	0.503547	-0.478031	-0.577542	-0.497359	-0.857499	-0.45341	-0.107947	0.0415195	-0.0838644	-0.626844	-0.646019
O00338	ST1C2_HUMAN Sulfotransferase 1C2 OS=Homo sapiens GN=SULT1C2 PE=1 SV=1	SULT1C2	-0.378767	0.0881144	-1.75896	-5.44662	-4.51121	-0.933462	1.98905	2.8187	-2.58272	1.31865	0.114988	0.931153	-0.00505413	0.063082	0.806605	-0.0295506	-1.69773	-2.45045	-2.36139	0.00995114	0.198411	0.0936903	-0.852222	0.0503821	0.93386	1.43209	-0.333423	0.000932847	0.472535	-0.0448089	-0.0729935	-0.865736	-0.19169	-2.31351	-1.15623	-0.169486	0.212685	-0.796846	-1.13554	-0.417285	-0.532998	-0.979036	-1.26161	-0.667384	0.136222	-0.992347	-1.57292
O00339	MATN2_HUMAN Matrilin-2 OS=Homo sapiens GN=MATN2 PE=1 SV=4	MATN2	0.00355338	0.539783	0.651104	1.08337	0.97605	0.981032	0.470322	0.0930888	-0.72113	-0.884072	-0.94091	-1.19255	-1.43767	0.490905	0.400973	0.876436	-0.680915	-0.562543	-1.35482	0.685111	-0.449458	0.328156	-0.765874	-0.130923	-0.884829	-0.683493	-0.691193	-1.01364	-1.26898	-0.56204	0.205228	-0.12091	-0.776968	-0.653748	-1.42146	-0.997335	-0.981447	-1.29752	-0.915104	-0.738147	-1.31991	0.477594	0.242849	0.132656	-0.44708	0.689058	1.15896
O00391	QSOX1_HUMAN Sulfhydryl oxidase 1 OS=Homo sapiens GN=QSOX1 PE=1 SV=3	QSOX1	0.183489	-0.701095	-0.178842	0.194794	-0.132379	-0.370398	0.157797	0.100928	-0.368081	-0.114577	-0.478149	0.630613	-0.660781	0.221095	0.0688724	0.499865	0.214561	-0.0134187	-0.371121	0.00755408	-0.673997	-0.678025	-0.231852	-0.44595	-0.127558	0.0224289	-0.302573	-0.507829	-0.66233	-0.504502	-0.268156	-0.455294	-0.433333	-0.342991	-0.595542	-0.404577	-0.487683	-0.323707	-0.114241	-0.325347	-0.127349	-0.0796616	-0.338969	0.131484	0.294235	2.7357	0.926096
O00399	DCTN6_HUMAN Dynactin subunit 6 OS=Homo sapiens GN=DCTN6 PE=1 SV=1	DCTN6	-0.108684	-0.621223	0.571179	0.119317	0.3251	-0.171676	0.735993	-0.0033763	0.14523	-0.161286	-0.711635	-0.592143	-0.151801	0.0465002	0.0200145	-0.51382	-0.331487	-1.21642	-0.0700027	-0.725134	-1.0152	-0.443992	0.490541	1.02723	-0.428415	-0.702691	-0.1394	0.0824976	0.722508	-0.123753	-0.0611703	-0.389536	-1.62494	0.0044999	-0.757839	-0.611986	-0.72221	-0.126854	0.0150864	0.011928	-0.369357	-1.15687	-1.68593	-1.35301	-0.343119	-0.293978	-0.251509
O00400	ACATN_HUMAN Acetyl-coenzyme A transporter 1 OS=Homo sapiens GN=SLC33A1 PE=1 SV=1	SLC33A1	-0.705154	-0.536045	-0.594083	-0.0545689	-0.478688	-1.09189	1.1856	1.37898	0.577988	1.57611	-0.100705	-0.00343277	-0.213957	0.149602	-0.228803	0.205169	0.165013	-0.12038	0.332047	1.28477	0.484128	0.402425	-0.0466462	-0.332301	-0.18345	-0.503662	-0.98854	-0.640521	-0.530379	-0.49887	-0.288515	-0.686089	-0.13433	-0.310473	0.194191	0.225804	0.291475	-0.123472	0.26157	0.812714	0.143157	0.835483	1.82156	0.65785	-0.479071	0.379017	0.582828
O00401	WASL_HUMAN Neural Wiskott-Aldrich syndrome protein OS=Homo sapiens GN=WASL PE=1 SV=2	WASL	-0.622881	-0.116422	1.0973	0.451138	1.31254	0.964501	-0.58107	-0.499035	-0.58383	-0.522683	-0.0840318	-0.546626	0.090706	0.580633	0.377419	0.423369	-0.168106	-0.421531	0.557571	-0.226632	-0.248865	0.150872	-0.185183	-0.517291	-0.353467	-0.729124	0.0899435	0.082261	-0.18414	0.0820225	-0.307458	-0.437944	-0.68523	-0.758008	-0.320783	-0.63049	-0.480353	0.0752803	-0.209175	-0.734605	-1.07044	-0.239219	0.2999	-0.265758	-0.0467054	-0.618543	0.0755894
O00410	IPO5_HUMAN Importin-5 OS=Homo sapiens GN=IPO5 PE=1 SV=4	IPO5	-0.465491	-0.19412	-0.144536	-0.533666	-0.520906	0.156809	-0.310673	-0.0700661	-0.142015	0.0734173	0.125551	-0.172651	-0.460422	-0.41084	-0.37067	-0.13713	-0.312356	-0.245416	-0.248704	-0.246464	0.0230753	0.21614	0.447271	0.129893	0.881302	0.813438	0.661213	0.729441	0.948211	0.501616	-0.373551	-0.312999	-0.057126	-0.115792	0.0837662	-0.327559	-0.162318	-0.0721122	-0.0932416	0.154712	0.143327	-0.2918	0.310043	0.388808	-0.183934	-0.213242	-0.272347
O00411	RPOM_HUMAN DNA-directed RNA polymerase, mitochondrial OS=Homo sapiens GN=POLRMT PE=1 SV=2	POLRMT	0.42952	-0.23009	-0.154389	-0.499441	-0.358817	-0.44586	-0.195354	-0.0337851	0.0917788	0.47119	0.866952	0.771798	0.313484	0.682258	0.166543	0.617493	0.0297809	0.0936202	0.0711876	0.172432	-0.153771	-0.280109	-0.00531991	0.167717	0.492386	0.549823	0.299232	0.182164	-0.269651	0.148233	0.176434	0.159993	0.0283526	0.167227	0.132316	-0.221761	-0.00440437	-0.299412	-0.000818976	-0.191626	0.00373874	0.563904	0.600148	0.830298	0.253201	0.0948154	0.223227
O00418	EF2K_HUMAN Eukaryotic elongation factor 2 kinase OS=Homo sapiens GN=EEF2K PE=1 SV=2	EEF2K	-0.537592	-0.110226	1.12932	0.643129	0.914118	0.237369	-0.335788	-0.158346	-0.204656	-0.178267	-0.190008	-0.431677	-0.576932	-0.261034	-0.525927	-0.729387	-0.505369	-0.795245	-0.426405	-0.269961	0.0180223	-0.565805	-0.339583	-1.00007	-0.125501	-0.134325	-0.658542	-0.665251	-0.429109	-0.659159	-0.68399	-0.645827	-0.264002	-0.306601	-0.115837	-0.0726684	-0.370657	-0.355944	-0.475312	-0.261392	-0.415521	-0.278354	-0.217521	0.288919	-0.359712	-0.956108	-0.47714
O00422	SAP18_HUMAN Histone deacetylase complex subunit SAP18 OS=Homo sapiens GN=SAP18 PE=1 SV=1	SAP18	-0.109783	0.147425	-0.0232395	-0.159134	-0.188604	0.158625	-0.20457	-0.425638	-0.0995792	-0.194734	-0.0236942	-0.244329	-0.374928	0.101062	0.0804728	-0.24404	-0.217438	-0.608725	-0.180509	-0.185567	0.0649241	-0.106506	0.477116	0.360881	0.348518	0.336957	0.354507	0.502905	0.400675	0.399569	-0.193002	0.0417718	-0.0322579	0.183232	0.260083	0.470685	0.36159	0.0318602	-0.190129	-0.171277	-0.372498	-0.0392918	-0.048902	-0.224656	0.259176	-0.4951	-0.243782
O00423	EMAL1_HUMAN Echinoderm microtubule-associated protein-like 1 OS=Homo sapiens GN=EML1 PE=1 SV=3	EML1	-0.342463	0.189003	0.130006	0.207914	0.017955	-0.104368	-0.235002	-0.0314768	0.258118	0.258271	-0.514692	-1.01921	-0.643173	-0.316164	-0.259254	0.0575005	0.150751	-0.490182	-0.0605481	-1.60405	-1.5894	-1.27266	0.51246	0.586524	1.18542	0.892318	1.23172	0.856319	0.311165	0.272557	0.598465	-0.235073	0.152215	0.885925	0.975558	0.583193	0.779369	0.278514	-0.220642	-0.297239	-0.546995	-1.40208	-0.609534	-0.535455	-0.45642	-0.76945	-0.50044
O00425	IF2B3_HUMAN Insulin-like growth factor 2 mRNA-binding protein 3 OS=Homo sapiens GN=IGF2BP3 PE=1 SV=2	IGF2BP3	-1.32782	-0.957117	-2.16612	-4.14567	-3.59207	-2.46003	-2.65793	-1.57084	-2.16025	-2.92257	3.50654	1.05666	-1.09857	-0.219185	-0.78337	-0.782343	-0.232027	-0.570855	-0.268388	0.312702	1.29792	1.05471	-1.3784	-1.78691	3.07016	2.10442	2.35162	2.26634	1.83228	1.82648	0.163748	-0.430576	2.73693	2.5731	1.7791	2.78957	2.58435	0.520732	0.280032	-1.71033	-0.849698	-1.06624	0.82075	-0.21937	0.737358	-0.972499	-0.713479
O00429	DNM1L_HUMAN Dynamin-1-like protein OS=Homo sapiens GN=DNM1L PE=1 SV=2	DNM1L	-0.0914031	0.408121	0.583693	0.320386	0.450953	-0.0984324	-0.149603	0.741349	0.0441298	0.1033	0.155709	-0.345948	0.0920389	-0.279451	-0.256813	-0.308162	-0.0624969	-0.338735	-0.238798	-0.03375	0.14452	0.209527	0.000435209	0.0443515	0.0812954	0.175103	-0.0228554	0.105548	0.061696	-0.0364622	-0.447351	-0.393912	-0.0991526	-0.0754426	-0.0149169	-0.286589	-0.186814	-0.325912	-0.324676	-0.0222409	-0.086067	-0.324033	-0.199835	0.185832	0.0500973	-0.336326	-0.35589
O00442	RTCA_HUMAN RNA 3'-terminal phosphate cyclase OS=Homo sapiens GN=RTCA PE=1 SV=1	RTCA	-0.158745	-0.164114	0.3698	0.0617111	0.327852	-0.432291	0.589837	0.314918	0.0767331	0.0865103	0.939516	0.636096	0.67832	0.00488368	-0.247417	-0.0163221	-0.196653	-0.415337	-0.0249355	0.0185423	-0.153268	0.318175	-0.417595	-0.475614	-0.513222	-0.328191	-0.00126258	0.0664278	-0.220865	0.158416	0.0030826	0.227848	-0.196509	-0.492537	-0.177687	-0.296986	-0.252018	-0.0126133	-0.0313357	-0.121088	0.0299616	0.0350855	-0.0799339	-0.205026	-0.0751538	-0.040634	-0.237166
O00443	P3C2A_HUMAN Phosphatidylinositol 4-phosphate 3-kinase C2 domain-containing subunit alpha OS=Homo sapiens GN=PIK3C2A PE=1 SV=2	PIK3C2A	-0.732391	-0.296349	0.559006	0.543993	0.371871	0.0597666	0.154775	0.222377	0.434081	-0.0997601	1.2113	0.236782	0.519609	-0.135364	-0.277251	-0.299421	-0.233072	-0.498126	-0.519769	-0.10176	0.17406	0.342617	-0.0441869	-0.193149	-0.464469	-0.463029	-0.580904	-0.330729	-0.298369	-0.370108	-0.460425	-0.662817	-0.0283863	-0.375169	-0.464766	-0.391233	-0.263517	-0.131477	-0.232455	-0.379363	-0.535632	-0.673673	-0.461423	-0.41412	-0.427315	-0.707445	-0.741775
O00458	IFRD1_HUMAN Interferon-related developmental regulator 1 OS=Homo sapiens GN=IFRD1 PE=1 SV=4	IFRD1	-0.352687	-1.08717	-0.569935	-1.04312	-0.758815	0.461752	-0.837526	-0.999702	-1.48039	-0.906537	0.915032	0.31736	0.836913	-0.689788	0.207282	-0.731765	-0.498084	-0.364314	-0.0137215	0.331705	-0.257027	0.462696	0.494724	0.23578	0.224043	0.193851	0.16262	-0.307468	-0.614266	-0.0286572	-0.596732	-0.485027	-0.37106	-0.14802	-0.788543	-0.241498	-0.229927	-0.885758	-0.426042	-0.924339	-0.0985084	0.469559	0.903377	-1.23706	-0.0341166	0.547387	0.626243
O00459	P85B_HUMAN Phosphatidylinositol 3-kinase regulatory subunit beta OS=Homo sapiens GN=PIK3R2 PE=1 SV=2	PIK3R2	0.163455	0.332627	0.223448	0.319183	-0.0268764	-0.169409	0.921989	0.573723	0.237698	0.692314	-0.101006	-0.102702	-0.166031	0.0467291	-0.0464607	-0.171118	-0.123674	-0.00586721	-0.267052	-0.11991	-0.231522	-0.229846	0.0726846	-0.280696	-0.209162	0.14308	-0.132914	-0.274375	-0.537991	-0.495042	-0.249873	-0.136871	-0.222501	-0.161532	-0.109093	0.0194106	-0.221924	0.100388	-0.110334	-0.0743831	-0.145116	0.409306	0.800539	0.330697	-0.0694865	-0.0724806	0.416691
O00461	GOLI4_HUMAN Golgi integral membrane protein 4 OS=Homo sapiens GN=GOLIM4 PE=1 SV=1	GOLIM4	-1.12303	-0.962472	-0.444971	-0.388678	-0.728565	-0.197173	-1.00773	-0.624294	0.0497934	0.276302	-0.276411	-0.467764	-0.694231	0.22899	0.021398	0.120378	0.281703	0.28342	0.729695	-0.0693569	-0.560396	0.858703	-0.247604	-0.474493	-0.0825891	-0.0436429	1.22189	1.11787	1.33993	0.762969	-0.123565	-0.342383	-0.0822909	-0.310749	-0.173252	-0.637473	-0.22221	0.854816	0.523154	0.460744	-0.0644045	-0.484214	0.735917	-0.425284	-0.0277456	-0.0798373	0.291662
O00462	MANBA_HUMAN Beta-mannosidase OS=Homo sapiens GN=MANBA PE=2 SV=3	MANBA	0.540448	0.312806	-0.425059	0.0408791	-0.26611	-0.376933	-0.275997	-0.471302	-0.375733	-0.995587	0.116601	0.623922	-0.140693	-0.0626483	-0.417538	0.391603	0.0917319	0.19137	0.111846	-0.1151	0.178384	-0.253537	-0.130268	-0.13272	-0.108582	-0.268203	-0.0406862	-0.213094	0.23317	-0.0611494	-0.247275	-0.38658	0.142646	-0.18822	-0.0231888	-0.117909	0.0427585	0.155704	0.504595	-0.537107	0.0659688	0.59454	0.0187472	0.732345	-0.116967	3.61374	2.22696
O00463	TRAF5_HUMAN TNF receptor-associated factor 5 OS=Homo sapiens GN=TRAF5 PE=1 SV=2	TRAF5	-0.243665	-0.314147	0.0861819	-0.448994	-0.286911	-0.224798	-0.153237	0.0602112	-0.0861133	0.133489	-0.0724823	0.307835	-0.298443	-0.537688	-0.014561	0.552498	-0.148092	0.0363476	1.00331	-0.651384	-0.13368	-0.597798	0.376959	0.230044	0.303402	-0.139839	-0.213071	0.372207	0.020289	0.279754	0.216818	0.286247	0.221201	0.0185628	0.532165	0.472153	0.916438	1.10487	0.491934	0.544566	0.40075	0.135366	-0.271973	-0.229986	-0.443951	-0.479446	0.89411
O00468	AGRIN_HUMAN Agrin OS=Homo sapiens GN=AGRN PE=1 SV=5	AGRN	-0.350773	-0.695479	0.248345	0.135626	0.219295	0.220505	-0.305384	-0.606737	-0.560973	-1.66437	-0.368965	-0.286417	-0.824525	-0.120401	0.0982562	-0.0235647	0.145758	0.0502728	-0.0152847	0.741654	0.472584	0.914747	0.106877	0.0446496	-0.224601	-0.130828	-0.624112	-0.621821	-0.746885	-0.298669	0.0386569	-0.443484	-0.335061	0.781503	0.615593	0.646698	1.16096	-0.685115	0.0436932	0.561419	-0.165364	0.26787	0.414775	0.707205	0.356388	1.0796	0.608294
O00469	PLOD2_HUMAN Procollagen-lysine,2-oxoglutarate 5-dioxygenase 2 OS=Homo sapiens GN=PLOD2 PE=1 SV=2	PLOD2	-0.236474	-1.34102	-1.18871	-0.759157	-1.02354	-1.41147	0.295462	-0.450106	0.816579	2.26809	-0.20913	0.198748	-0.0665702	-0.379074	0.0379225	-0.438685	0.61611	0.912475	1.93348	2.04867	0.30343	-0.05121	-1.35457	-1.48989	-0.76339	-0.0832153	-0.892354	-0.628652	0.492298	0.22692	-0.287328	-0.0205999	1.42268	0.720771	0.753834	0.212367	0.609305	2.74552	2.201	2.09288	1.63553	1.13518	0.498477	0.169313	1.18998	1.94416	1.56999
O00470	MEIS1_HUMAN Homeobox protein Meis1 OS=Homo sapiens GN=MEIS1 PE=1 SV=1	MEIS1	-0.256715	0.204083	1.17816	0.488201	0.80472	-0.15125	-0.15854	-0.732358	-0.339252	-0.112346	-0.641371	-0.45141	-0.563581	-0.270612	-0.275407	-0.283349	-0.155023	-0.47308	-0.193444	-0.768187	0.0317328	-0.0185825	0.801016	1.11829	1.31045	1.05614	0.273346	-0.0390721	-1.08043	-0.316265	-0.41162	-0.753516	0.164012	0.762807	0.0594432	1.01228	0.957605	0.104097	-0.28964	-0.596561	-1.12681	-1.4522	-1.19482	0.0724641	-0.410076	-1.10065	-0.840631
O00471	EXOC5_HUMAN Exocyst complex component 5 OS=Homo sapiens GN=EXOC5 PE=1 SV=1	EXOC5	-0.222472	0.139435	-0.151205	-0.171709	-0.29753	0.0636166	0.132818	0.216707	0.230244	-0.196191	0.25419	-0.134333	-0.0880027	-0.000813115	-0.130007	0.022403	0.0816795	-0.0276207	0.301952	-0.206675	0.0220356	-0.0355183	0.261418	0.501787	0.0888373	-0.27515	0.12058	0.240395	0.423739	0.134193	0.0328525	-0.0263585	0.164716	-0.0245291	0.000487393	-0.0224916	0.237441	0.44243	0.144006	-0.000588466	-0.162629	-0.0863052	0.335001	0.0295396	-0.304172	-0.0449704	0.0217035
O00478	BT3A3_HUMAN Butyrophilin subfamily 3 member A3 OS=Homo sapiens GN=BTN3A3 PE=1 SV=1	BTN3A3	0.168854	0.499708	-0.906887	-0.399971	-0.896246	1.54203	0.206856	0.274703	0.324278	0.180261	-0.0740242	-0.307489	-0.485148	0.223922	0.155619	0.0110284	0.1139	-0.145818	0.586828	-0.58947	-0.0583578	-0.117634	0.123696	-0.308243	-0.417758	-1.038	-0.587965	-0.777417	-0.281249	-0.618436	0.260035	0.0267936	0.0622374	-0.238828	-0.624815	-0.698634	-0.0287552	0.196529	0.128527	1.17737	0.488733	0.240148	-0.468899	-0.185685	0.137278	-0.30917	-0.371406
O00479	HMGN4_HUMAN High mobility group nucleosome-binding domain-containing protein 4 OS=Homo sapiens GN=HMGN4 PE=1 SV=3	HMGN4	-0.434152	1.16791	1.06567	-0.0548325	1.50648	1.18342	-2.40492	-0.853598	-1.41938	-1.19431	1.06508	0.724021	-0.182565	0.326762	-0.369021	0.798428	-1.74266	0.00728753	0.974363	-1.60792	-1.32132	-1.12214	0.66896	0.480717	-1.25878	-1.52604	-1.40979	-1.18097	-1.24357	-1.63398	-0.0640933	-0.601419	-1.60107	-0.29163	-0.367444	0.0514995	0.65107	0.778176	0.442205	-0.673203	-1.20566	-1.20395	-1.29865	-1.31143	-0.869303	-0.583416	-0.795301
O00481	BT3A1_HUMAN Butyrophilin subfamily 3 member A1 OS=Homo sapiens GN=BTN3A1 PE=1 SV=3	BTN3A1	0.616769	1.20966	0.128251	-0.082614	-1.03007	-0.322978	-0.17368	0.0756537	0.276882	2.14701	-0.28673	0.0458154	-0.337784	-0.565945	-2.30076	0.302382	-0.467806	0.262733	0.281191	0.300187	-0.436681	-1.38744	-0.605507	-0.22768	-0.261533	-0.66764	0.149116	-0.0739474	-0.695283	-0.0364932	-0.283072	0.281685	-0.704112	0.627687	0.0869735	-0.431142	-1.11388	0.642624	0.00863602	0.687178	0.522509	0.299111	-0.122177	-0.0452041	-0.0393444	0.243853	-0.0075182
O00483	NDUA4_HUMAN Cytochrome c oxidase subunit NDUFA4 OS=Homo sapiens GN=NDUFA4 PE=1 SV=1	NDUFA4	-0.178664	0.364341	0.709143	-0.201774	-0.0495566	1.33946	-1.17981	-0.146456	0.129691	0.576968	0.0804286	-0.270709	0.0725852	-0.289505	-0.495034	-0.746972	-0.996681	-1.34036	-0.633938	-1.13029	-0.557831	-0.249115	-0.799127	-1.35095	-0.775277	-0.689873	-1.56907	-1.05973	-0.809582	-1.30362	-0.24211	-0.474921	-0.304618	-0.859346	-0.683956	0.0141559	-0.418428	-0.363901	-0.610571	-0.476419	-0.308124	-1.10383	-1.94946	-0.658217	-0.386161	-1.8816	-1.34765
O00487	PSDE_HUMAN 26S proteasome non-ATPase regulatory subunit 14 OS=Homo sapiens GN=PSMD14 PE=1 SV=1	PSMD14	-0.0192492	0.150785	0.0877568	-0.145886	-0.149828	0.0361318	0.358258	0.329833	0.174199	0.324156	0.325481	-0.0446426	-0.214185	0.180976	0.0747825	-0.0469796	-0.055789	-0.0314584	0.151175	0.256448	0.255614	0.511211	0.0865139	0.107918	-0.16544	-0.189244	-0.147937	0.0792773	0.220312	0.00158963	-0.157179	-0.0802858	0.315443	-0.0411136	0.0280927	0.187341	0.319959	0.331108	0.249533	0.178883	0.195895	0.0995946	0.257504	0.175853	0.117295	0.0985442	0.0410211
O00499	BIN1_HUMAN Myc box-dependent-interacting protein 1 OS=Homo sapiens GN=BIN1 PE=1 SV=1	BIN1	-0.830771	-0.569409	0.485056	-0.149362	-0.203217	0.0548846	-0.235521	-0.037636	-0.133257	-0.939226	0.39573	-0.155465	-0.12656	0.0961349	0.489914	0.0274295	-0.382308	-0.082643	-0.362463	-0.185923	0.206523	0.030054	-0.0882105	-0.0678186	-0.366386	-0.76735	-0.0771478	0.312342	-0.111948	-0.301121	0.670791	0.28278	-0.122713	0.0111387	-0.0215003	0.269832	-0.116973	-0.0236357	-0.549503	0.747771	0.157521	-0.42289	-0.414792	0.287481	-0.106607	-0.366591	-0.514587
O00505	IMA4_HUMAN Importin subunit alpha-4 OS=Homo sapiens GN=KPNA3 PE=1 SV=2	KPNA3	-0.967274	-0.495289	0.668768	0.0926949	-0.121311	-0.0664647	-0.650408	-0.522804	-0.047404	-0.441627	-0.0298363	-0.624907	-0.503886	-0.220125	-0.575266	-0.272864	-0.363516	-0.562317	-0.306973	-0.979886	-0.124756	0.194113	-0.73758	-0.672816	0.489752	0.146538	1.61696	1.32402	1.17354	0.951155	-0.73596	-0.603281	-0.448769	-0.592677	-0.405441	-0.794286	-0.506463	-0.294318	-0.215872	0.361647	0.0535782	-0.317353	-0.347812	-0.529007	-0.582076	-0.384118	-0.217288
O00506	STK25_HUMAN Serine/threonine-protein kinase 25 OS=Homo sapiens GN=STK25 PE=1 SV=1	STK25	0.270566	0.369301	0.413789	-0.22699	0.215186	0.0412706	0.122565	0.286209	0.186942	-0.0110113	0.607348	-0.00345872	0.103867	-0.218682	-0.310566	0.155475	-0.323502	-0.20609	0.326136	-0.419618	-0.924721	-0.584222	-0.329824	-0.804616	0.360308	-0.0946106	0.361635	-0.194339	0.19355	-0.185231	0.0392906	-0.415171	0.307184	0.511193	0.25848	0.366436	0.472109	0.183059	0.0849605	0.0717586	0.249444	-0.694615	-0.337281	-1.15781	-0.536613	-0.267455	-0.523786
O00507	USP9Y_HUMAN Probable ubiquitin carboxyl-terminal hydrolase FAF-Y OS=Homo sapiens GN=USP9Y PE=2 SV=2	USP9Y	0.687003	0.971094	0.352606	0.557325	-0.297029	-0.950778	0.166941	-0.198341	0.276223	0.909769	0.82665	0.661665	0.618657	-0.657098	-0.851789	-0.227825	-0.19757	-0.221822	0.189015	-0.66537	0.0743381	-0.776221	0.115613	0.183997	0.158045	0.581247	0.200516	-0.325844	-0.132499	-0.183695	-0.762485	0.250651	0.200928	-0.303505	-0.392667	-0.213714	-0.255387	0.297534	-0.156271	-0.0425724	0.0493527	0.175482	-0.366692	-0.0871023	-0.737576	0.191997	-0.422104
O00512	BCL9_HUMAN B-cell CLL/lymphoma 9 protein OS=Homo sapiens GN=BCL9 PE=1 SV=4	BCL9	-0.169332	-0.198266	0.499701	-0.0382381	0.190197	-0.725936	-0.928644	-0.938289	-0.742224	-0.864934	0.346949	0.178419	-0.222207	-0.28341	-0.161301	-0.234142	-0.2106	-0.534736	-0.564643	-0.81195	-1.20902	-0.281867	0.259864	0.115142	-0.0663799	-0.105582	0.873572	0.436686	0.568957	0.255193	-0.333338	-0.284022	-1.05857	0.0223992	0.125946	0.0877707	0.0562882	-0.193242	-0.432561	-1.13093	-1.08629	-1.05112	-0.701302	-0.707559	-0.363965	-0.227069	-0.663844
O00515	LAD1_HUMAN Ladinin-1 OS=Homo sapiens GN=LAD1 PE=1 SV=2	LAD1	0.541016	0.862822	-0.049987	-0.826202	-0.537967	1.77141	0.177295	0.0707307	-0.873256	-0.335652	1.20265	1.07976	0.752618	0.0465873	-0.13672	0.22013	-0.20053	-1.43163	-1.24208	-0.0756682	-0.213802	0.270339	0.833026	0.309594	0.0153446	0.44957	-0.861529	-0.497701	-1.33026	-1.61404	-0.717446	-0.766611	-1.38653	0.0844294	-0.0418147	-0.00758758	0.143535	-0.922747	-0.957344	-1.54708	-1.99157	0.831274	1.52065	0.750826	0.790248	-0.255892	0.885057
O00519	FAAH1_HUMAN Fatty-acid amide hydrolase 1 OS=Homo sapiens GN=FAAH PE=1 SV=2	FAAH	0.197047	0.966457	1.12426	1.12405	0.52069	-0.384999	0.131173	-0.233794	-0.301027	-0.424219	1.10251	0.629906	1.27062	-0.0477851	-0.540486	-0.364959	-0.452654	-0.130592	-1.01755	-0.213989	-0.431809	0.119037	-0.407047	-0.239692	-0.771721	-1.19745	-0.701624	-0.978838	-0.558216	-0.588496	-0.166676	-0.0646774	-0.22348	-0.769832	-0.730506	-0.551775	-0.336144	-0.441565	-1.09114	-0.558902	-1.5537	-0.606319	-1.58178	-0.468684	-0.280194	-0.437596	-1.43423
O00522	KRIT1_HUMAN Krev interaction trapped protein 1 OS=Homo sapiens GN=KRIT1 PE=1 SV=2	KRIT1	0.0795599	0.153586	0.0488176	-0.0863621	0.0539753	0.109381	-0.0127853	-0.234687	0.239539	0.536301	0.104714	-0.225561	0.19637	0.017157	0.193058	0.120547	0.108326	0.00292049	1.03254	0.0787323	-0.209996	0.537619	-0.106292	0.167391	-0.408638	-0.130091	-0.147754	0.0628449	-0.137826	-0.298026	0.0935728	-0.0863586	-0.362643	-0.171128	-0.899326	-0.284993	-0.684391	0.228772	-0.133916	-0.270088	-0.115079	0.303953	0.465883	-0.00913221	0.0721843	0.0845325	0.230141
O00533	NCHL1_HUMAN Neural cell adhesion molecule L1-like protein OS=Homo sapiens GN=CHL1 PE=1 SV=4	CHL1	-1.33134	0.12853	1.03969	1.3746	2.82952	-0.095905	0.124346	-0.773462	1.13478	1.86402	-1.12719	-1.49347	-1.79389	1.95329	1.45864	1.69558	-0.102343	-0.444976	-1.81176	-0.177419	0.602715	-0.99127	-1.62901	-0.527181	0.157677	0.543577	-0.990126	-1.17023	-1.15706	-0.681457	-0.453382	-0.409262	-1.07269	-1.50073	-1.59011	-1.77013	-1.18066	-1.03106	-1.96797	-1.42213	-2.5016	-1.5117	-1.50849	2.13616	-0.793714	-0.152604	-2.36557
O00534	VMA5A_HUMAN von Willebrand factor A domain-containing protein 5A OS=Homo sapiens GN=VWA5A PE=2 SV=2	VWA5A	0.518115	0.302334	0.827899	0.831994	0.687508	-0.107413	1.52927	0.37411	0.116382	-0.185497	0.38889	0.496288	0.727997	-0.195855	-0.04581	-0.0462981	0.0628999	0.334537	0.396982	0.0948984	-0.478073	-0.356059	0.0303755	-0.267328	-0.858642	-0.717012	-1.13345	-0.798863	-0.932438	-0.578792	0.268948	0.0589104	-0.348014	-0.131223	-0.365547	-0.560611	-0.0797422	0.872521	0.435426	0.0247038	-0.0535306	-0.764729	-0.346395	-0.344451	-0.0393028	-0.105344	-0.208259
O00541	PESC_HUMAN Pescadillo homolog OS=Homo sapiens GN=PES1 PE=1 SV=1	PES1	-0.138428	0.179978	0.144079	0.25174	0.0515126	0.571987	-0.102944	0.105152	0.387464	0.681934	0.723912	-0.0054118	-0.0212035	-0.0417113	-0.20161	-0.208836	-0.5355	-1.08183	-0.660093	-0.522267	-0.204716	0.0168177	-0.0513257	0.390991	0.580714	0.622447	0.570157	0.509854	0.125794	0.0956398	-0.65178	-1.28317	0.255478	0.622654	0.585582	0.543481	0.703066	-0.276332	-0.153698	-0.100774	-0.205609	-0.280823	0.826813	0.212716	-0.445365	-0.665474	-0.0830534
O00559	RCAS1_HUMAN Receptor-binding cancer antigen expressed on SiSo cells OS=Homo sapiens GN=EBAG9 PE=1 SV=1	EBAG9	-0.291959	-0.193004	0.648084	0.0636018	0.894226	0.433465	0.467541	0.184382	0.205823	0.564059	-0.243408	-0.376128	-0.25293	0.11191	-0.420257	-0.492053	-0.129916	-0.653646	0.167748	0.340835	0.217402	0.753866	-0.608712	-0.679087	-0.228766	-0.503575	-0.625397	-0.480742	-0.48122	-0.183337	0.0232165	-0.161588	0.444499	0.0993504	0.241744	0.386352	0.0606827	0.108507	-0.200097	-0.14321	-0.161922	-0.208448	-0.419966	-0.596822	0.145534	-1.12284	-0.449349
O00560	SDCB1_HUMAN Syntenin-1 OS=Homo sapiens GN=SDCBP PE=1 SV=1	SDCBP	-0.255954	-0.591107	-0.408544	-0.757716	-0.40296	-0.665562	0.175311	-0.222621	0.0163941	0.0807544	-0.443939	-0.218457	-0.73497	-0.242331	0.0498589	-0.144217	-0.00856363	-0.5421	-0.233797	-0.199969	-0.0124891	-0.506825	-0.143746	0.543275	-0.367179	-0.0789869	0.084339	0.171126	0.18423	-0.00128247	-0.205743	0.376875	-0.136283	-0.282668	-0.365594	-0.483031	0.0111667	-0.244735	-0.202908	-0.372709	-0.120915	0.00793815	-0.540406	-0.58045	0.10791	0.265306	-0.12416
O00562	PITM1_HUMAN Membrane-associated phosphatidylinositol transfer protein 1 OS=Homo sapiens GN=PITPNM1 PE=1 SV=4	PITPNM1	0.442257	0.692675	0.236812	0.295857	0.260127	-0.495839	1.02604	1.1119	0.571274	0.268764	0.673472	0.368892	0.414417	-0.0103331	-0.0243383	-0.0482267	0.179766	-0.0237336	0.0235092	0.448263	0.641058	-0.172555	-0.211011	-0.470749	0.276249	0.323051	-0.470274	-0.425954	-0.271848	-0.320167	0.127673	-0.211045	0.0240117	0.374441	0.135035	-0.0558047	0.402992	-0.0661688	0.00688871	0.295775	0.0672309	-0.548146	-0.417219	-0.258093	-0.00332492	-0.071196	-0.0252725
O00566	MPP10_HUMAN U3 small nucleolar ribonucleoprotein protein MPP10 OS=Homo sapiens GN=MPHOSPH10 PE=1 SV=2	MPHOSPH10	-0.283932	0.563757	0.315297	0.00948506	0.224986	0.625534	-0.245337	-0.361963	0.076018	0.287262	0.261836	-0.093706	0.0484958	-0.230926	-0.318304	-0.179681	-0.195339	-1.01408	-0.658707	-0.0917348	0.340239	0.293218	0.0511103	0.161258	0.175313	0.22829	0.45373	0.587692	0.149356	-0.169254	-0.642479	-1.32528	-0.200733	-0.437103	-0.43569	-0.333333	-0.216623	-0.899027	-0.555762	-0.399744	-0.737611	-0.166348	0.555681	0.17887	-0.193593	-1.09958	-0.359722
O00567	NOP56_HUMAN Nucleolar protein 56 OS=Homo sapiens GN=NOP56 PE=1 SV=4	NOP56	-0.400948	0.0797624	-0.049343	-0.146411	-0.162437	0.830973	-0.433341	-0.254778	-0.364719	0.0390892	-0.178703	-0.305578	-0.0732721	0.165637	0.243947	0.102437	-0.114667	-0.40355	-0.265593	0.272477	0.16607	0.427788	0.703029	1.45276	0.340092	0.398828	-0.0473955	-0.106071	-0.581086	-0.543451	-0.460397	-0.560937	-0.289512	-0.115362	-0.0225799	0.0482547	0.16743	-0.633161	-0.609162	-0.407432	-0.523678	-0.284047	-0.259862	-0.481006	-0.331887	-0.512069	-0.827543
O00571	DDX3X_HUMAN ATP-dependent RNA helicase DDX3X OS=Homo sapiens GN=DDX3X PE=1 SV=3	DDX3X	0.179194	0.503842	0.0607727	0.171912	-0.0342047	-0.761466	0.505294	0.540729	0.656779	0.847778	0.652532	0.130392	0.224771	0.0239078	-0.200145	0.0556297	0.0334576	-0.384754	-0.102724	-0.500342	-0.219028	-0.194522	-0.645263	-0.629848	0.265752	0.116891	0.628614	0.551842	0.56564	0.134656	-0.168773	-0.505139	0.410961	0.536767	0.53562	0.317969	0.574634	0.319462	0.182238	0.35408	0.054562	-0.126628	0.117061	0.269232	0.00712714	-0.449048	-0.258174
O00584	RNT2_HUMAN Ribonuclease T2 OS=Homo sapiens GN=RNASET2 PE=1 SV=2	RNASET2	-0.360834	-0.604668	-1.52811	-1.34173	-1.37549	1.32831	-1.56688	-1.47264	-1.44991	-1.87299	-1.27202	-1.37605	-0.184779	-0.685636	-0.00173673	-0.865438	-0.970942	-2.0795	-1.8757	-1.19579	-0.971063	-1.05306	0.842036	1.58655	-1.32534	-0.607614	-1.89377	-2.28172	-1.28169	-1.26096	-1.04521	-0.458398	-1.0787	-1.8782	-1.99167	-1.19275	-1.47484	-1.01816	-1.62053	-2.23842	-1.17747	-2.02738	-2.26678	-1.7415	-0.747723	-1.42926	-1.79084
O00592	PODXL_HUMAN Podocalyxin OS=Homo sapiens GN=PODXL PE=1 SV=2	PODXL	-3.12468	-2.91371	1.51936	1.75748	2.1104	2.29093	-2.85674	-1.45156	-2.2287	-2.44286	-2.06844	-1.89607	-1.63307	-1.47387	-1.03896	-0.693573	-0.384991	-1.0247	-0.822908	0.0336452	0.953066	-0.525017	-0.0893377	-0.0295337	-2.22705	-2.2549	-1.62512	-1.48328	-1.83033	-1.75216	-2.01581	-1.59524	-1.35033	-1.54196	-0.690516	-1.546	-2.1066	-2.5296	-2.18724	-1.20366	-1.90352	-0.593222	-0.0705539	-0.492465	-0.489254	-0.620167	-1.06382
O00602	FCN1_HUMAN Ficolin-1 OS=Homo sapiens GN=FCN1 PE=1 SV=2	FCN1	1.99028	-0.994768	0.0771813	1.74079	0.0087875	0.252483	0.141375	-0.0564411	2.85393	0.0181223	0.160313	1.73951	-0.614027	0.0313242	-0.873244	0.354841	0.0509503	1.03498	-0.254223	0.122177	-0.210055	-1.0997	-0.0744355	-0.186738	-1.14462	0.323242	-1.398	-0.189063	-0.00493799	1.38149	0.692114	0.127508	2.50689	0.288589	0.000959824	-0.899195	0.290276	0.0236203	0.496354	1.60744	1.01706	0.0606492	0.0340849	-0.0533226	0.285289	1.67624	0.55706
O00622	CYR61_HUMAN Protein CYR61 OS=Homo sapiens GN=CYR61 PE=1 SV=1	CYR61	-0.0236597	-0.0487481	-0.0768479	0.116096	-0.176472	-0.514811	-0.536865	-0.515101	0.360567	0.575062	0.166954	0.201382	-0.0656176	0.330645	-0.473478	0.112971	0.379089	0.295559	0.262427	-0.237989	0.163003	1.91442	0.400581	-0.0659717	-0.430245	-0.104314	-0.173906	-0.592087	-0.763141	-0.0440492	0.166867	0.662664	0.797928	0.0583272	1.08092	-0.629218	0.117819	1.22355	-0.0280241	0.256692	0.296922	0.64341	0.0488505	-0.519663	0.0733979	0.533022	-0.252512
O00623	PEX12_HUMAN Peroxisome assembly protein 12 OS=Homo sapiens GN=PEX12 PE=1 SV=1	PEX12	0.348705	0.556687	0.0329276	0.175286	-0.218333	-0.0309225	-0.148297	-0.342571	0.0246517	-0.0293856	0.439068	0.0959678	0.226502	-0.26318	0.21529	0.0222156	0.0443324	-0.249539	0.0112713	0.791731	-0.26243	0.0877086	-0.116295	0.236434	-0.988603	-1.05536	-0.752399	0.149484	-0.182744	-0.000533192	-0.190074	-0.193027	-0.455842	-0.11955	-0.451734	-0.782562	0.140946	-0.0547786	-0.388158	-0.361723	-0.42927	-0.243978	-0.0888408	-0.0451217	0.0360439	-0.165368	-0.457284
O00625	PIR_HUMAN Pirin OS=Homo sapiens GN=PIR PE=1 SV=1	PIR	2.84744	2.28725	-0.255215	0.29927	0.124243	0.0389997	1.02889	-0.206592	1.14099	0.558823	-1.24175	-1.51719	-0.961096	-0.132836	-0.403811	-0.782237	-1.62626	-0.891366	-2.24555	-1.18877	-1.17583	-2.00364	-1.5784	-1.16882	-1.84143	-0.247265	-1.19053	0.0432711	0.63119	0.0346839	-0.0468118	-0.689266	-0.701504	-0.460378	-0.181225	-1.2115	-0.835851	-1.17126	-1.73658	0.180718	-0.572179	-0.699004	-0.215944	-0.308212	0.105858	0.596951	-0.04122
O00629	IMA3_HUMAN Importin subunit alpha-3 OS=Homo sapiens GN=KPNA4 PE=1 SV=1	KPNA4	0.125195	-0.188156	0.12907	-0.0681851	-0.0687521	-0.31283	0.194947	0.218505	0.153875	0.183865	-0.223802	0.116764	-0.321529	0.0608486	-0.1286	-0.0300545	0.0113826	-0.141519	0.151281	0.024498	-0.0163658	0.215356	0.0803322	-0.0721172	0.622171	0.289202	0.764102	0.655694	0.252636	0.569456	0.120459	0.07577	-0.0781285	-0.119901	-0.129929	-0.259741	-0.123428	0.121962	0.149827	0.260643	0.241828	0.274091	0.769001	-0.0367245	0.274126	0.424656	0.378846
O00635	TRI38_HUMAN E3 ubiquitin-protein ligase TRIM38 OS=Homo sapiens GN=TRIM38 PE=1 SV=1	TRIM38	0.461052	0.740261	1.45688	0.536264	0.849031	-0.754922	-0.389205	0.510101	-0.209435	-0.643168	-0.412864	-0.370131	-0.326592	-0.876168	-0.71691	-1.18638	-0.265633	-0.534357	-0.111829	-0.502957	-0.247467	-0.161777	-0.333553	-0.969635	-0.294354	-0.198983	-0.563778	-0.345194	-0.116344	-0.737919	-0.614975	-0.621069	-0.513851	-0.522798	0.141673	-0.324968	-0.206395	-0.202229	-0.429897	-0.108512	-0.087115	-0.451128	-0.313602	-0.481787	-0.735804	-0.796069	-0.6375
O00712	NFIB_HUMAN Nuclear factor 1 B-type OS=Homo sapiens GN=NFIB PE=1 SV=2	NFIB	-1.0153	-1.10457	0.0816124	-0.435427	-0.159946	0.0415163	-0.941962	-0.54732	-0.100854	-0.0448464	-1.00016	-0.712098	-1.19541	0.798024	0.49694	0.177504	-0.102017	-0.118917	-0.218558	-0.517939	0.260654	-0.623588	2.11164	1.67164	0.189183	0.644695	0.189718	0.00482256	0.492285	0.12455	0.229129	0.329892	-0.0980377	0.343651	0.0478701	0.878241	0.404008	0.247629	-0.236805	0.0557259	-0.547344	0.176009	0.319455	0.0109188	0.489501	-0.349459	-0.072328
O00716	E2F3_HUMAN Transcription factor E2F3 OS=Homo sapiens GN=E2F3 PE=1 SV=1	E2F3	-0.138488	0.341661	-0.0654372	-0.0111923	-0.172981	0.0216838	0.0634075	-0.678239	-0.692908	-0.196639	0.0903009	0.01436	-0.677134	-0.579145	-0.235683	-0.505529	-0.534701	-0.27485	-0.475073	0.197491	-0.443404	-0.280388	-0.0286322	0.266042	0.26577	0.19815	0.92772	0.49592	0.0354589	0.955367	-0.641189	-0.206051	-0.756152	-0.462793	-0.342671	-0.00724939	0.368215	-0.037861	-0.564545	-0.380488	-0.640137	-0.0931975	-0.0929097	-0.413695	-0.285074	-0.507204	-0.700447
O00743	PPP6_HUMAN Serine/threonine-protein phosphatase 6 catalytic subunit OS=Homo sapiens GN=PPP6C PE=1 SV=1	PPP6C	0.420519	0.541247	-0.314268	0.00606472	-0.316477	-0.716295	0.420517	0.578007	0.562678	0.744148	0.353297	-0.0413684	0.0932183	-0.276831	-0.357945	-0.0660484	-0.169086	0.00835959	-0.0811552	0.0518844	0.0263537	-0.104879	0.169234	0.0169282	-0.2401	-0.118766	-0.254918	0.470361	0.28136	-0.0176759	0.0445421	-0.256474	-0.049167	-0.0119153	0.346138	-0.00950537	0.268955	0.197088	-0.218757	0.475592	0.262114	0.585055	0.699826	0.314089	-0.0675943	0.716542	0.375402
O00748	EST2_HUMAN Cocaine esterase OS=Homo sapiens GN=CES2 PE=1 SV=1	CES2	-0.719936	0.296895	0.668094	0.315455	0.493693	0.201408	-0.00460408	-0.00594319	0.898192	0.0713419	0.123415	-0.732931	-0.126289	0.0431676	0.572416	0.346761	0.185411	-0.308942	-0.991055	0.0130627	0.222502	-0.445006	-0.0424862	0.0306949	-0.110888	-0.897067	0.0670583	-0.0147458	0.0622729	0.173867	-0.120893	0.87693	-0.183421	-0.0129872	0.131828	-0.582029	0.0320052	0.33147	-0.906205	2.5267	3.64184	0.046605	-0.178145	0.29601	-0.118679	-0.31596	0.218955
O00750	P3C2B_HUMAN Phosphatidylinositol 4-phosphate 3-kinase C2 domain-containing subunit beta OS=Homo sapiens GN=PIK3C2B PE=1 SV=2	PIK3C2B	0.679773	1.14815	-0.0111333	0.230041	-0.382946	0.452332	0.327547	0.674797	0.451948	0.314885	0.990258	0.559295	0.477406	-0.0776939	-0.00333197	0.198184	0.177559	-0.18435	-0.717735	-0.342488	-0.931355	-0.321052	-0.136165	0.348401	-0.19804	-0.258144	0.126595	-0.0574598	-0.000157192	0.0529289	-0.0277094	0.0631856	-0.255153	-0.300691	-0.123732	-0.94481	-0.338859	-0.390218	-0.809987	-0.0375836	-0.583646	-0.486694	-0.225436	-0.263977	-0.404086	-0.245938	-0.638692
O00754	MA2B1_HUMAN Lysosomal alpha-mannosidase OS=Homo sapiens GN=MAN2B1 PE=1 SV=3	MAN2B1	-0.297363	-0.469965	-0.522607	-0.334708	-0.631554	0.109792	-0.395223	-0.176189	0.0221094	-0.32603	-0.153316	-0.463221	-0.510567	0.1016	0.178403	0.20877	0.175645	0.14752	0.395897	0.433736	0.123667	0.0254461	0.692871	0.387758	-0.489807	-0.610114	-0.111657	0.345547	0.470446	0.42048	0.307374	0.177449	0.0119159	-0.0836611	0.0960519	-0.0179969	-0.190034	0.461567	0.540312	0.396737	0.408006	0.398351	0.0953866	0.0211552	0.240204	0.236075	0.354386
O00755	WNT7A_HUMAN Protein Wnt-7a OS=Homo sapiens GN=WNT7A PE=1 SV=2	WNT7A	0.417291	0.111392	-1.2331	-0.265307	-1.31105	-2.62294	-0.180527	-0.937418	-0.045244	-0.0325979	0.237998	1.14911	1.21089	-0.186211	-1.54299	-0.837225	-0.0738677	-0.271984	0.334108	0.983356	0.344287	-0.0704191	1.42885	3.59607	-1.04342	0.121104	-1.00728	-1.66565	-0.569034	-0.0876653	-0.763321	-0.215063	-0.277864	-0.223471	-1.34503	-0.305224	-0.379559	-1.18476	-0.554241	-0.367816	-0.372325	-0.682037	-1.60979	-1.39993	-0.0489264	-0.276319	0.267038
O00762	UBE2C_HUMAN Ubiquitin-conjugating enzyme E2 C OS=Homo sapiens GN=UBE2C PE=1 SV=1	UBE2C	-0.152661	0.147583	-0.0311424	-0.697703	-1.29518	-1.78611	-0.483213	-0.324974	-0.427347	-0.422295	-0.111679	-0.591378	-0.169471	-0.315639	-0.885168	-0.406823	-0.994715	-1.69696	-1.08066	-0.174244	-0.368435	-0.585478	-0.91196	-0.44098	1.36026	0.547949	2.62057	2.34229	1.56983	1.04562	-0.85441	-0.948764	0.0362309	-0.348921	0.118622	-0.136648	-0.218589	-0.870084	-0.70428	-0.417982	-0.084889	-0.75013	0.29945	1.44865	0.580327	-1.15012	-0.15768
O00763	ACACB_HUMAN Acetyl-CoA carboxylase 2 OS=Homo sapiens GN=ACACB PE=1 SV=3	ACACB	-0.176632	0.0559892	-0.73461	0.210503	-0.286626	0.0470301	-0.0486804	0.00454964	3.95265	0.0689719	0.043096	0.0395527	0.000103237	0.116164	0.0350667	-0.0144661	-0.432478	-0.362979	0.132709	-0.0953094	-0.343013	-0.594841	-0.0674624	-0.412439	-0.539853	-0.868505	1.00617	0.866225	-0.255006	0.113617	3.84912	3.68659	-0.171946	-0.0115253	-0.187202	-1.01391	0.0108492	-0.00713411	0.121989	-0.144594	-0.700504	-0.0942998	-0.303638	-0.603149	0.297309	-0.206344	0.0655101
O00764	PDXK_HUMAN Pyridoxal kinase OS=Homo sapiens GN=PDXK PE=1 SV=1	PDXK	0.299221	-0.711249	0.00486985	0.0773228	0.0638247	0.31915	-0.148219	-0.406559	-0.0801625	-0.154557	-0.022246	0.752524	0.113337	-0.248629	0.218797	0.0704771	-0.0776535	0.0620108	-0.0149172	0.29961	-0.277635	-0.320272	-0.130367	0.0590637	-0.313425	0.192053	-0.479376	-0.514598	-0.204712	-0.00755561	0.489535	0.408816	0.275482	0.301456	-0.113938	-0.0706468	0.0348793	0.0661275	0.0347188	-0.175191	-0.0393201	0.613395	-0.51838	-0.197144	0.389005	1.68262	0.690986
O00767	ACOD_HUMAN Acyl-CoA desaturase OS=Homo sapiens GN=SCD PE=1 SV=2	SCD	1.00467	0.458166	-0.278998	-0.961708	-0.862385	-0.986372	1.44495	-0.351837	2.08734	3.51644	1.04205	0.906662	3.78578	-0.610075	-0.345752	-0.116596	-0.581752	-0.372476	-1.59491	-1.2216	-2.5469	-1.4485	0.172874	-0.294484	0.191745	-0.308094	0.31549	0.466752	-0.35418	-0.931033	1.58113	1.38135	1.57886	0.419192	0.167564	-0.0786157	0.212486	-0.460536	-0.353494	-1.27456	-0.726376	-1.34498	-0.782012	-0.653301	-0.696983	-0.448393	-0.358765
O14492	SH2B2_HUMAN SH2B adapter protein 2 OS=Homo sapiens GN=SH2B2 PE=1 SV=2	SH2B2	-0.130346	-0.45058	1.14722	1.39191	-0.0483052	-0.148856	0.149676	-0.416433	-0.469499	-0.210027	0.446309	0.341871	0.0477437	0.0365526	-0.0744205	0.486853	0.0693567	0.114385	-0.304495	-0.30081	-0.465548	-0.183807	0.0765439	-0.74269	-0.029453	-0.417665	0.260224	0.0250499	-0.0423651	-0.215989	-0.422021	0.295095	-0.00651308	-1.15322	-0.728477	-0.417884	-0.141763	0.306432	-0.017062	0.157131	0.522935	-0.0925559	-0.164762	0.196179	0.345974	0.516157	-0.193826
O14493	CLD4_HUMAN Claudin-4 OS=Homo sapiens GN=CLDN4 PE=1 SV=1	CLDN4	-0.0740364	0.0812323	0.638924	1.74973	2.20749	1.28199	-0.631694	-0.0658453	-1.30551	-1.76521	-0.0776421	0.19175	-0.298647	0.237239	-0.4297	-0.0817065	-1.16133	-2.31681	-0.381476	-0.0677895	-0.0140329	1.03427	-0.47293	-0.0861401	-0.712149	-0.0565378	-2.092	-0.906551	-0.797326	-0.900714	-0.0031589	-0.245813	-0.027688	-0.155725	0.0896196	-0.034081	0.00446902	-0.286541	-0.146058	-1.54995	-0.583966	0.327451	0.415366	0.968952	0.0404351	-0.650479	0.354469
O14495	PLPP3_HUMAN Phospholipid phosphatase 3 OS=Homo sapiens GN=PLPP3 PE=1 SV=1	PLPP3	-0.471388	-0.455002	-0.00910112	0.0513363	-0.061017	0.223948	-0.362289	-0.343716	0.0403971	-0.285077	-0.333438	-0.284426	-0.526945	0.835645	-0.0483431	0.528841	-0.190189	0.26604	0.542324	-0.461812	-0.841768	-0.574051	-0.0484698	0.690828	0.967521	1.04611	0.333015	0.274674	-0.195727	-0.300392	0.849279	0.182033	-0.45952	-0.114295	0.504218	-0.173934	0.289175	0.0581193	0.174029	2.02128	0.300406	-0.86167	-0.525193	-0.200726	-0.0824299	-0.804374	-0.897465
O14497	ARI1A_HUMAN AT-rich interactive domain-containing protein 1A OS=Homo sapiens GN=ARID1A PE=1 SV=3	ARID1A	-0.473929	-0.264367	-0.0310795	-0.291208	-0.207949	-0.129585	-0.410449	-0.688146	-0.0754626	-0.200341	-0.267666	-0.242185	-0.56503	0.328625	0.303434	0.137334	-0.0823445	-0.309812	-0.153904	0.157024	-0.00314928	0.897087	-0.484048	-0.17367	0.199962	0.239243	0.350435	0.144629	0.194837	-0.137322	-0.139808	-0.089449	0.297618	0.784587	0.61484	0.978962	0.82897	-0.0651415	-0.0948733	-0.49082	-0.570287	-0.39368	-0.243556	0.280065	0.00582633	-0.473533	-0.273216
O14498	ISLR_HUMAN Immunoglobulin superfamily containing leucine-rich repeat protein OS=Homo sapiens GN=ISLR PE=2 SV=1	ISLR	-0.661075	-1.40113	-3.09939	-2.58351	-1.25497	-0.391827	-1.29167	-2.57776	-1.46903	-0.356368	-0.941063	-0.144488	-0.8291	-0.533265	0.336272	-0.443651	0.343003	0.00396154	-0.359269	-1.00102	-1.43591	-0.912093	-0.847883	-1.03547	-0.939944	-1.76231	0.0370722	0.246736	-0.344749	-1.00335	-0.500047	-0.371439	-0.509569	-1.73846	-1.95057	-1.92786	-1.86235	-0.404757	-0.697181	-2.1717	-1.4996	-1.63696	-2.96615	-3.4227	-0.0927818	1.23754	-0.288641
O14521	DHSD_HUMAN Succinate dehydrogenase [ubiquinone] cytochrome b small subunit, mitochondrial OS=Homo sapiens GN=SDHD PE=1 SV=1	SDHD	-0.289215	-0.179444	-0.36049	0.422635	0.0971135	-0.0933008	-0.12318	0.226475	-0.0872146	0.391999	-0.439289	-0.148432	0.0785204	1.05798	0.0383896	-0.286751	-0.246379	-1.15819	-0.275227	0.760626	-0.222882	0.137083	0.373648	1.50738	-0.227289	0.0610651	-0.936799	-0.38264	-0.599695	0.0296763	0.740612	-0.812121	-0.541644	-0.303543	0.150256	-0.350571	0.0939404	-1.08133	-0.11818	-0.327018	-0.441701	0.335942	0.387678	0.161813	-0.380396	-0.375707	-0.351756
O14523	C2C2L_HUMAN Phospholipid transfer protein C2CD2L OS=Homo sapiens GN=C2CD2L PE=1 SV=3	C2CD2L	-0.133119	0.221175	-0.140223	0.0217386	-0.158821	-0.552226	1.88824	0.452003	0.855251	1.51629	1.21671	0.348236	0.491369	0.659519	-0.611629	0.166857	0.323361	0.602746	0.161487	0.466035	-0.0343396	0.0573765	0.410344	-0.718712	-0.458361	-0.32115	-0.628838	-0.167211	-0.163557	0.534578	0.0817396	0.345307	-0.213534	0.175838	0.261036	0.107017	0.502841	-0.0191106	0.052806	1.30173	1.04606	0.0833369	-0.0513979	0.0631595	0.524157	-0.107006	-0.364969
O14524	NEMP1_HUMAN Nuclear envelope integral membrane protein 1 OS=Homo sapiens GN=NEMP1 PE=1 SV=2	NEMP1	-2.95478	-1.83325	0.779801	-0.128574	0.206649	-0.379486	-0.596865	-0.336067	-0.127381	-0.123434	0.00299654	-0.512754	0.0703019	-0.075458	-0.145551	-0.0986379	-1.09787	-1.12043	-2.01646	-2.63691	-1.92078	-1.14407	0.448898	0.140848	-0.0928837	-0.860631	0.469483	0.329653	0.871509	0.0665341	-1.48297	-0.907339	-0.922822	-0.844556	-0.732532	-2.48228	-1.61853	-1.25294	-2.115	-0.752698	-1.72267	-1.8599	-1.49319	-1.47332	-0.580233	-0.516627	-2.21136
O14526	FCHO1_HUMAN F-BAR domain only protein 1 OS=Homo sapiens GN=FCHO1 PE=1 SV=2	FCHO1	0.233809	-0.0552345	-0.612375	0.272012	0.413774	-0.243667	0.310342	0.584626	0.965697	0.125196	-0.0270933	0.384776	0.44238	0.57153	0.0313377	1.03303	0.238527	-0.11232	0.136247	-0.250963	-0.322716	0.185749	0.0720482	-0.124288	-1.08677	-0.910777	-0.794779	-0.332192	-1.06211	0.128473	0.0845768	1.14328	0.381968	0.539228	-0.244676	-1.06646	-0.189506	0.570139	-0.144519	1.29757	1.01771	0.808213	0.38579	0.559552	0.260814	0.693913	0.416301
O14530	TXND9_HUMAN Thioredoxin domain-containing protein 9 OS=Homo sapiens GN=TXNDC9 PE=1 SV=2	TXNDC9	0.409617	0.281	0.0221708	-0.0243336	0.154302	-0.0609094	0.135244	-0.077267	0.215779	0.208799	0.117436	-0.296508	0.231341	-0.124346	-0.0765951	-0.0567779	0.259064	-0.357749	0.200229	-0.0298884	-0.00350227	0.0990986	-0.128246	-0.226946	-0.462057	-0.0247163	-0.409328	0.134514	0.144962	0.173481	-0.267654	-0.216976	0.0772145	0.322937	-0.0465264	-0.0306077	0.112274	0.106215	-0.128975	0.238575	0.438764	-0.0570854	-0.16684	-0.329236	-0.154082	-0.147647	-0.171653
O14531	DPYL4_HUMAN Dihydropyrimidinase-related protein 4 OS=Homo sapiens GN=DPYSL4 PE=1 SV=2	DPYSL4	-0.606888	-0.968083	-0.218138	0.348705	0.354974	0.384738	-0.40677	-0.317316	0.0503078	-0.11019	-0.514874	-0.364772	0.228677	0.692962	0.961387	0.716679	0.589944	0.552711	1.06112	-0.230025	-0.0123769	-0.286461	0.81446	1.34473	-0.53981	-0.442984	-0.449967	-0.12635	-0.0292537	-0.00739526	0.262382	0.400584	-0.145852	0.334883	0.360514	-0.73494	-0.211431	1.1153	1.29078	-0.176443	-0.339454	-0.322078	-0.525367	-0.933721	-0.295101	0.281775	-0.129854
O14545	TRAD1_HUMAN TRAF-type zinc finger domain-containing protein 1 OS=Homo sapiens GN=TRAFD1 PE=1 SV=1	TRAFD1	-0.340833	0.0772872	-0.122835	-0.292737	-0.0862252	-0.115929	0.497406	-0.252936	0.902019	0.659907	-0.403185	-0.383296	-0.435675	0.116219	0.462003	0.629187	0.103796	0.0862998	-0.543315	-0.26493	-0.299897	-0.509981	0.376501	0.0980234	-0.0771798	-0.163516	0.546125	0.269779	-0.106719	-0.140262	-0.0405642	0.210595	-0.0801114	-0.321178	0.112701	-1.00179	-0.57735	0.135084	-0.671483	0.6143	0.194705	0.107706	0.222617	0.0821889	0.507066	-0.59953	-0.453766
O14548	COX7R_HUMAN Cytochrome c oxidase subunit 7A-related protein, mitochondrial OS=Homo sapiens GN=COX7A2L PE=1 SV=2	COX7A2L	-0.151844	0.838939	1.65587	0.359371	0.727099	0.0504499	-1.71871	-1.46287	-1.0627	-0.433255	0.582424	0.171263	-0.909522	-0.837074	-0.643686	-0.990797	-1.4377	-1.50006	-1.38303	-1.17217	-1.19745	-0.857515	-1.72947	-1.78215	-0.375168	-0.255136	-0.965586	-0.973046	-0.908237	-0.645541	-1.01752	-1.09814	0.0759889	-0.703226	-1.3093	0.514171	-0.05196	-1.01202	-0.989614	-0.906759	-1.29263	-1.66778	-1.68543	-0.792188	-0.478872	-0.978924	-1.50053
O14558	HSPB6_HUMAN Heat shock protein beta-6 OS=Homo sapiens GN=HSPB6 PE=1 SV=2	HSPB6	-1.79539	-2.49384	-2.73553	-1.58118	-1.99021	-1.74143	-1.96611	-2.55392	0.188925	-1.44373	-3.23141	-2.18105	-2.94329	-1.69925	-0.204723	-0.349327	-0.467697	-0.323698	-0.989313	-1.98912	-1.76443	-1.54252	-1.02502	-0.974574	-0.534644	-2.01551	-0.295273	-1.18294	0.0927026	-0.57304	2.07214	1.00348	-0.985975	-1.64633	-2.25591	-1.96447	-2.7426	-0.634684	-1.11442	-1.34131	-1.44131	-1.47168	-1.14289	-0.403164	-0.508573	-0.0598809	-1.00424
O14561	ACPM_HUMAN Acyl carrier protein, mitochondrial OS=Homo sapiens GN=NDUFAB1 PE=1 SV=3	NDUFAB1	-0.361948	0.89161	-0.428901	0.00314908	0.53959	0.264522	0.533465	0.441379	-0.470117	0.148042	-0.0907982	-0.269004	-0.308957	-1.12018	-1.21013	-0.636656	-0.888875	-0.846429	0.249217	-0.63664	-0.275875	-0.494733	-0.62631	-0.425676	0.166288	-0.451048	-0.639706	-0.561631	-0.348508	-0.555968	-0.983685	-0.567441	-0.575637	-0.599211	-0.26845	-0.235649	-0.868512	-0.925137	-0.113704	0.480575	-0.309586	0.00607524	-0.577353	-0.892512	-0.403409	-0.70816	-0.379561
O14562	UBFD1_HUMAN Ubiquitin domain-containing protein UBFD1 OS=Homo sapiens GN=UBFD1 PE=1 SV=2	UBFD1	-0.376134	-0.102915	0.778866	0.426732	0.250969	0.221516	-0.821066	-0.956616	-1.3192	-1.1246	-0.743583	-0.863537	-0.790997	-0.676026	-0.465415	-0.80409	-0.703385	-0.944633	-0.395374	-0.961568	-0.298602	-0.529534	-0.141775	-0.0100134	-0.00550557	-0.0529541	0.396137	0.161257	0.499653	0.159656	-0.82991	-0.668187	-0.68313	-0.164792	-0.152678	0.207249	0.0506667	-0.405614	-0.55008	-0.531858	-0.961749	-1.45653	-1.3773	-0.782728	-0.908944	-1.11419	-1.15065
O14578	CTRO_HUMAN Citron Rho-interacting kinase OS=Homo sapiens GN=CIT PE=1 SV=2	CIT	-0.170735	0.677324	-0.613445	-0.446073	-0.990802	-1.11585	-0.202513	-0.304212	-0.0838429	-0.0746688	0.433186	-0.0278455	-0.281534	-0.310696	-0.632946	0.079645	-0.109212	-0.620115	-0.571203	0.0810046	-0.34009	-0.0943174	-0.0723659	-0.320185	1.21231	1.39764	1.18561	1.10607	1.26839	0.789597	-0.529936	-0.476399	0.293506	0.245774	0.173563	0.317775	0.400146	-0.305746	-0.524851	0.14531	0.43636	-0.592238	0.282236	0.147197	-0.248654	-0.366909	-0.259821
O14579	COPE_HUMAN Coatomer subunit epsilon OS=Homo sapiens GN=COPE PE=1 SV=3	COPE	-0.213374	0.162299	0.0449356	0.14391	0.0419568	-0.065664	0.342276	0.395707	0.308456	0.334082	0.319437	0.0677461	0.231693	-0.138455	-0.271684	-0.0979252	0.0199622	0.173008	0.505147	-0.380849	0.0666637	0.10759	-0.311943	-0.298279	-0.117832	-0.705113	-0.0824652	0.0785615	0.0116545	-0.0888194	-0.199539	-0.224387	0.159612	-0.187769	0.10737	0.239408	0.107381	0.696436	0.403916	0.414057	0.298276	-0.0745784	0.149599	0.121738	-0.016633	0.0848923	-0.251622
O14593	RFXK_HUMAN DNA-binding protein RFXANK OS=Homo sapiens GN=RFXANK PE=1 SV=2	RFXANK	0.172557	-0.159845	0.159702	0.195146	0.260424	0.173768	0.0544473	0.0753495	0.146984	0.0365546	-0.0548362	-0.117982	-0.140452	0.448232	0.190773	0.313947	-0.0846858	-0.220184	0.0406718	0.215537	0.0961413	0.115083	-0.142612	-0.279697	-0.317983	-0.0185063	-0.0859299	0.134859	-0.0584247	0.223047	0.287034	0.118319	0.0350155	0.336174	-0.0753988	0.139887	0.085792	-0.664032	0.239079	0.370994	0.105883	0.0298342	-0.0206331	0.0130228	0.276001	0.082623	0.0242289
O14613	BORG1_HUMAN Cdc42 effector protein 2 OS=Homo sapiens GN=CDC42EP2 PE=1 SV=1	CDC42EP2	0.0428241	-0.485992	-0.32399	-0.0376804	-0.0995943	0.152545	0.270987	0.365518	-0.387276	0.036518	-0.225933	0.0305032	-0.38748	0.167522	0.224916	-0.0463936	-0.0196143	0.417106	-0.0694154	0.0193856	-0.124715	-0.157791	0.418466	-0.270574	0.182482	0.0361452	0.286644	0.254754	-0.523261	0.589833	0.5517	0.54743	0.695227	-0.469094	0.000333207	0.0310947	-0.0460203	0.656325	0.0665944	0.266198	-0.0420635	-0.249132	0.779172	-0.144873	0.0740101	0.236429	-0.0623196
O14617	AP3D1_HUMAN AP-3 complex subunit delta-1 OS=Homo sapiens GN=AP3D1 PE=1 SV=1	AP3D1	-0.0918754	-0.0625798	0.677374	0.541055	0.50635	-0.470399	-0.138182	-0.0428734	0.119629	-0.0195958	0.687935	0.248655	0.437499	0.0258531	-0.235741	-0.107202	0.192689	-0.02312	0.490886	0.243151	0.176214	0.239098	-0.210488	-0.148868	-0.398728	-0.292203	-0.31648	-0.15819	-0.16292	-0.318133	-0.116626	-0.298629	0.051577	-0.278771	-0.245531	-0.257766	-0.14071	0.55932	0.380904	0.217106	0.235467	0.0328867	0.292081	-0.0434144	-0.339129	-0.0068968	0.0145538
O14618	CCS_HUMAN Copper chaperone for superoxide dismutase OS=Homo sapiens GN=CCS PE=1 SV=1	CCS	0.341862	0.0428574	-0.350059	-0.760882	-0.907757	-0.849243	0.553055	0.668036	0.167943	0.857196	-0.90983	-0.740693	-0.429737	-0.420855	0.0294987	-0.149286	-0.520118	-0.494553	-0.561038	-0.967745	-0.311805	-0.92512	-0.0581941	-0.155653	0.925524	0.235226	0.861775	0.287383	0.895749	1.41906	0.286783	0.412596	-0.209925	-0.0811981	-0.0719352	0.168881	0.0488765	-0.0714145	-0.411667	0.112959	-0.222451	-0.675148	-1.24899	-0.285055	-0.326499	-0.270914	-0.436252
O14639	ABLM1_HUMAN Actin-binding LIM protein 1 OS=Homo sapiens GN=ABLIM1 PE=1 SV=3	ABLIM1	-0.486999	0.506885	-0.472734	-0.39504	0.0318906	0.163926	-0.650698	-0.475938	-0.414093	-0.772302	0.385191	0.558309	0.392885	0.953043	0.888503	1.19261	0.086988	-0.113305	0.408289	0.742187	0.980539	1.03603	0.151231	0.408561	0.0576602	-0.216743	-0.557052	-0.678641	-0.968702	-0.915789	0.0210586	0.0107803	-0.56849	-0.144743	0.377052	0.452628	0.303249	-0.806682	-0.932911	-0.490744	-0.980936	-0.89932	-0.919377	-1.09411	-0.217249	-0.545458	-1.06581
O14640	DVL1_HUMAN Segment polarity protein dishevelled homolog DVL-1 OS=Homo sapiens GN=DVL1 PE=1 SV=2	DVL1	0.0246877	0.100691	-0.338249	-0.442618	0.119272	0.21157	-0.102553	0.234474	-0.237654	0.104628	0.145767	-0.798964	0.116228	0.0781329	0.0690053	0.192872	0.596195	0.398786	0.0384976	0.077731	0.281952	0.162117	0.0728643	0.191299	-0.270933	-0.608336	-0.655983	0.246415	-0.960883	-0.225759	-0.348494	-0.463009	0.377371	0.368111	0.288465	0.507568	0.572007	-0.163282	-0.280285	-0.891318	-0.635793	-0.134899	-0.0733121	-0.0225961	-0.0438578	-0.673941	0.100617
O14641	DVL2_HUMAN Segment polarity protein dishevelled homolog DVL-2 OS=Homo sapiens GN=DVL2 PE=1 SV=1	DVL2	-0.177333	-0.0857433	0.410928	0.16186	0.278805	0.140989	-0.306336	-0.627899	0.211206	-0.528342	0.0809894	-0.193022	-0.150971	0.482462	0.0700851	-0.408237	0.179046	0.0972083	0.277774	0.0213258	-0.174979	0.32566	-0.0330119	-0.500073	-0.362918	0.182756	0.173245	0.154146	0.319225	-0.00436783	-0.00114071	-0.41057	-0.474782	0.341238	-0.368879	-0.576769	-0.437773	0.252932	0.0258813	-0.442241	-0.238302	-0.611485	-0.465847	-0.60347	0.286032	-0.172461	-0.241332
O14646	CHD1_HUMAN Chromodomain-helicase-DNA-binding protein 1 OS=Homo sapiens GN=CHD1 PE=1 SV=2	CHD1	-0.435491	-0.456218	-0.256705	0.0342557	-0.347754	-0.225145	-0.719101	-0.587265	0.106756	-0.590617	0.678087	0.375728	0.125466	-0.24457	-0.55667	-0.242921	0.0441268	-0.411815	-0.0902632	0.657035	0.63649	0.820628	-0.161859	-0.190979	0.24095	-0.162445	1.05893	1.18957	0.607186	0.475482	-0.194149	-0.379955	0.00493693	-0.377388	0.252028	-0.103728	-0.0674421	-0.222458	-0.187489	-0.282551	0.147666	-0.338759	-0.170444	-0.410198	0.117452	-0.587231	-0.191113
O14647	CHD2_HUMAN Chromodomain-helicase-DNA-binding protein 2 OS=Homo sapiens GN=CHD2 PE=1 SV=2	CHD2	-0.166382	0.127087	-0.0465729	0.133481	0.0398289	0.144163	-0.0903265	-0.393015	-0.297681	-0.393604	-0.0740139	-0.0813523	-0.225368	0.0604782	-0.0098034	0.174253	-0.0249554	-0.325922	-0.0403395	0.0958316	0.14541	0.885836	0.166673	0.128508	0.117317	0.30322	0.0516692	-0.064099	0.306347	0.13748	-0.448807	-0.564137	-0.119927	-0.245669	-0.101997	0.095712	0.182625	-0.366954	-0.319862	-0.196319	-0.336132	-0.479343	0.0613976	0.0821357	-0.367397	-0.463891	-0.412541
O14653	GOSR2_HUMAN Golgi SNAP receptor complex member 2 OS=Homo sapiens GN=GOSR2 PE=1 SV=2	GOSR2	0.0295096	-0.0542648	0.510234	-0.22881	0.135628	0.353674	-0.152095	0.020715	-0.0252847	-0.166512	0.557801	0.0628089	-0.0433764	0.341315	0.196826	-0.0149463	0.138467	0.0403972	0.33206	-0.0366523	-0.137518	-0.097449	0.0500241	-0.174659	-0.378196	-0.297844	-0.0136481	0.384874	0.062249	0.084745	0.472532	-0.227569	0.315253	0.00820019	0.0479635	-0.22718	0.0501712	0.401261	0.600694	0.679893	0.290337	0.0604003	0.301516	0.06445	-0.0315998	-0.0848224	0.107666
O14656	TOR1A_HUMAN Torsin-1A OS=Homo sapiens GN=TOR1A PE=1 SV=1	TOR1A	-0.268966	-0.534576	0.348925	0.779954	0.490116	-0.866108	0.116484	0.415578	0.509186	-0.106918	0.626641	0.675966	-0.183545	-0.330876	-0.326191	0.0442863	0.0860854	-0.0745237	0.264184	-0.131144	-0.169897	-0.203078	-0.110918	-0.435768	0.142672	0.00905331	-0.0278461	-0.167876	0.209034	0.212775	0.125197	-0.100628	0.242948	0.620688	1.25639	0.629924	0.838901	0.417313	0.392788	0.46474	0.619386	-0.0432341	0.253756	0.119909	-0.352406	0.38286	0.0526662
O14657	TOR1B_HUMAN Torsin-1B OS=Homo sapiens GN=TOR1B PE=1 SV=2	TOR1B	0.330442	-0.0155931	-0.0152011	0.034044	-0.525646	-1.10668	0.305166	0.253545	0.830496	0.762319	0.919224	0.298012	0.155575	-0.100219	-0.607689	0.0791267	0.0757225	0.387633	0.245639	0.325465	0.315105	-0.136031	-0.279978	-0.461801	-0.0388447	-0.194856	0.0858421	-0.112919	0.36841	0.397559	-0.0342494	-0.409037	1.38343	0.79768	0.636234	-0.101131	0.474371	0.765583	0.265137	0.524828	0.661239	1.42478	1.30393	0.378608	0.361688	1.42211	0.828475
O14662	STX16_HUMAN Syntaxin-16 OS=Homo sapiens GN=STX16 PE=1 SV=3	STX16	-0.00793329	0.313153	0.0273492	-0.0786955	0.0758268	-0.0676555	0.281669	0.0782825	-0.176554	-0.118746	0.496754	0.232137	0.304418	0.176975	-0.10359	0.246814	-0.180331	0.126294	-0.0793384	-0.0334724	-0.150881	-0.410345	-0.672524	-0.648108	-0.0250534	-0.222644	0.154983	2.21e-05	0.214901	0.139085	-0.0845396	0.194596	-0.138441	0.0284718	0.116236	0.337479	0.393587	0.109486	0.421472	0.102901	0.103988	0.420675	0.556026	0.690359	-0.0310448	-0.0306693	0.371457
O14672	ADA10_HUMAN Disintegrin and metalloproteinase domain-containing protein 10 OS=Homo sapiens GN=ADAM10 PE=1 SV=1	ADAM10	-0.159217	0.786441	0.672721	0.473308	0.490506	0.376961	0.532332	-0.731044	-0.050253	0.114166	0.742364	0.4118	0.950717	-0.120396	-0.182258	-0.194319	-0.625918	-0.569717	-0.706319	-0.209997	-0.916938	-0.506934	-0.692216	-0.769739	-0.946275	-0.954425	-1.04285	-0.915116	-0.446282	-0.296556	-0.54458	-0.756021	-0.392158	-0.671171	-0.800015	-0.736716	-0.270775	-0.729296	-0.509295	-0.190904	-0.311285	-0.138984	0.117754	0.409073	-0.21847	-0.214355	-0.155176
O14678	ABCD4_HUMAN ATP-binding cassette sub-family D member 4 OS=Homo sapiens GN=ABCD4 PE=1 SV=1	ABCD4	-1.04032	-0.730103	-0.458539	-0.0538255	-0.00270501	0.153612	0.947435	0.5148	0.469719	0.34016	0.812829	0.667328	0.0425748	-0.325162	-0.0955756	-0.269908	-0.067431	0.0227782	0.0397531	-0.722088	0.00158647	-0.522673	-0.216795	-0.249897	-0.182937	-0.434034	-0.171838	0.0898837	-0.0982334	0.0873387	-0.628117	-0.536163	0.0124094	0.00099101	0.0659407	-0.0138742	0.582095	-0.373583	-0.386401	0.0796655	-0.300804	-0.453791	-0.424822	-0.08281	-0.0705127	0.0929065	-0.17496
O14681	EI24_HUMAN Etoposide-induced protein 2.4 homolog OS=Homo sapiens GN=EI24 PE=1 SV=4	EI24	-0.468197	0.394811	-1.06191	-1.05212	-1.18056	0.1782	2.14711	1.72468	0.515017	1.19024	-0.343905	-0.518516	-0.143374	-0.677367	-0.537997	-0.657278	-0.424332	-1.15258	-0.450881	-0.850904	-0.285014	-0.240872	-0.442488	-0.222024	0.360785	0.304215	0.396755	0.516711	1.13288	0.393049	-0.773281	-1.14516	-0.191664	-0.270575	-0.21173	0.0948434	0.842507	0.094444	-0.206056	-0.273074	-0.984476	-0.906941	-0.275694	0.583309	-0.363248	-1.33742	-0.631739
O14683	P5I11_HUMAN Tumor protein p53-inducible protein 11 OS=Homo sapiens GN=TP53I11 PE=1 SV=2	TP53I11	-0.547131	0.065267	-0.365476	0.287872	0.0833644	-1.0434	0.0159097	0.522953	-0.375918	-0.513549	-0.165374	-0.993557	-0.658631	-0.0773667	0.10436	0.179339	-0.140883	-0.688283	-1.02234	-0.521317	-0.342317	-0.604434	0.173643	-0.440441	0.308687	-0.0676057	-0.203506	-0.0923645	0.107654	0.262217	-0.539394	-0.527952	0.0937078	0.0743145	0.0272218	-0.216362	0.051761	-0.58201	-0.303122	0.59559	0.294771	0.0688678	0.742409	0.540977	0.162792	-0.290687	-0.0407298
O14686	KMT2D_HUMAN Histone-lysine N-methyltransferase 2D OS=Homo sapiens GN=KMT2D PE=1 SV=2	KMT2D	-0.536799	0.0676107	-0.127878	-0.168797	-0.302268	-0.0952314	0.166166	-0.0585529	0.204183	0.294185	0.0551444	-0.129395	0.00304688	0.20928	0.0691863	0.0941937	-0.0041058	-0.397963	-0.0703747	0.0646686	-0.0343601	0.27136	0.801681	0.688447	0.248536	0.222047	0.43829	0.255259	0.10256	-0.0874903	-0.257841	-0.348233	0.0166468	0.321092	0.312562	0.490951	0.369957	0.0402647	-0.158961	0.0570561	-0.40015	-0.215701	-0.15725	0.130802	0.121716	-0.440078	0.0247639
O14713	ITBP1_HUMAN Integrin beta-1-binding protein 1 OS=Homo sapiens GN=ITGB1BP1 PE=1 SV=1	ITGB1BP1	-0.011986	-0.14986	0.289815	-0.00288162	0.413451	0.0197859	0.34464	0.000364498	0.104827	0.240076	-0.0463999	-0.188417	-0.37292	-0.0431267	-0.0863563	0.596354	0.746546	-0.0037387	0.499259	-0.558941	-0.192638	0.378651	0.411259	0.0295797	-0.162318	-0.213401	0.00751402	0.262643	-0.108788	-0.333704	0.219055	0.322235	-0.62424	-0.145806	0.0304262	-0.412288	-0.170419	0.116879	0.10744	0.0183006	0.0442041	0.232513	0.477283	0.569605	-0.0456545	0.247068	0.367514
O14727	APAF_HUMAN Apoptotic protease-activating factor 1 OS=Homo sapiens GN=APAF1 PE=1 SV=2	APAF1	-0.147298	-0.412954	0.250951	0.415006	0.164511	-0.32924	0.389381	-0.231243	0.47941	-0.243324	-0.0112242	0.530925	-0.35014	-0.335975	-0.299826	-0.481398	-0.372185	-0.200568	0.355245	0.141837	0.395815	0.447343	0.324237	0.348538	-0.456223	-0.345622	0.395863	0.303419	0.590476	0.399517	-0.275289	-0.350397	-0.147916	-0.563204	-0.594831	-0.775054	-0.530926	-0.153481	-0.071086	0.44607	0.312659	0.0926977	-0.530185	-0.423959	0.225558	0.101578	-0.399693
O14730	RIOK3_HUMAN Serine/threonine-protein kinase RIO3 OS=Homo sapiens GN=RIOK3 PE=1 SV=2	RIOK3	0.114011	-0.210959	-0.420185	-0.39435	-0.582237	0.0286035	-0.554963	-0.469754	0.0813393	-0.100005	0.103532	0.291141	0.282707	-0.44478	-0.020864	-0.201641	-0.244814	-0.331082	-0.582096	-0.590121	-0.300258	-0.506636	-0.0672571	0.467635	-0.144623	0.610732	-0.0160935	0.282777	0.901232	0.457379	-0.400644	-0.303538	-0.469679	-0.0407752	-0.782587	-0.0118872	-0.88986	-0.647195	-0.441907	0.0753688	-0.247221	-0.167797	-0.844231	-0.642549	-0.195596	-0.241047	-0.0897863
O14732	IMPA2_HUMAN Inositol monophosphatase 2 OS=Homo sapiens GN=IMPA2 PE=1 SV=1	IMPA2	1.37322	0.222823	-0.681369	0.0740693	-1.53702	-0.262534	0.177126	1.18612	0.473922	-0.0874326	0.529184	-0.420529	0.148214	0.0929377	-0.17262	-0.0828339	1.75021	-0.941591	-0.446847	-0.0737092	-0.170459	-0.298193	-0.939302	-0.371752	-0.653784	0.601803	-0.125097	0.187101	-0.12412	-0.127319	-0.0539809	0.0139654	0.572913	0.230193	-0.119973	-0.0412824	0.13005	0.239017	-0.251318	0.558027	0.817952	0.0302123	1.5082	1.96943	0.0858783	1.31533	0.59409
O14733	MP2K7_HUMAN Dual specificity mitogen-activated protein kinase kinase 7 OS=Homo sapiens GN=MAP2K7 PE=1 SV=2	MAP2K7	-0.300019	0.162075	0.43311	0.372483	0.11198	-0.107225	-0.676052	-0.450553	-0.469457	-0.503094	0.26992	0.0202418	0.0840545	-0.575686	-0.391757	-0.1272	-0.785388	-0.897916	-0.498926	-0.798337	0.158436	-0.298118	0.142501	0.26926	0.608733	0.672735	1.01095	0.660354	0.500427	0.601232	-0.730364	-0.373833	-0.138752	-0.306668	-0.356222	-0.554865	-0.275458	0.0452367	-0.72552	-0.00195174	-0.742996	-0.450122	-0.715545	-0.517705	-0.343766	-0.689207	-0.467584
O14734	ACOT8_HUMAN Acyl-coenzyme A thioesterase 8 OS=Homo sapiens GN=ACOT8 PE=1 SV=1	ACOT8	0.463089	0.282114	0.541706	0.219727	0.18711	-0.71476	-0.143218	-0.533247	-1.04418	-1.00702	0.125614	0.0688692	0.356399	-0.173115	-0.072664	-0.300401	-0.240328	-0.629799	-0.122	0.0925773	0.481353	1.08005	-0.482948	-0.226925	-0.899203	-0.0583374	-0.703398	-0.668969	-0.801529	-0.327644	-0.653289	-0.830524	-0.325864	-0.440004	-0.882835	-0.14953	-0.322403	-0.930035	-0.489735	-0.175117	-0.285748	-0.213621	-0.367972	-0.056289	-0.0702488	-0.171317	-0.120173
O14735	CDIPT_HUMAN CDP-diacylglycerol--inositol 3-phosphatidyltransferase OS=Homo sapiens GN=CDIPT PE=1 SV=1	CDIPT	-0.665454	-0.175265	-0.0961834	0.0161337	-0.309563	0.380758	0.381936	0.783338	0.00935247	-0.0146581	0.0249078	-0.243438	-0.131002	0.376549	0.289317	0.0210827	-0.226835	-0.461925	-0.654962	-0.462758	-0.0639366	0.195805	0.419588	0.393488	-0.0355913	-0.0679394	-0.647505	-0.392712	-0.0306688	-0.319907	0.268815	-0.22347	-0.410127	-0.0205077	-0.105973	-0.235755	0.171938	-0.225863	-0.476985	-0.10879	-0.495952	0.113517	0.031613	0.901135	0.0830025	-0.29902	-0.00100823
O14737	PDCD5_HUMAN Programmed cell death protein 5 OS=Homo sapiens GN=PDCD5 PE=1 SV=3	PDCD5	-0.466066	-0.768499	-1.19948	-1.32838	-2.06366	-0.406126	-0.19727	-0.542091	-0.951362	-1.27174	-1.69986	-2.15066	-1.20569	-0.949362	-0.779025	-0.813261	-1.73476	-1.61581	-1.78431	-1.11485	-0.819009	-1.72738	-1.20218	-0.479123	-1.18385	-1.03917	1.2414	1.87175	2.49093	1.21172	-0.851848	-0.363731	-1.19045	-1.36541	-0.975863	-1.22797	-1.93149	-0.584134	-1.50105	-1.04841	-0.701659	-0.807213	-0.548325	-0.394764	0.161821	-0.850824	-0.439275
O14744	ANM5_HUMAN Protein arginine N-methyltransferase 5 OS=Homo sapiens GN=PRMT5 PE=1 SV=4	PRMT5	0.199713	0.00192998	-0.410316	-0.618233	-0.786353	-0.137344	0.711241	0.55336	0.0623907	0.159549	-1.22782	-0.511041	-1.07065	0.372881	0.260294	0.118958	-0.294861	-0.47754	-0.155327	0.232182	0.180441	-0.0256402	0.489075	0.753682	0.135923	0.238017	0.273498	0.285703	0.282299	0.506401	-0.547199	-0.518571	-0.611121	-0.550462	-0.213611	-0.0207391	-0.141217	-0.530685	-0.481677	-0.443304	-0.453897	-0.483796	-0.213388	-0.412039	-0.59336	-0.230293	-0.457444
O14745	NHRF1_HUMAN Na(+)/H(+) exchange regulatory cofactor NHE-RF1 OS=Homo sapiens GN=SLC9A3R1 PE=1 SV=4	SLC9A3R1	-1.06519	-1.8307	0.922378	0.262627	0.230365	0.917343	-1.13229	-1.32529	-1.0103	-1.12527	-0.679732	-0.44104	-0.255803	-0.0608666	0.247365	-0.309601	0.089444	-0.761423	-0.0445407	0.727591	0.868552	-1.08446	0.507018	0.432082	-0.750939	-0.919023	-1.05232	-1.45657	-1.75137	-1.22778	-0.402494	-0.273575	-0.381009	0.632152	0.654954	1.31213	0.513514	-0.562886	-0.714917	-0.716104	-0.5117	-0.454365	0.039494	0.109212	-0.189484	-0.357524	-0.162997
O14757	CHK1_HUMAN Serine/threonine-protein kinase Chk1 OS=Homo sapiens GN=CHEK1 PE=1 SV=2	CHEK1	0.182854	0.719733	-1.21033	-0.492629	-0.300813	-0.821597	-0.0248558	-0.707527	0.473621	0.571712	0.0761611	-0.354803	-0.896866	-1.40233	-1.06044	-0.905205	-0.166402	-1.06135	-1.54813	-1.66324	-0.502778	-0.504739	0.307821	-0.387977	0.501805	0.17782	2.44898	2.13194	2.00674	0.709872	-1.28768	-1.00952	0.456977	0.121885	0.724985	0.846567	1.34588	-0.382454	-0.195326	-0.240949	-0.368524	-0.45114	-0.482194	0.0821776	0.428577	-0.290878	-0.47097
O14772	FPGT_HUMAN Fucose-1-phosphate guanylyltransferase OS=Homo sapiens GN=FPGT PE=1 SV=2	FPGT	-0.115663	-0.0991527	0.696723	0.299569	0.458213	-0.568704	1.06542	1.14606	0.222657	-0.047114	-0.278555	-0.0829648	0.258324	-0.0763604	-0.373855	0.0693896	0.0372455	-0.188753	0.319846	0.273886	-0.228171	-0.118194	-0.687047	-0.324012	-1.02883	-0.786962	-0.859086	-0.707383	-0.757664	-0.7478	-0.108433	-0.152294	-0.185957	-0.324122	-0.107352	0.0907443	0.0345748	-0.0995571	-0.259196	0.229152	-0.308677	0.350931	0.241094	0.0614229	-0.233221	0.325131	0.0830817
O14773	TPP1_HUMAN Tripeptidyl-peptidase 1 OS=Homo sapiens GN=TPP1 PE=1 SV=2	TPP1	0.269088	-0.236719	-0.144646	0.111107	-0.0642788	0.267143	-0.102902	-0.355239	0.388353	-0.216707	0.590596	0.328007	0.476975	0.487618	0.362026	0.429313	0.311519	0.233449	0.457745	0.00466987	-0.192126	-0.0318545	0.254864	-0.045499	-0.510128	-0.751166	-0.319294	-0.319954	-0.250784	-0.407375	0.519926	0.150957	0.425637	0.0161936	-0.396515	-0.489385	-0.292245	0.57512	0.465814	0.445076	0.385839	0.525867	0.418604	0.232244	0.631469	0.667178	0.563436
O14776	TCRG1_HUMAN Transcription elongation regulator 1 OS=Homo sapiens GN=TCERG1 PE=1 SV=2	TCERG1	-0.493594	0.333011	0.00481753	-0.25357	-0.318543	0.423517	-0.479031	-0.26872	-0.0970383	0.0311024	0.00955955	-0.525601	-0.150149	-0.152033	-0.108009	-0.228033	-0.349961	-0.735048	-0.211962	-0.0398402	0.0659083	0.34396	-0.0104159	0.150703	0.160465	0.0165683	0.500449	0.50551	0.404519	0.0658457	-0.481287	-0.852271	-0.13749	-0.0612463	-0.139979	-0.0291156	-0.006609	-0.321578	-0.33202	-0.0790754	-0.44043	-0.653119	-0.140387	-0.0411537	-0.188851	-0.823158	-0.586469
O14777	NDC80_HUMAN Kinetochore protein NDC80 homolog OS=Homo sapiens GN=NDC80 PE=1 SV=1	NDC80	0.43261	0.690849	-0.183846	-0.384033	-0.689776	-1.14313	0.853216	0.332921	0.609148	1.06148	0.494161	0.0506532	0.151387	-0.50127	-1.09391	-0.762918	-0.831198	-1.49329	-1.40363	-0.372403	-0.31032	-0.442951	-0.996218	-0.896799	0.264643	0.636033	1.59124	1.17337	1.62571	0.534783	-0.263686	-1.14273	0.18513	-0.161804	0.395912	0.011478	0.345934	-0.535169	-0.918777	0.205338	0.276828	-0.796161	0.0636559	1.19686	0.449235	-0.714525	-0.627993
O14786	NRP1_HUMAN Neuropilin-1 OS=Homo sapiens GN=NRP1 PE=1 SV=3	NRP1	-0.497679	-0.961914	0.174136	0.110494	0.207931	-0.0799016	-0.886604	-0.353472	0.86935	-0.634594	0.134501	-0.287754	-0.268745	1.10489	0.663568	1.15175	0.385856	0.668827	0.617934	-0.0982775	0.214612	-0.0568765	-0.443387	-0.237022	-0.332159	-1.16251	0.782363	0.852804	0.75814	0.306816	1.04932	0.660666	-0.289428	-0.433386	-0.13356	-0.861104	-0.791962	0.15574	-0.221487	-0.132685	0.00584936	0.499492	0.429646	-0.348344	0.182365	0.717983	0.91894
O14787	TNPO2_HUMAN Transportin-2 OS=Homo sapiens GN=TNPO2 PE=1 SV=3	TNPO2	-0.877465	-0.164924	0.699423	0.419794	0.674947	-0.0946741	-0.0389718	-0.0533934	0.0443437	0.272271	0.204649	-0.348561	-0.291706	-0.126223	-0.117697	0.0820951	-0.148345	-0.485581	-0.546417	0.160508	0.603426	0.392938	-0.0923906	-0.207479	-0.247938	-0.783545	-0.466388	-0.529053	-0.378001	-0.493581	-0.324103	-0.814763	-0.110301	-0.305692	-0.214198	0.0343191	-0.00445934	-0.133747	-0.503717	-0.713684	-0.714341	0.573582	1.03272	0.450845	-0.21576	0.22306	0.628252
O14791	APOL1_HUMAN Apolipoprotein L1 OS=Homo sapiens GN=APOL1 PE=1 SV=5	APOL1	1.14699	-0.356806	0.18802	0.530651	0.549863	-0.466489	0.900483	-0.0223638	0.838792	0.827012	-0.615385	0.338134	-0.888005	0.410146	0.363814	1.17369	0.248032	0.780319	0.00301761	-0.0556605	-0.454715	-0.410114	-0.835023	-1.13858	0.609609	0.0261917	-0.576523	-0.0138354	0.148277	-0.144754	0.226005	0.630523	-0.218618	-0.366479	-1.02634	-0.515811	-1.22636	-0.89457	-0.661767	-0.182548	0.208527	0.108863	-0.544498	-0.545171	0.295557	2.06028	0.205248
O14795	UN13B_HUMAN Protein unc-13 homolog B OS=Homo sapiens GN=UNC13B PE=1 SV=2	UNC13B	0.27106	0.141225	-0.0121652	-0.379762	-0.338156	0.162244	-0.0387574	0.0752536	0.3908	0.630347	-0.466975	-0.199914	-0.664894	0.0414346	0.0873922	0.378893	-0.057559	0.325923	0.0920108	-0.0891072	0.0212858	0.308422	0.158749	0.338429	0.276324	0.371799	0.395716	0.257755	-0.0779328	-0.0532685	0.220179	0.0622231	0.132982	-0.122741	0.251484	0.254202	0.510553	0.0138642	0.0734489	-0.200147	-0.100891	-0.150981	0.234109	-0.269026	-0.303257	-0.0264079	0.0611064
O14802	RPC1_HUMAN DNA-directed RNA polymerase III subunit RPC1 OS=Homo sapiens GN=POLR3A PE=1 SV=2	POLR3A	-0.140762	0.233842	0.125227	0.0152061	-0.107097	0.326743	-0.600429	-0.71032	-0.301796	-0.133858	-0.251385	-0.576617	-0.385131	-0.23356	-0.277148	-0.248572	-0.321971	-0.696174	-0.785207	-0.593869	-0.339759	0.0907799	-0.145678	-0.224222	0.261737	0.335909	0.852852	0.601709	0.391418	0.247187	-0.46729	-0.635611	-0.34425	-0.139584	-0.229261	-0.144835	-0.158314	-0.554632	-0.811553	-0.520635	-0.852111	-0.776677	-0.394302	-0.507656	-0.288781	-0.629047	-0.867439
O14807	RASM_HUMAN Ras-related protein M-Ras OS=Homo sapiens GN=MRAS PE=1 SV=2	MRAS	-0.438023	-0.655445	0.106492	-0.16464	-0.137791	-0.0227524	-0.09948	-0.037803	1.98398	0.572701	0.497027	0.584453	0.0783089	0.562076	0.376266	0.0641934	0.339222	0.540076	0.760177	1.75755	0.566042	-1.0383	-0.247321	0.462787	-0.230126	-0.348609	-0.196161	0.278147	-0.191526	-0.290469	2.08081	1.36936	0.00296868	0.0242186	0.252498	-0.146247	-0.366931	0.768287	0.754234	1.51694	0.721669	-0.070156	-0.00322879	-0.172843	0.0939524	0.801485	0.099449
O14818	PSA7_HUMAN Proteasome subunit alpha type-7 OS=Homo sapiens GN=PSMA7 PE=1 SV=1	PSMA7	-0.310529	0.0576197	-0.11741	-0.194756	-0.376883	0.0866418	0.723991	0.587727	0.1857	0.324967	0.0612456	-0.497252	0.0497689	-0.390798	-0.271799	-0.373254	-0.355525	-0.593706	-0.0561291	-0.0562161	0.241624	-0.23278	0.219288	0.374574	-0.425454	-0.45754	-0.125842	0.0635371	0.175233	0.117381	-0.290266	-0.383342	-0.160309	-0.280385	-0.113883	0.162116	-0.0581441	0.297469	-0.0234918	0.190346	0.231655	0.0282617	0.560184	-0.0462174	-0.247914	-0.635736	-0.1581
O14828	SCAM3_HUMAN Secretory carrier-associated membrane protein 3 OS=Homo sapiens GN=SCAMP3 PE=1 SV=3	SCAMP3	-0.0515244	0.170771	0.361901	0.0813279	0.163313	0.354593	0.364578	0.397794	0.547411	0.78381	1.35494	0.738399	0.516249	-0.0343494	-0.314481	-0.156865	-0.254397	-0.263431	-0.0753834	0.0569018	-0.467451	0.0268705	-0.359575	-0.235607	-0.387365	-0.134397	-0.190658	-0.0213714	-0.0551653	-0.353347	-0.400542	-0.193452	-0.063362	-0.39093	-0.193943	-0.372045	-0.13262	-0.286015	-0.0286187	0.0231682	-0.104229	-0.310813	0.0040995	0.238375	0.00737653	-0.339311	-0.166123
O14832	PAHX_HUMAN Phytanoyl-CoA dioxygenase, peroxisomal OS=Homo sapiens GN=PHYH PE=1 SV=1	PHYH	1.40401	1.22349	1.09812	1.80884	1.34112	-0.877919	1.09432	0.0766211	-0.571957	0.0866047	-1.59665	-1.4681	-1.02433	0.541039	-0.456774	0.0729891	-0.010863	-1.52517	-1.29505	-1.98984	-1.20838	-1.4725	0.811557	0.64753	-1.48949	-0.459268	-1.23503	-0.199918	-0.096821	0.0706146	-1.11761	-0.75523	-0.938028	-1.37906	-1.16466	-1.15355	-0.879694	-1.02254	-1.13605	-0.589739	-1.01826	-0.393187	-0.0678027	-0.181822	-0.247536	0.108953	-0.428869
O14841	OPLA_HUMAN 5-oxoprolinase OS=Homo sapiens GN=OPLAH PE=1 SV=3	OPLAH	0.748689	0.591511	-0.926976	-1.514	-1.23029	0.424934	3.07881	2.45581	0.291582	0.677006	-0.464879	-0.657195	-0.0750474	-0.100823	0.048158	0.0346591	-0.342864	-1.00836	-0.710562	-0.620793	-0.27118	0.0120228	-0.233858	-0.149908	-0.317791	-0.0827538	-1.07951	-0.206539	-0.671854	-0.525234	0.264076	-0.165358	0.561254	1.11877	0.432819	1.38025	1.0539	-0.0191004	-0.179939	-0.065536	-0.356054	-0.435983	-0.512687	0.0721009	-0.317644	-0.205562	-0.219303
O14867	BACH1_HUMAN Transcription regulator protein BACH1 OS=Homo sapiens GN=BACH1 PE=1 SV=2	BACH1	0.108024	0.209641	-0.376815	-0.0903538	-0.677374	0.185498	-0.295124	-0.223894	0.829935	0.194237	0.943989	0.387409	0.212323	-0.0256933	0.0448564	0.150005	0.453272	-0.090924	0.242676	-0.452209	-0.433522	0.0313759	0.361569	-0.0417488	0.0987986	-0.0200494	0.405802	0.580092	0.331081	0.22561	-0.0127455	0.294496	0.453242	0.362017	0.347746	0.581428	0.476398	0.283459	0.577627	0.0964879	0.400224	0.169051	0.419616	-0.55345	0.136897	-0.255484	0.0863297
O14874	BCKD_HUMAN [3-methyl-2-oxobutanoate dehydrogenase [lipoamide]] kinase, mitochondrial OS=Homo sapiens GN=BCKDK PE=1 SV=2	BCKDK	0.629767	0.728787	0.0628865	0.0949578	-0.44495	-0.31449	0.136543	0.373616	-0.176625	-0.139041	-0.183145	0.239725	0.0065203	-0.286552	0.122864	-0.00279933	-0.391958	-0.225712	-0.259118	-0.383999	-0.443208	-0.428608	0.281993	0.750041	0.287655	0.494758	0.00116944	-0.069786	-0.311692	0.0779869	-0.226784	-0.645781	-0.1784	-0.0686163	0.0422778	0.0869031	0.0464625	-0.220977	-0.123932	0.599853	0.225097	0.510003	0.493216	0.181659	-0.321161	0.0599045	-0.269779
O14879	IFIT3_HUMAN Interferon-induced protein with tetratricopeptide repeats 3 OS=Homo sapiens GN=IFIT3 PE=1 SV=1	IFIT3	1.73282	0.501531	-1.35347	-0.9334	-1.03306	-0.242648	1.29284	1.31587	2.36344	1.06562	1.16103	0.272979	1.18256	0.361355	0.240411	0.693798	0.799319	0.679932	1.8177	-0.153938	0.283221	0.229544	-0.958754	-0.332951	-0.866434	-0.687876	-0.835168	-0.521016	-1.30125	-0.545605	0.248361	-0.369239	0.40051	0.860502	0.552366	-0.262175	0.171934	0.688112	0.292769	0.670202	1.23347	0.20511	1.94274	1.55768	0.948572	-0.224549	-0.182718
O14880	MGST3_HUMAN Microsomal glutathione S-transferase 3 OS=Homo sapiens GN=MGST3 PE=1 SV=1	MGST3	-0.11551	0.817973	0.235599	1.34517	1.2141	0.0669726	-0.244007	0.485183	-0.305323	-0.304071	0.307629	0.145837	0.8402	0.377957	-0.258198	0.114117	-0.144986	-0.242111	-0.237507	0.530703	0.662248	0.604523	-0.255344	0.639398	-0.366033	-0.618511	-0.995886	-0.837546	-0.376132	-1.014	0.155816	-0.235508	-0.0890282	-0.856324	-0.354723	-0.589602	-0.173861	-0.0496122	-0.130544	-0.0545454	-0.351129	0.233108	-0.0155526	-0.0771647	-0.456916	-0.0315994	0.125549
O14893	GEMI2_HUMAN Gem-associated protein 2 OS=Homo sapiens GN=GEMIN2 PE=1 SV=1	GEMIN2	-0.469533	0.13918	-0.235039	0.029973	-0.328338	-0.111181	-0.0240484	-0.564954	0.479763	0.492278	-0.67532	-0.94283	-0.972888	0.19269	0.0699771	-0.36659	-0.103182	-0.589081	-1.15336	-0.682422	-0.229151	-0.540176	0.274405	0.763691	0.728071	0.373758	0.532182	-0.0137976	0.248528	0.222036	0.0134674	-0.480915	-0.617277	-0.0886496	-0.33288	0.205663	0.315376	-0.739171	-0.631142	-0.897935	-1.20889	-0.57047	0.21556	0.076003	-0.457368	-0.26612	-0.65295
O14896	IRF6_HUMAN Interferon regulatory factor 6 OS=Homo sapiens GN=IRF6 PE=1 SV=1	IRF6	0.427675	0.631122	0.983348	0.486488	0.215652	1.49195	0.0393741	0.466306	-0.268282	0.278878	-1.10701	-0.83756	-0.788934	-0.97406	-0.115966	-0.209605	-0.284568	-1.11751	-0.739916	0.151472	0.484566	0.526051	0.214129	0.073534	1.41393	1.83907	-0.37147	-1.06836	-1.6099	-1.06862	-0.981929	-1.12696	-0.566682	-0.837268	-0.51959	0.018424	-0.205704	-1.65578	-0.791601	-0.67211	-0.963279	0.292458	0.58196	1.06029	0.790672	-0.334931	0.317179
O14907	TX1B3_HUMAN Tax1-binding protein 3 OS=Homo sapiens GN=TAX1BP3 PE=1 SV=2	TAX1BP3	-0.209292	-0.358629	0.5646	0.0533561	0.587735	0.106178	-0.402123	-0.468375	0.0416661	-0.414322	-0.182311	-0.159463	-0.373388	0.121002	0.0825049	0.179885	0.403649	0.297829	0.421077	-0.111624	-0.46949	-0.302922	-0.110286	0.215764	0.109074	-0.290975	-0.263323	-0.317506	-0.306001	-0.0254246	-0.22092	-0.164918	0.0385769	-0.0125484	0.410704	-0.193161	-0.277701	0.724111	1.01965	-0.163032	-0.33975	0.0456278	-0.271916	0.0247012	-0.199008	-0.190959	-0.106032
O14908	GIPC1_HUMAN PDZ domain-containing protein GIPC1 OS=Homo sapiens GN=GIPC1 PE=1 SV=2	GIPC1	-0.421649	-0.262829	0.455973	-0.188471	-0.227529	-0.194197	0.100358	-0.3498	-0.0861008	-0.076239	0.471744	0.10257	0.431378	-0.197718	-0.154859	-0.108224	0.0232504	-0.591404	-0.348984	0.0965442	0.484754	-0.00148248	-0.510019	-0.455694	-0.066465	0.00883216	-0.340553	-0.408156	0.0511257	-0.208722	-0.566234	-0.477357	-0.225673	-0.0113428	-0.261062	-0.214307	-0.289969	-0.394093	-0.540095	-0.779974	-0.56428	0.357191	0.775746	0.549441	-0.245341	-0.311513	0.528674
O14910	LIN7A_HUMAN Protein lin-7 homolog A OS=Homo sapiens GN=LIN7A PE=1 SV=2	LIN7A	-0.409047	-0.987425	-0.0507595	0.086506	0.241857	-0.198489	-0.811933	-1.45583	0.165686	0.117598	-0.694823	0.0512891	0.188901	0.446879	0.0331697	0.474451	0.0614301	0.227539	0.915505	-1.36838	-0.0454684	-0.23493	-0.186801	-0.239098	0.382136	-0.356523	1.35512	0.455689	0.360225	0.200918	1.24321	0.306657	0.0833986	0.141264	-0.0252758	-0.209911	-1.16068	0.536449	1.20041	-0.0778454	-0.193092	-0.213651	-1.82792	-1.57276	-0.293304	-0.0449976	-0.31737
O14920	IKKB_HUMAN Inhibitor of nuclear factor kappa-B kinase subunit beta OS=Homo sapiens GN=IKBKB PE=1 SV=1	IKBKB	-0.122716	0.0470315	0.729635	0.207728	0.31075	-0.604828	0.139514	-0.0627102	0.291423	-0.115471	0.618475	0.386221	0.692834	-0.194634	-0.456592	-0.0672351	-0.372134	-0.294998	-0.291815	-0.668249	-0.513449	-0.533707	-0.0145182	0.12406	-0.0525401	0.0549266	-0.11968	-0.260854	0.127616	0.0121029	0.0912784	-0.264686	0.729918	-0.188831	-0.163828	0.219263	0.347729	0.0253732	-0.36461	0.0172139	0.142901	-0.356451	-0.474885	-0.226396	-0.223948	-0.325132	-0.424224
O14924	RGS12_HUMAN Regulator of G-protein signaling 12 OS=Homo sapiens GN=RGS12 PE=1 SV=1	RGS12	-0.287637	-0.337609	-0.187488	-0.28283	-0.353037	-0.279523	-0.246658	-0.0976255	-0.124878	-0.400058	-0.410392	-0.160699	-0.389963	-0.0713978	-0.0828755	0.335434	0.620747	0.103944	0.191552	0.0186006	0.25779	1.15294	0.187049	0.341169	0.317575	-0.0870453	0.815923	0.72285	0.580497	0.259787	0.109785	0.108792	0.110532	0.243967	0.75652	0.0774078	0.40008	0.380423	-0.00491407	0.263288	-0.319642	0.0103676	-0.02298	0.0295176	-0.112759	-0.117775	-0.220105
O14925	TIM23_HUMAN Mitochondrial import inner membrane translocase subunit Tim23 OS=Homo sapiens GN=TIMM23 PE=1 SV=1	TIMM23	0.0962399	0.84228	-0.148303	0.0385626	-0.257589	-0.0313791	0.267055	0.445424	-0.0639029	0.170596	0.0955953	-0.09885	0.304768	-0.0697498	-0.137201	0.0401834	-0.537072	-0.518395	-0.73027	-0.717518	-0.725003	-0.720939	0.315689	0.628282	0.949383	0.397233	0.218399	0.482565	0.284544	0.119239	-0.633907	-0.401709	0.404911	-0.0569788	-0.0506622	-0.0657041	-0.052582	-0.201893	-0.410362	0.570542	-0.039147	-0.323485	0.213627	0.209066	-0.395901	-0.420922	-0.87387
O14929	HAT1_HUMAN Histone acetyltransferase type B catalytic subunit OS=Homo sapiens GN=HAT1 PE=1 SV=1	HAT1	0.219967	0.0933986	-0.149921	0.232692	-0.24409	-0.490255	-0.221096	0.0726012	0.165903	0.27255	0.0232923	-0.0694703	-0.138548	-0.0364308	-0.206404	0.00538501	0.149926	-0.419258	-0.151902	0.363612	0.18056	0.428807	-0.665723	-0.574797	0.345487	0.250073	0.396681	0.288791	0.205141	0.295479	-0.308553	-0.422347	0.579512	0.286484	0.272754	0.421322	0.136959	-0.0871288	-0.343272	0.626896	0.32984	0.402029	0.574032	0.437425	0.230676	0.353547	0.271212
O14933	UB2L6_HUMAN Ubiquitin/ISG15-conjugating enzyme E2 L6 OS=Homo sapiens GN=UBE2L6 PE=1 SV=4	UBE2L6	0.414331	0.477857	-0.805645	-0.874286	-2.29345	-0.598354	0.581372	0.822374	1.67739	2.09334	0.170634	-0.411287	0.443722	-0.399892	-0.481835	-0.497808	-0.163162	-0.0699642	0.334863	-0.261285	0.772659	-0.243737	-1.26419	-0.562482	-0.399742	-0.401206	-0.119176	-0.0611515	-0.262623	-0.5686	0.15567	-0.440681	-0.0928543	0.0433091	0.280377	0.198074	-0.00887851	0.109744	-0.116517	0.879071	0.560997	0.392793	0.675524	1.73308	0.866258	0.106348	0.0143431
O14936	CSKP_HUMAN Peripheral plasma membrane protein CASK OS=Homo sapiens GN=CASK PE=1 SV=3	CASK	-0.840919	-0.384316	0.837877	0.124762	0.101873	0.668796	-0.802375	-0.761351	-0.621472	-0.236237	-0.718002	-0.841214	-0.318626	-0.0546516	0.176501	-0.290525	-0.193819	-0.0665076	0.0780729	-0.813742	-0.264916	-0.395143	-0.54737	-0.669535	0.0448809	-0.00835418	-0.0824752	-0.476789	-0.244099	-0.45404	-0.301336	-0.627173	-0.106324	0.293487	0.0207975	0.406805	0.374227	0.502161	0.148647	-1.05154	-1.20004	-0.735806	-0.487524	-0.251012	-0.38316	-0.343784	-0.277448
O14939	PLD2_HUMAN Phospholipase D2 OS=Homo sapiens GN=PLD2 PE=1 SV=2	PLD2	0.022561	-0.0690434	0.749855	0.759017	0.549065	0.0112285	-0.383346	-0.805994	-0.308217	-0.64884	0.104313	-0.238979	-0.889725	0.125384	0.0349693	-0.123328	0.068242	-0.101543	0.259445	-0.0925753	-0.519444	-0.289667	-0.158331	-0.134819	-0.322557	-0.333585	-0.564346	-0.499753	-0.558629	-0.598329	-0.380674	-0.497967	-0.243017	-0.325686	-0.378437	-0.274868	-0.186088	-0.579236	-0.258108	-0.32337	0.038358	-0.501943	-0.0777658	-0.072721	-0.0422149	0.0852281	0.149533
O14949	QCR8_HUMAN Cytochrome b-c1 complex subunit 8 OS=Homo sapiens GN=UQCRQ PE=1 SV=4	UQCRQ	0.347947	1.69099	0.682784	0.300261	-0.085754	0.208479	0.459816	0.470653	0.0550204	0.610912	0.489735	-0.159015	-0.685725	-0.642985	-0.702036	-1.11712	-0.704672	-1.40889	-0.775515	-0.347069	-0.345147	-0.0682561	-0.975076	-1.07132	-0.523584	-0.355489	-1.36362	-0.734995	-0.91793	-0.973535	-0.218618	-0.818004	-0.382229	-0.619839	-0.661115	-0.0119776	-0.110264	-0.72913	-0.960665	-0.291788	-0.358369	-0.631307	0.000459876	-0.224701	-0.386868	-0.933655	-0.700336
O14950	ML12B_HUMAN Myosin regulatory light chain 12B OS=Homo sapiens GN=MYL12B PE=1 SV=2	MYL12B	-0.505272	-0.140561	0.99537	0.41872	1.20917	-0.335369	0.824273	-0.2325	-0.136049	0.117944	0.117314	-0.173225	-0.163126	-0.0465354	0.202576	-0.014287	0.106142	0.314013	0.676486	-0.380689	0.131169	0.651835	-0.696956	-0.685211	-0.268853	-0.406039	-0.503094	-0.709106	-0.505642	-0.717333	-0.148637	-0.588107	-0.23987	-0.30495	-0.060729	-0.474033	-0.0286108	0.377725	0.477741	-0.881339	-0.179955	-0.527388	-0.448551	-0.322038	-0.16151	-0.33106	0.229398
O14964	HGS_HUMAN Hepatocyte growth factor-regulated tyrosine kinase substrate OS=Homo sapiens GN=HGS PE=1 SV=1	HGS	-0.0272589	0.269805	0.188333	-0.162963	-0.114289	0.0317444	-0.266978	-0.403938	0.0238137	0.0326588	0.812522	0.389011	0.308577	-0.0856075	-0.0685621	-0.0626821	-0.0606724	-0.100992	0.0906394	-0.0151864	-0.0955054	0.101876	-0.0139425	0.00994568	-0.155444	-0.101734	0.0348462	0.107638	0.0820552	-0.170595	-0.0575789	-0.119334	0.0114859	-0.107163	0.0806063	-0.0401593	0.0189115	0.117561	0.218439	-0.197642	-0.180013	-0.29731	0.410042	-0.217074	-0.255586	0.0615765	0.0245792
O14966	RAB7L_HUMAN Ras-related protein Rab-7L1 OS=Homo sapiens GN=RAB29 PE=1 SV=1	RAB29	0.195636	0.430575	-0.0735309	0.0720047	-0.20097	0.0370284	0.247156	0.727797	0.161464	-0.387942	1.38242	0.443112	0.0575457	0.196148	0.0169125	0.195602	-0.0919836	-0.212518	-0.22693	-0.275367	-0.385147	0.150604	0.664872	0.663975	-0.97989	-0.842967	-0.172207	0.349299	-0.502072	0.0144077	-0.00570255	-0.274013	0.0807983	-0.233325	-0.261843	-0.617169	-0.150691	0.0881337	-0.0431903	0.94012	0.840885	0.00689458	-0.0565679	-0.0740798	-0.279276	-0.147112	-0.426231
O14967	CLGN_HUMAN Calmegin OS=Homo sapiens GN=CLGN PE=1 SV=1	CLGN	-1.11915	-0.833801	-0.48737	-0.890244	-0.843551	-2.93159	1.40887	2.42031	-0.258664	1.83189	2.52776	3.21313	2.71277	-0.0628763	-1.29907	-0.145252	0.0774227	-1.08587	-0.34941	0.762194	0.0788143	0.282366	-1.762	-1.58084	-0.0231876	0.75268	-0.423882	0.290476	0.193064	0.210118	-1.01018	-1.45806	-0.858392	-1.48732	-1.40864	-1.53595	-0.383816	-2.23146	-1.71214	0.625058	0.493008	-2.00379	-0.997779	-0.767674	-0.510234	-0.759355	-1.20388
O14972	DSCR3_HUMAN Down syndrome critical region protein 3 OS=Homo sapiens GN=DSCR3 PE=2 SV=1	DSCR3	0.598405	0.221691	0.408754	0.380088	0.428004	-0.517035	0.202027	0.136956	-0.0301049	0.558789	0.45077	0.337158	0.00885579	-0.0509699	-0.0250246	-0.0807277	0.023352	-0.0765448	-0.0479158	-0.221329	-0.197208	-0.2276	0.32819	0.320228	-0.310974	-0.334491	-0.245498	0.164943	-0.216831	-0.40691	0.136842	-0.350772	0.0284344	-0.137889	0.0402604	-0.143655	0.0119934	0.118343	0.180511	0.122249	0.166511	0.0330563	-0.0140165	0.135491	0.0503135	0.880688	0.0855137
O14974	MYPT1_HUMAN Protein phosphatase 1 regulatory subunit 12A OS=Homo sapiens GN=PPP1R12A PE=1 SV=1	PPP1R12A	-1.17325	-0.647663	0.423437	-0.295614	0.233812	-0.391801	-0.275814	-0.902769	0.0604406	0.268924	0.143712	-0.316391	-0.203568	0.0258966	-0.0334042	-0.143927	0.390623	0.0779867	0.763188	0.107663	-0.0421244	0.398001	0.0713744	-0.229327	0.0956849	-0.287103	0.286472	0.136874	0.163839	-0.272518	0.0551464	-0.230166	-0.427865	0.0219484	0.229044	-0.0310021	0.103382	0.776894	0.512986	-0.225062	-0.280206	-0.69964	-0.299549	-0.61489	-0.351116	-0.836588	-0.463575
O14975	S27A2_HUMAN Very long-chain acyl-CoA synthetase OS=Homo sapiens GN=SLC27A2 PE=1 SV=2	SLC27A2	-0.150403	0.416003	0.0278875	0.712352	0.261655	0.302556	2.09476	1.87589	1.49197	1.28689	0.251878	0.193085	-0.572462	-0.517603	0.123088	-0.271925	-0.127038	0.213706	-0.0307285	-1.39007	0.38888	-0.250173	0.984024	0.520968	-0.563582	-0.449402	-0.27507	-0.373683	-1.36758	-0.835561	1.06099	0.217373	-0.483103	-1.02466	-0.757804	-1.48998	-0.509123	-0.707148	-0.600287	0.464876	0.751059	0.807046	0.95893	1.3021	0.33375	0.312858	-0.0928825
O14976	GAK_HUMAN Cyclin-G-associated kinase OS=Homo sapiens GN=GAK PE=1 SV=2	GAK	-0.110984	-0.00146296	1.12454	0.465614	0.666428	-0.0977991	-0.217952	-0.0206298	0.0453261	-0.314369	0.321391	0.21363	0.320987	-0.116123	-0.303289	-0.0595576	-0.167752	-0.265358	-0.0323998	-0.130156	-0.0376542	0.14192	-0.713152	-0.656994	-0.577783	-0.614213	-0.431104	-0.428164	-0.491559	-0.51775	-0.334278	-0.344127	0.149201	-0.121657	-0.0727975	0.0606892	0.0229008	-0.123323	-0.181646	0.00792425	0.0330767	-0.0622136	0.275073	0.14258	0.103454	-0.0593379	0.0563848
O14979	HNRDL_HUMAN Heterogeneous nuclear ribonucleoprotein D-like OS=Homo sapiens GN=HNRNPDL PE=1 SV=3	HNRNPDL	-0.784642	0.183642	0.0947482	-0.21617	-0.164494	-0.188616	-1.07174	-0.846917	-0.521492	-0.538456	-0.617783	-0.81578	-0.661202	-0.0108468	-0.231875	-0.391545	-0.324891	-0.63492	-0.216418	-0.00577216	0.484622	0.686573	0.647959	0.173193	0.572691	0.46352	0.974748	0.615216	0.94603	0.340847	-0.746679	-0.647136	-0.323951	-0.0806227	0.157999	0.607406	0.440551	-0.175121	-0.341888	-0.911167	-1.11006	-1.19336	-1.22698	-0.649336	-0.443099	-1.30608	-1.67959
O14980	XPO1_HUMAN Exportin-1 OS=Homo sapiens GN=XPO1 PE=1 SV=1	XPO1	-0.0748989	0.273307	-0.0335391	-0.183687	-0.103827	-0.211551	-0.233251	-0.0882529	-0.336176	-0.0702061	0.0575152	-0.239341	-0.237768	-0.206787	-0.0747345	-0.0919205	-0.195845	-0.553043	-0.385008	0.081317	0.207572	0.216784	0.0922781	0.118114	0.302785	0.292171	0.420439	0.409813	0.576473	0.257053	-0.516642	-0.476057	0.0034511	0.0733592	0.0174282	0.197118	0.0847167	-0.382905	-0.38268	-0.368997	-0.58448	-0.0985354	0.174518	0.247467	-0.286962	0.0871059	-0.154953
O14981	BTAF1_HUMAN TATA-binding protein-associated factor 172 OS=Homo sapiens GN=BTAF1 PE=1 SV=2	BTAF1	0.0390729	0.287013	-0.417734	-0.241395	-0.551829	-0.204582	0.0632989	0.145304	0.260088	0.192244	0.881892	0.215125	0.470683	-0.0557792	-0.150964	0.0151857	-0.166715	-0.182405	-0.207257	0.120615	0.101679	0.34026	0.384914	0.238825	0.253869	0.259947	0.463165	0.375716	0.369425	0.170064	-0.218848	-0.132663	0.253624	0.434907	0.344131	0.0535551	0.476835	0.190825	-0.0568835	0.392723	0.0256152	-0.00682794	0.00815397	-0.272779	-0.0432455	-0.285542	-0.270718
O15013	ARHGA_HUMAN Rho guanine nucleotide exchange factor 10 OS=Homo sapiens GN=ARHGEF10 PE=1 SV=4	ARHGEF10	-0.265167	-1.01056	0.0389456	0.029708	0.225928	0.227668	-0.521415	-0.586983	0.0717653	-0.414663	0.164101	-0.00323539	-0.242965	-0.0124131	-0.0919506	0.107625	0.563426	0.408645	1.06526	0.0685924	0.012288	0.577799	0.874033	0.514669	-0.437766	-0.408587	-0.286698	-0.482068	0.219168	0.207038	0.117982	0.0166388	-0.0607743	-0.0429696	-0.108087	-0.238112	0.000734964	0.650954	0.772719	1.25563	0.37077	-0.402213	0.0433619	-0.280106	-0.294108	-0.202609	-0.00660333
O15014	ZN609_HUMAN Zinc finger protein 609 OS=Homo sapiens GN=ZNF609 PE=1 SV=2	ZNF609	-0.647609	-0.00321547	0.315746	0.291929	0.613598	0.80223	-0.526713	-1.00716	-0.471816	-0.430812	0.401388	-0.00387971	0.160733	0.0539187	0.183039	-0.138631	-0.235013	-0.457096	-0.0919227	-0.174606	-0.103265	0.667216	0.349142	0.0988037	-0.31323	-0.382609	0.451603	0.222673	0.285323	0.0705484	-0.511722	-0.145984	0.491921	0.369365	0.353056	0.863981	0.780927	0.335143	0.263155	-0.739576	-1.26828	-0.61443	-0.209896	-0.582063	-0.182784	-0.825788	-0.441829
O15015	ZN646_HUMAN Zinc finger protein 646 OS=Homo sapiens GN=ZNF646 PE=1 SV=1	ZNF646	-0.0354613	0.212509	0.276168	-0.0552268	-0.108029	0.736736	0.0576594	-0.387921	-0.205593	-0.799403	0.47117	0.217208	0.349553	0.0981657	0.539518	0.18513	0.0390754	0.215795	-0.0855146	-0.337865	-0.296585	0.322265	0.131639	0.156663	0.0793462	0.0412551	0.692346	0.487518	0.457976	-0.0825577	-0.0379169	0.532729	0.639497	-0.0517306	-0.22143	-0.120436	0.314043	0.0517232	0.0814467	-0.1238	0.137189	0.0707221	-0.0267793	-0.289573	0.263546	-0.417004	-0.129994
O15018	PDZD2_HUMAN PDZ domain-containing protein 2 OS=Homo sapiens GN=PDZD2 PE=1 SV=4	PDZD2	-0.0786665	-0.103543	-0.109988	-0.00698519	-0.0407137	0.0476806	-0.270761	-0.0962924	0.0392403	0.129995	1.42432	0.397435	0.740807	0.0852764	0.0922169	0.0667686	0.565027	-0.056569	-0.392888	-1.2037	-1.134	-0.215145	-0.61449	-0.0285827	0.0359493	-0.155323	-0.290699	0.374242	-0.0165619	0.149706	0.0128818	0.235606	-0.494228	0.0247307	-0.143566	-0.876509	0.00673272	0.323116	-0.474886	0.0990114	-0.837925	-0.572259	0.0539916	-0.306438	-0.325791	-0.0990524	-0.905821
O15020	SPTN2_HUMAN Spectrin beta chain, non-erythrocytic 2 OS=Homo sapiens GN=SPTBN2 PE=1 SV=3	SPTBN2	-0.576919	-0.302818	0.811293	0.0952186	0.236517	-0.352791	0.566029	0.228069	-0.143065	0.686868	-1.43471	-1.25481	-0.712178	-0.597815	-0.174654	-0.456612	-0.28023	-0.551092	-1.17435	-0.649965	-0.293712	-0.331614	-0.0381781	-0.199142	0.366738	0.401981	-0.485022	-0.634716	-1.06723	-0.918469	-0.897236	-0.968048	-0.513146	-0.215584	-0.226796	-0.708791	-0.912898	-1.02589	-1.19523	-1.04417	-1.53932	-1.06439	-0.898984	-0.52512	-0.492489	-0.492298	-0.662826
O15021	MAST4_HUMAN Microtubule-associated serine/threonine-protein kinase 4 OS=Homo sapiens GN=MAST4 PE=1 SV=3	MAST4	-0.072711	-0.194477	1.46113	1.09333	1.72236	0.854461	0.974245	-1.01832	0.104391	-0.659591	-0.219569	-0.056576	0.268483	0.0379389	0.290236	0.0108797	0.259824	-0.448914	0.426417	0.0499091	0.0899633	-0.156697	-0.40583	-0.17819	-1.59211	-0.241159	-1.05318	-0.999644	-0.789425	-0.0422526	0.170115	-0.46462	-0.593771	-0.0854918	-1.10615	-0.343926	0.0814489	0.077887	0.171203	-0.3617	-0.112439	-1.2133	-0.580817	-1.2591	-0.0646197	-0.866528	0.0486613
O15027	SC16A_HUMAN Protein transport protein Sec16A OS=Homo sapiens GN=SEC16A PE=1 SV=3	SEC16A	-0.560645	-0.290051	0.81234	0.586127	0.871709	-0.0186636	0.0401002	-0.61013	-0.14489	-0.314497	0.352405	0.0271038	-0.534169	0.0101339	-0.0257647	0.214797	-0.072395	-0.0488498	0.155425	-0.555962	-0.578379	-0.165305	-0.0680478	-0.183663	-0.323621	-0.489161	-0.12963	-0.192381	0.0268818	-0.223227	-0.118315	-0.10645	0.318285	0.720929	0.4716	0.146156	0.241757	0.508404	0.330664	-0.115724	-0.201495	-0.259897	0.170852	-0.476908	0.0330124	-0.299777	-0.138418
O15031	PLXB2_HUMAN Plexin-B2 OS=Homo sapiens GN=PLXNB2 PE=1 SV=3	PLXNB2	-0.382707	-0.00133236	0.541872	0.0982186	0.0991412	-0.212641	-0.121812	-0.345474	-0.140742	-0.119072	0.0844306	-0.0518034	-0.0428126	0.117617	-0.0329227	-0.00398767	0.178079	0.0822029	0.676043	0.292071	0.0914454	-0.176815	-0.00630787	-0.193639	-0.397449	-0.486193	-0.469778	-0.384704	-0.396898	-0.477614	0.0264537	-0.279718	0.00414466	0.216526	0.16243	0.270583	0.104668	0.590379	0.309751	0.188137	-0.175671	0.0949251	0.394645	0.215899	-0.142008	0.168455	0.389855
O15037	KHNYN_HUMAN Protein KHNYN OS=Homo sapiens GN=KHNYN PE=1 SV=3	KHNYN	-0.0495172	0.236202	-0.194079	-0.310996	-0.42051	-0.317448	0.0714161	-0.335585	0.124344	-0.163517	-0.109991	-0.466244	-0.496475	0.280443	-0.0570331	-0.518898	-0.434229	-0.501991	-0.24179	-0.252141	-0.194385	-0.150698	-0.684315	-0.571853	0.404316	0.287646	0.466959	0.0715032	0.428541	-0.106033	0.0199613	-0.494897	0.312327	0.384221	-0.294578	0.0174476	-0.0645616	-0.132671	-0.267463	-0.0841548	-0.383476	0.0553045	0.0723658	0.61051	0.202622	-0.57104	-0.169223
O15040	TCPR2_HUMAN Tectonin beta-propeller repeat-containing protein 2 OS=Homo sapiens GN=TECPR2 PE=1 SV=4	TECPR2	-0.369248	-0.37819	0.384011	0.463184	-0.273441	-0.702751	-0.585269	-0.574786	-0.0614997	-0.549759	-0.99093	-0.615028	-0.774379	-0.684469	-0.261452	-0.520514	-0.246431	-0.516675	-0.312679	-1.0985	-0.659488	0.0799303	0.13916	0.157458	-0.0780582	-0.303716	0.522906	0.309056	0.781997	0.239817	-0.628987	-0.951479	-0.318449	0.131497	-0.386404	-0.114147	-0.119909	-0.0831409	-0.0198207	-0.0590826	-0.313985	-0.770785	-0.515697	-0.606945	-0.395839	-0.159775	-0.452439
O15042	SR140_HUMAN U2 snRNP-associated SURP motif-containing protein OS=Homo sapiens GN=U2SURP PE=1 SV=2	U2SURP	-0.27165	0.289162	-0.197631	-0.30359	-0.407294	0.0953853	-0.00378898	-0.0413567	0.267854	0.616592	0.0761399	-0.25715	-0.151294	0.161292	0.148089	-0.091695	-0.438747	-0.697051	-0.389526	-0.216753	-0.0568803	0.113637	0.46653	0.293236	0.791746	0.646092	0.271533	-0.0188333	0.351867	-0.0681396	-0.468317	-0.676377	0.156659	0.467126	0.259075	0.64069	0.760507	-0.218397	-0.230702	-0.0715722	-0.294101	-0.446106	0.27092	0.129535	-0.29525	-0.543139	-0.283681
O15047	SET1A_HUMAN Histone-lysine N-methyltransferase SETD1A OS=Homo sapiens GN=SETD1A PE=1 SV=3	SETD1A	-0.185234	0.162201	0.061089	0.213744	0.0298925	0.130246	-0.111807	-0.44737	-0.0385246	-0.314928	-0.274647	-0.376869	-0.59248	-0.0429413	0.128963	0.156673	0.291152	-0.237707	-0.318844	-0.288271	-0.0726123	0.236176	0.334689	0.0411939	0.271659	0.176214	0.319191	0.209349	0.142842	0.0793083	-0.208186	-0.0877735	0.0578884	0.505389	0.20816	0.609464	0.390725	0.121379	-0.152685	-0.146719	-0.343827	-0.295843	-0.101751	0.0306264	-0.0476069	-0.127982	-0.275842
O15049	N4BP3_HUMAN NEDD4-binding protein 3 OS=Homo sapiens GN=N4BP3 PE=1 SV=3	N4BP3	0.831096	1.68285	-1.53907	-1.42762	-1.40989	-1.52144	0.579019	0.670482	-0.0102868	-0.139018	0.284223	0.125223	0.460029	0.415053	-0.198351	-0.343839	-1.04409	-0.149181	-0.968967	-0.546615	-0.28389	-1.00657	-1.14844	-0.443362	1.28523	1.48612	0.132436	0.042072	0.503523	-0.469606	-0.525639	0.227834	-0.87608	-0.190855	-0.665874	-0.249445	-0.00817412	0.159841	-1.07795	-0.660548	-0.708078	-0.241113	0.429673	0.000987631	0.0479793	-0.250206	0.391113
O15050	TRNK1_HUMAN TPR and ankyrin repeat-containing protein 1 OS=Homo sapiens GN=TRANK1 PE=2 SV=4	TRANK1	0.727098	0.0610441	-0.107857	0.553962	-0.135077	0.408249	-0.0643666	0.313851	1.00704	-0.1468	1.26205	0.300338	0.70933	0.232577	-0.215335	0.63356	-0.191018	-0.415224	0.610553	-0.124556	0.637806	-0.183593	-0.157368	-0.54281	-0.152717	-0.658049	-0.150503	-0.683739	0.180855	0.379344	0.316054	0.614176	-0.129647	0.0420287	-0.288535	-0.659812	-0.280819	0.361109	0.345332	1.10753	1.05419	0.265411	0.943491	0.718881	-0.0464812	0.245346	-0.0556631
O15056	SYNJ2_HUMAN Synaptojanin-2 OS=Homo sapiens GN=SYNJ2 PE=1 SV=3	SYNJ2	-0.431234	-0.54965	1.03324	0.419057	0.584476	-0.527176	-0.157015	-0.297582	0.00144849	0.120391	0.0325993	-0.13091	0.0925245	0.193545	-0.121258	0.0442283	0.279782	0.195586	1.306	-0.518328	-0.079831	-0.539327	0.234981	0.128069	-0.755336	-0.362978	-0.725885	-0.425862	-0.909597	-0.695634	0.406759	-0.174639	-0.0733215	0.0849679	0.233708	-0.368702	0.130028	1.33885	1.33066	-0.270268	-0.343225	-0.398846	0.0818272	-0.299688	0.192237	-0.260874	-0.0802951
O15061	SYNEM_HUMAN Synemin OS=Homo sapiens GN=SYNM PE=1 SV=2	SYNM	-0.497397	-0.496197	-0.393609	-0.495166	-0.361622	-0.541497	-0.346313	-0.242384	1.96203	0.425784	-0.332729	-0.274224	-0.446984	0.529238	-0.322101	0.211746	1.46749	0.49351	1.11237	-0.396277	-0.910779	-0.647327	0.532452	0.144976	-0.0980986	-0.269726	-0.0914796	0.276568	0.16674	-0.0684052	3.81142	2.20253	-0.162013	0.553669	1.1109	-0.246099	-0.0646646	1.93721	1.49277	0.459153	0.289335	-0.0825033	0.0018258	-0.352711	-0.123103	0.158222	0.945113
O15063	K0355_HUMAN Uncharacterized protein KIAA0355 OS=Homo sapiens GN=KIAA0355 PE=1 SV=2	KIAA0355	0.174859	-0.102395	-0.824458	-0.750215	-0.998225	-0.313792	-1.10175	-0.309007	-0.819587	0.0809554	0.12429	-0.0275813	-0.186888	0.131152	0.163293	0.815518	-0.202066	-0.152913	-0.297088	-0.209862	-0.625407	-0.575189	-0.942506	-0.809578	-0.0922525	-0.123178	1.46282	1.70465	1.03833	1.08383	-0.080217	0.0588131	-0.125316	-0.764581	-0.206804	-0.213475	0.0138949	0.175323	-0.439504	-0.371885	-0.0592601	-0.15483	-0.216841	-0.711197	-0.186265	0.0590293	0.327748
O15066	KIF3B_HUMAN Kinesin-like protein KIF3B OS=Homo sapiens GN=KIF3B PE=1 SV=1	KIF3B	-0.521185	-0.290905	-0.071473	-0.363063	-0.183063	-0.255012	0.120549	0.254441	0.330617	0.462917	-0.148939	-0.483414	-0.252222	0.175431	0.306499	-0.151681	0.0857074	-0.0553962	0.295625	0.269816	0.0974321	0.701064	-0.370002	-0.375285	0.328979	0.168691	0.133999	-0.0509584	-0.107367	-0.301617	-0.279684	-0.0129157	-0.18591	0.290156	0.215956	0.106861	0.213282	-0.0407124	0.0421531	-0.689345	-0.647915	-0.458474	-0.0407922	-0.184806	-0.368354	-0.317506	-0.329072
O15067	PUR4_HUMAN Phosphoribosylformylglycinamidine synthase OS=Homo sapiens GN=PFAS PE=1 SV=4	PFAS	-0.387448	-0.979486	-0.918508	-0.170449	-0.547427	0.113518	-0.418984	-0.814363	-0.155368	-0.524281	-0.799867	-0.212606	-0.514982	-0.0889192	0.0310003	0.0448897	0.0636089	-0.173268	-0.366708	-0.202257	-0.142764	-0.360813	0.355078	0.176973	0.244889	0.382228	0.797613	0.47386	0.900416	1.17349	0.140234	0.344598	-0.0043631	-0.200449	-0.716716	-0.357093	-0.321367	-0.184983	-0.136303	-0.189942	-0.352995	-0.769919	-0.969594	-0.993301	0.334806	0.421504	-0.221535
O15068	MCF2L_HUMAN Guanine nucleotide exchange factor DBS OS=Homo sapiens GN=MCF2L PE=1 SV=2	MCF2L	-0.284916	-0.126979	0.789052	-0.0142328	-0.167242	0.861951	-0.484863	0.0157829	0.782702	0.0223007	0.151387	-0.0699044	-0.00454197	0.157813	0.369911	0.298809	-0.588853	-0.418675	-0.123143	-0.20648	-0.801864	-0.756501	0.0995179	-0.312638	-0.0887088	-0.0981452	-0.446548	-0.819562	-0.130948	-0.501374	0.0138177	0.262641	-0.634074	-0.648112	-0.313663	-0.20861	0.00762409	-0.464524	-0.132924	-0.762456	-0.0983	-0.351242	0.0877452	-0.364301	0.0284063	-0.262194	-0.273542
O15075	DCLK1_HUMAN Serine/threonine-protein kinase DCLK1 OS=Homo sapiens GN=DCLK1 PE=1 SV=2	DCLK1	-0.513196	-1.39182	0.157764	-0.249374	0.317022	0.470978	-1.60902	-0.576674	0.996624	-0.34665	-0.883669	-0.449772	-0.764953	-0.275695	-0.432456	-0.0280833	0.386884	1.12507	1.79717	-0.873659	0.855447	-0.145522	0.395382	-0.336105	-0.495473	-0.423737	1.66849	2.04567	-0.559392	-0.377426	1.16757	0.934447	0.291416	-0.254929	-0.0337274	-0.80072	-0.143231	1.7079	1.13947	0.171516	-0.320118	-0.525109	-0.265455	-1.21011	-0.350101	0.308983	0.864952
O15078	CE290_HUMAN Centrosomal protein of 290 kDa OS=Homo sapiens GN=CEP290 PE=1 SV=2	CEP290	0.0544374	0.227922	0.0885088	-0.0189697	-0.264	0.0590849	0.33472	-0.229299	0.623591	0.508559	0.399597	-0.0897154	0.302213	0.17729	0.0188222	0.199089	0.0570535	0.130994	-0.014552	0.0067271	-0.227569	-0.397275	0.330174	-0.0751943	0.0506999	0.163486	0.251121	0.0833312	-0.0556283	-0.187321	-0.146526	-0.134974	-0.471113	-0.108736	-0.195536	-0.28897	0.225384	0.156307	0.0795723	0.0810464	0.0274466	-0.457536	-0.233137	-0.407916	-0.243661	-0.145061	-0.306139
O15084	ANR28_HUMAN Serine/threonine-protein phosphatase 6 regulatory ankyrin repeat subunit A OS=Homo sapiens GN=ANKRD28 PE=1 SV=5	ANKRD28	0.35936	0.905638	0.131255	-0.282814	-0.062959	-0.373892	0.888182	0.462152	0.0993203	0.552722	0.859551	0.571341	1.01662	0.146012	-0.0677567	-0.259009	-0.187639	-0.558737	-0.531452	0.199735	0.200272	0.101586	-0.0770118	-0.0698497	-0.135081	0.0485779	-0.148664	0.00291178	-0.050322	-0.301794	-0.376385	-0.599341	-0.44606	-0.0714471	-0.3686	-0.641741	-0.00852071	-0.673163	-0.648447	-0.27418	-0.244139	-0.244782	0.0835193	0.306046	-0.143115	-0.4775	-0.330917
O15085	ARHGB_HUMAN Rho guanine nucleotide exchange factor 11 OS=Homo sapiens GN=ARHGEF11 PE=1 SV=1	ARHGEF11	-0.129973	0.210016	0.310759	0.147204	0.267983	0.226017	-0.0676062	-0.0785431	-0.101782	-0.199207	0.486747	0.0582631	-0.222905	0.126603	-0.0808971	-0.0438241	-0.0119405	-0.20415	-0.0138539	-0.438296	-0.56872	-0.27887	-0.233207	-0.299014	0.178569	0.264662	0.42148	0.374532	0.472082	0.084373	-0.143951	-0.377747	-0.0934531	-0.254364	-0.127959	-0.683032	-0.2783	-0.004662	-0.235209	-0.0755335	-0.181166	-0.455532	-0.24179	0.387066	-0.0297829	-0.293976	-0.279305
O15091	MRPP3_HUMAN Mitochondrial ribonuclease P catalytic subunit OS=Homo sapiens GN=KIAA0391 PE=1 SV=2	KIAA0391	0.483467	1.19322	-0.566899	-0.383197	-0.788821	-0.305753	0.874658	0.804645	0.589283	1.87914	-0.33001	-0.767814	-0.591285	0.15791	-0.613655	0.353997	-0.269571	-0.2673	-0.153675	0.0167941	0.0731004	-0.118758	0.367184	0.313708	0.523693	0.014498	0.0118395	0.264798	-0.020554	0.0113857	-0.113109	-0.483849	-0.345513	-0.465738	0.0099638	-0.192901	-0.0892167	-0.368797	-0.329934	0.150171	-0.378851	0.671991	1.12223	0.265518	-0.228601	0.0525618	0.370658
O15111	IKKA_HUMAN Inhibitor of nuclear factor kappa-B kinase subunit alpha OS=Homo sapiens GN=CHUK PE=1 SV=2	CHUK	0.212243	-0.179232	-0.0804445	-0.383218	-0.339327	-0.337293	0.490549	0.437201	0.234206	0.0450587	0.82631	0.310029	0.797208	-0.152399	0.115401	-0.168733	-0.424791	-0.251819	-0.120263	-0.48354	-0.652705	-0.871482	0.236692	0.142667	0.290278	0.397217	0.239501	0.418526	0.413496	-0.120625	-0.49515	0.0357668	0.401607	0.168963	0.118864	0.114807	0.475007	0.20166	0.120345	-0.235675	0.206266	0.152078	0.19027	-0.262189	0.30572	0.171682	-0.145173
O15116	LSM1_HUMAN U6 snRNA-associated Sm-like protein LSm1 OS=Homo sapiens GN=LSM1 PE=1 SV=1	LSM1	-0.400475	-0.393441	0.204996	0.356795	0.514974	-0.204928	-0.0869659	-0.138335	-0.0386707	-0.192666	-0.38775	-0.600923	-0.549044	-0.315217	-0.251445	-0.126233	-0.0747795	-0.0156696	-0.266909	-0.24644	-0.257086	0.242921	0.266789	-0.0630965	-0.321033	-0.342777	0.309576	0.358349	0.351885	0.467516	-0.0798539	-0.287228	-0.525202	0.174442	0.0791847	0.891869	0.472619	-0.135965	-0.121837	-0.125879	0.00329708	-0.220187	-0.226624	-0.603044	-0.154089	-0.0688408	-0.299115
O15117	FYB1_HUMAN FYN-binding protein 1 OS=Homo sapiens GN=FYB1 PE=1 SV=2	FYB1	0.134923	0.515038	-0.225629	0.109958	-1.20148	0.206801	0.280457	0.551012	1.73262	0.853382	2.12517	0.506446	0.383981	-0.784634	-0.947249	-0.201104	-0.733569	0.418127	0.17355	-1.56453	0.602282	-1.60519	1.3197	-0.264501	-2.65828	-1.8668	-1.72181	-1.04032	-1.22868	-0.279524	0.864099	1.03397	0.458965	0.3888	0.442716	-1.30799	-0.775171	1.24663	0.387663	2.61916	2.46024	0.491404	1.21234	0.720883	0.890281	0.219865	-0.101588
O15118	NPC1_HUMAN Niemann-Pick C1 protein OS=Homo sapiens GN=NPC1 PE=1 SV=2	NPC1	0.459885	0.830959	-0.336335	-0.397465	-0.692194	0.16082	0.250183	-0.0624433	0.0781468	0.428721	0.572246	0.257822	0.51587	0.140256	0.0749065	0.00426888	-0.0480927	-0.0427778	0.152903	-0.268231	-0.188474	0.0270368	-0.651447	-0.814334	0.353098	0.0878744	0.712105	0.971395	0.655465	0.545	-0.162346	-0.219001	0.278825	0.17626	-0.128772	-0.399411	0.249262	0.230336	0.286015	0.464968	0.302695	0.570264	0.646705	-0.044669	0.234004	0.403606	0.635616
O15120	PLCB_HUMAN 1-acyl-sn-glycerol-3-phosphate acyltransferase beta OS=Homo sapiens GN=AGPAT2 PE=1 SV=1	AGPAT2	-0.240518	0.103848	0.136782	-0.78472	-0.792131	-0.106824	1.84846	-0.200497	1.63424	0.188849	-0.00942922	0.00279424	-0.0045727	0.409496	0.226668	-0.0250379	0.45895	0.436239	-0.252879	-0.18114	-0.271533	-0.14986	0.157471	0.0956456	0.719419	0.980603	-0.033757	-0.181866	-0.215565	-0.118129	1.84994	1.27101	-0.511749	0.0812815	-0.205575	-0.87022	-0.460786	-0.0757476	-0.750843	-0.160959	-0.542032	0.359034	-0.28023	0.0701304	-0.0686904	0.364196	0.089786
O15121	DEGS1_HUMAN Sphingolipid delta(4)-desaturase DES1 OS=Homo sapiens GN=DEGS1 PE=1 SV=1	DEGS1	0.291186	0.261458	-0.182062	-0.114178	-0.287178	-0.259038	0.531159	0.33035	-0.0783644	0.163854	0.517391	0.293709	-0.0316778	0.21709	0.255828	-0.163673	0.0508856	-0.109973	-0.0246164	-0.0935157	0.0470874	-0.380547	-0.258029	-0.127296	-0.0741878	-0.0156454	0.00411752	0.263929	0.311084	-0.0563279	0.122697	0.118603	0.547667	0.764305	0.251043	-0.148161	0.207479	0.52475	0.308354	0.856876	0.532085	0.295253	0.133362	0.519227	0.758285	0.557889	0.630803
O15123	ANGP2_HUMAN Angiopoietin-2 OS=Homo sapiens GN=ANGPT2 PE=1 SV=1	ANGPT2	1.87494	0.0076359	0.209665	0.684604	-0.26217	0.166708	0.122644	0.365987	0.208223	0.200387	-0.170001	0.625854	-0.203502	0.289694	0.0973407	0.549392	-0.223066	-0.138853	-0.320981	-0.0859957	-0.196728	-0.102654	-0.0508588	-0.508193	0.0888982	0.470584	-0.26371	-0.182258	-0.2331	0.280761	-0.282296	-0.0680628	-0.351307	0.493858	0.0955259	0.0559282	0.139862	-0.525239	-0.366616	0.449212	-0.0494162	1.16129	2.77382	0.307988	0.589316	0.145583	-0.369415
O15126	SCAM1_HUMAN Secretory carrier-associated membrane protein 1 OS=Homo sapiens GN=SCAMP1 PE=1 SV=2	SCAMP1	-0.64717	-0.05106	0.115543	-0.132421	-0.0398343	0.431398	-0.0717881	0.118523	0.226463	-0.00460653	0.209239	-0.0209711	-0.125826	0.123253	0.0204915	0.0639209	0.534476	0.123967	0.329662	0.471054	0.412847	0.698861	-0.250317	-0.0974992	-0.55754	-0.729915	-0.294864	-0.221849	-0.754554	-0.665456	-0.00244454	-0.291376	0.0447571	-0.310014	-0.504936	-0.434854	-0.262485	0.173875	0.117033	-0.183825	-0.413222	-0.431151	-0.286197	-0.203977	0.154028	-0.460796	-0.188988
O15127	SCAM2_HUMAN Secretory carrier-associated membrane protein 2 OS=Homo sapiens GN=SCAMP2 PE=1 SV=2	SCAMP2	0.578415	0.265462	-0.207971	-0.0422298	-0.336243	0.729361	0.781815	0.348562	0.348995	0.148786	0.858778	0.398241	0.606534	0.510727	0.109144	0.141868	-0.0204742	0.289481	0.0179797	0.112559	-0.388011	-0.0604829	-0.114191	-0.309791	-0.325665	-0.327735	0.0534994	-0.174856	-0.518042	-0.06152	0.375491	-0.0139883	0.280377	0.0843491	-0.287226	0.0184887	0.109641	0.254479	0.378762	0.407044	0.36347	-0.204018	0.0147267	-0.134376	0.24923	-0.0206311	0.037492
O15143	ARC1B_HUMAN Actin-related protein 2/3 complex subunit 1B OS=Homo sapiens GN=ARPC1B PE=1 SV=3	ARPC1B	0.0823948	0.0978198	2.08992	0.990687	0.951079	-0.201538	0.695135	0.403293	0.440634	-0.205877	0.758219	0.373611	0.260948	-0.754788	-0.832019	-1.36344	-0.350154	-0.313753	0.376419	-0.463931	0.143962	-0.483595	-0.686646	-2.10253	-1.69607	-0.687908	-1.8126	-2.05666	-1.26726	-0.798413	-0.328779	-0.429683	-0.208823	-0.242184	-1.49598	-0.791132	-0.722278	0.300054	0.4188	0.40394	0.403723	-0.415062	-0.0361517	0.222808	0.0843255	1.02781	0.369094
O15144	ARPC2_HUMAN Actin-related protein 2/3 complex subunit 2 OS=Homo sapiens GN=ARPC2 PE=1 SV=1	ARPC2	0.0935557	0.179215	0.855121	0.340949	0.711581	0.00886449	0.693867	0.617184	0.352752	0.257426	0.39978	0.161198	0.172992	-0.395882	-0.0934457	-0.253593	0.0746834	0.000274444	0.432318	-0.0649912	0.286966	-0.0265658	-0.324268	-0.227546	-0.905683	-0.585913	-0.842569	-0.35557	-0.397877	-0.375309	-0.0588917	-0.208538	0.034639	-0.163557	-0.166624	-0.632488	-0.37667	0.542897	0.374348	0.513037	0.569779	0.0873366	0.152686	0.323441	-0.287234	0.779037	0.212628
O15145	ARPC3_HUMAN Actin-related protein 2/3 complex subunit 3 OS=Homo sapiens GN=ARPC3 PE=1 SV=3	ARPC3	0.08941	0.550903	0.949422	0.54727	0.882046	-0.222619	0.938746	0.865964	0.0846474	0.241158	0.699323	0.283787	0.513889	-0.524392	-0.649438	-0.50205	-0.192653	-0.227653	0.478714	0.044298	-0.0587717	-0.124524	-0.356045	-0.429073	-0.846656	-0.567663	-0.74136	-0.489512	-0.630506	-0.877005	-0.350773	-0.633766	-0.154479	-0.579763	-0.226716	-0.647593	-0.453883	0.503403	0.439096	0.581208	0.529273	-0.101595	0.145031	0.246051	0.121101	0.8835	0.176032
O15155	BET1_HUMAN BET1 homolog OS=Homo sapiens GN=BET1 PE=1 SV=1	BET1	-0.25104	-0.0873949	0.648479	0.799917	0.435749	0.225308	0.288259	0.840951	0.248258	-0.052778	-0.159067	-0.506938	-0.165175	-0.187386	-0.223661	-0.237228	-0.346056	-0.551832	0.325191	-0.20845	-0.0938973	-0.0437239	-0.652351	-0.626299	-0.550929	-0.812155	-0.212998	0.198296	-0.24835	-0.0443065	-0.704642	-0.302232	-0.427243	-0.47521	-0.30198	-0.900613	-0.878201	-0.15428	-0.231789	0.126262	-0.143219	0.0269	0.490604	-0.0544695	-0.106428	-0.297153	-0.25965
O15160	RPAC1_HUMAN DNA-directed RNA polymerases I and III subunit RPAC1 OS=Homo sapiens GN=POLR1C PE=1 SV=1	POLR1C	0.144372	0.0557593	0.113488	-0.0624807	0.0357463	0.0913608	0.0869961	-0.0043153	-0.131861	-0.0288739	-0.212577	-0.0330411	-0.337962	-0.17954	-0.128161	0.217306	0.00228628	-0.134631	-0.38821	-0.000173163	-0.0707059	0.344863	0.346371	0.154765	0.390008	0.507859	0.333003	0.357263	0.0686451	0.113541	-0.146532	-0.283304	-0.115887	-0.243934	-0.011184	0.0220192	0.116524	-0.330151	-0.295775	-0.282695	-0.411758	-0.0890067	0.292182	0.133058	0.236473	0.140598	-0.167233
O15162	PLS1_HUMAN Phospholipid scramblase 1 OS=Homo sapiens GN=PLSCR1 PE=1 SV=1	PLSCR1	1.16981	-0.372243	-0.418066	-0.28473	-0.737488	-0.537827	1.8464	1.03809	1.91133	0.703196	0.614467	0.549732	0.230968	0.624461	0.0375064	0.739417	0.93965	0.724121	1.22002	0.313789	0.291411	0.499698	-0.907113	-0.689952	-0.010299	-0.3924	-0.476555	-0.288078	-0.791279	-0.865419	-0.0917971	0.0715432	0.360278	0.632886	0.187283	-0.0411445	-0.147717	0.196942	0.520845	1.51583	2.02525	2.32749	3.48757	1.80411	0.161591	1.18155	1.43853
O15164	TIF1A_HUMAN Transcription intermediary factor 1-alpha OS=Homo sapiens GN=TRIM24 PE=1 SV=3	TRIM24	-0.601212	-0.255238	0.504141	0.295102	0.453961	0.292306	-0.543497	-0.468943	-0.327378	-0.23602	0.0275591	-0.0713502	-0.26468	-0.0666189	-0.0815779	0.101833	-0.339905	-0.868951	-0.747584	-0.385768	-0.300184	0.14494	0.195958	0.0929209	0.570913	0.333477	0.446024	0.148488	0.215534	0.0683533	-0.4119	-0.481983	0.43864	1.09661	0.64139	0.713138	0.733365	-0.193374	-0.277046	-0.232254	-0.502931	-0.213343	-0.000771587	0.0849757	-0.0803611	-0.305237	-0.153846
O15169	AXIN1_HUMAN Axin-1 OS=Homo sapiens GN=AXIN1 PE=1 SV=2	AXIN1	0.0350082	0.0433531	0.368565	0.241269	0.0999342	2.33178	0.0720107	-0.379159	-0.464995	-0.284293	0.115065	0.0675406	0.0301413	-0.26412	-0.0927611	-0.1165	0.0543755	-0.626573	-0.207114	-0.261316	0.013474	0.0236686	0.110787	-0.359145	-0.524457	-0.265708	-0.358108	0.140305	0.0961946	-0.183602	0.183698	-0.356482	-0.240067	-0.253111	0.170598	-0.280571	0.378555	0.0606252	-0.0412788	-0.0493775	0.176373	-0.22807	-0.0882075	-0.415006	-0.0100002	-0.189107	0.252072
O15173	PGRC2_HUMAN Membrane-associated progesterone receptor component 2 OS=Homo sapiens GN=PGRMC2 PE=1 SV=1	PGRMC2	0.0113067	0.383584	-0.225184	-0.079201	-0.255477	0.375233	1.22246	0.726101	0.611933	0.43169	-0.0847258	0.0403432	-0.0489976	0.425327	0.280863	0.297391	0.0760519	0.614665	0.54628	0.0411913	-0.511874	0.138197	-0.127094	-0.349819	-0.661187	-0.660788	-0.71969	-0.349008	-0.359769	-0.309954	0.451598	0.272586	-0.178928	-0.291314	-0.445135	-0.381845	-0.14577	0.62806	0.31189	1.18865	0.12968	0.559026	0.59945	0.59834	-0.0869105	-0.0352904	0.468971
O15182	CETN3_HUMAN Centrin-3 OS=Homo sapiens GN=CETN3 PE=1 SV=2	CETN3	-0.743894	-0.175079	0.887562	0.845167	0.50929	-0.398928	0.668989	-0.996314	-0.699836	-0.530799	0.629385	-0.642836	0.0582992	-0.689826	-0.167537	-0.988449	-1.09943	-0.822598	-0.8509	-0.561237	0.141311	-0.773571	-0.0513106	-0.111602	-0.699832	-0.404303	-0.0283498	-0.0696799	-0.185597	0.162193	-1.62156	-1.33669	-0.879617	-0.708625	-1.20422	-0.817627	-1.47417	-0.848526	-1.63434	-0.533057	-0.667223	-0.640647	-0.34688	-0.450506	-0.467081	-0.177772	-1.1837
O15195	VILL_HUMAN Villin-like protein OS=Homo sapiens GN=VILL PE=2 SV=3	VILL	-0.249055	-0.358554	0.905321	0.0604914	-0.189534	-0.408417	-0.0933891	-0.819111	-0.434485	-0.515538	-0.390409	-0.0700469	-0.14059	2.40645	0.985998	2.80275	-0.248772	-0.0494629	-0.170901	0.188129	1.55656	-0.189242	0.0938605	0.763759	0.899448	1.67246	-0.109945	-0.928466	-0.0863487	-0.311945	-0.837187	1.48984	0.231866	-0.0296478	-0.246493	-0.127785	-0.247904	-0.670647	-0.314479	-0.235318	-0.226541	-0.730969	-1.42718	0.683882	-0.185218	-0.0106642	-0.423517
O15211	RGL2_HUMAN Ral guanine nucleotide dissociation stimulator-like 2 OS=Homo sapiens GN=RGL2 PE=1 SV=1	RGL2	0.676521	1.32818	0.000249655	-0.200884	-0.07689	0.0469447	-0.196911	-0.431306	-0.13519	-0.439922	0.865707	0.377669	0.000254118	-0.0572873	-0.120815	-0.0488294	0.0652542	0.073664	0.148129	-0.355802	-0.226197	-0.16413	-0.425098	-0.727892	0.0458257	0.253592	0.414214	0.167552	0.289676	0.149734	0.0780822	-0.046993	0.0887424	-0.247657	-0.156095	0.144035	0.138713	0.122002	-0.00880262	0.00582224	0.0303082	0.00255438	0.0668448	-0.251486	-0.0207507	-0.0876642	0.0475302
O15212	PFD6_HUMAN Prefoldin subunit 6 OS=Homo sapiens GN=PFDN6 PE=1 SV=1	PFDN6	-0.0648008	0.28118	-0.0475487	-0.445834	-0.655581	0.20347	0.0295278	-0.0255011	-0.704068	-0.464086	-0.29634	-0.635018	0.145491	-0.514331	-0.460273	-0.6388	-0.524033	-1.30469	-0.763726	-0.396278	-0.304912	-0.188912	-0.00793677	0.359324	-0.238345	-0.318787	0.326123	0.490964	0.751318	0.600878	-0.682814	-0.710451	-0.875684	-0.758964	-0.557309	-0.216577	-0.609151	-0.575982	-0.653221	-0.781372	-0.561101	-0.696411	-0.181802	-0.38587	-0.327042	-0.923629	-0.433717
O15213	WDR46_HUMAN WD repeat-containing protein 46 OS=Homo sapiens GN=WDR46 PE=1 SV=3	WDR46	-0.247528	0.440512	0.0877278	0.0132162	-0.083741	0.752725	-0.35539	-0.340916	-0.0789543	0.0844996	0.149416	-0.0557271	0.1412	0.0749933	-0.0266763	0.0240384	-0.175898	-0.453668	-0.360979	0.116485	0.158052	0.292604	0.117002	0.345335	0.172204	0.23506	0.299255	0.226359	-0.0514899	-0.00936248	-0.381189	-0.725356	-0.128115	-0.268642	-0.32943	-0.120873	-0.121721	-0.56024	-0.253677	-0.192531	-0.373517	-0.0409678	0.229773	-0.295016	-0.0705232	-0.147927	-0.360821
O15217	GSTA4_HUMAN Glutathione S-transferase A4 OS=Homo sapiens GN=GSTA4 PE=1 SV=1	GSTA4	0.0143703	0.118644	0.178142	-0.433871	-0.811686	-0.689886	-1.56631	-0.301531	-1.1848	-1.55802	0.154652	-0.155302	-0.11936	0.037756	0.574081	0.0945304	0.00864992	-1.1083	-0.414865	-0.683513	1.45553	0.109915	-0.878584	0.270468	0.741277	0.0921021	2.06016	0.359653	2.02987	1.04139	-0.441031	-0.199572	-0.150846	-1.37658	0.032701	-0.0602944	0.045154	0.0775775	-0.372394	-1.50446	-0.209342	-1.56668	-0.285678	-0.213855	-0.0298449	-1.05473	-0.338544
O15226	NKRF_HUMAN NF-kappa-B-repressing factor OS=Homo sapiens GN=NKRF PE=1 SV=2	NKRF	-0.240297	0.0573867	0.396798	0.44596	0.345258	-0.100737	-0.605962	-0.412947	-0.0941494	-0.2842	-0.0504097	-0.415052	0.283051	-0.00822241	-0.214687	-0.042149	-0.642604	-0.934662	-1.10569	-0.811724	-0.150581	-0.451333	0.615075	0.453121	0.376965	-0.138473	0.480924	0.364806	0.313856	0.249597	-1.00284	-0.412318	-0.177703	-0.189831	-0.133092	-0.055432	0.0618254	-0.528276	-0.836315	-0.421386	-0.590307	0.0064333	0.763456	0.218257	-0.283881	-0.27999	-0.00608023
O15228	GNPAT_HUMAN Dihydroxyacetone phosphate acyltransferase OS=Homo sapiens GN=GNPAT PE=1 SV=1	GNPAT	0.406356	0.737992	-0.362275	0.252079	-0.162144	-0.64124	0.113225	0.397667	-0.23457	-0.926048	0.179147	0.0697783	-0.541436	-0.057203	-0.505687	-0.257629	-0.0851479	-0.1093	-0.00196165	0.502669	0.483806	0.706083	0.209177	-0.127453	0.0556728	-0.114123	0.565942	0.482384	0.704595	0.4536	-0.506219	-0.968846	-0.409829	-0.682833	-0.430223	-0.616423	-0.273742	-0.443107	-0.391285	0.220275	-0.0238085	-0.174272	-0.115666	-0.0899994	-0.243583	-0.0708128	-0.279153
O15229	KMO_HUMAN Kynurenine 3-monooxygenase OS=Homo sapiens GN=KMO PE=1 SV=2	KMO	0.600048	-0.0650128	0.0418301	-0.356351	-1.36358	0.259709	0.676795	-0.183228	1.4394	0.126862	1.6246	1.43685	-0.00389461	-0.265384	0.312871	0.296351	-0.12102	0.00556573	-0.346568	-0.633081	-0.505497	-0.208748	0.277547	0.0184309	0.14372	-0.554062	-0.147649	-0.240486	0.986477	1.34931	0.390836	0.662004	2.19498	-0.538204	-0.205174	-0.330126	-0.235887	1.09287	1.12332	1.33682	1.37463	0.440826	-0.0274759	0.000960239	-0.0292504	-0.153492	0.359272
O15230	LAMA5_HUMAN Laminin subunit alpha-5 OS=Homo sapiens GN=LAMA5 PE=1 SV=8	LAMA5	-0.342429	-0.310854	0.715238	0.428866	0.644519	-0.131532	-0.269835	-0.541034	-0.0387961	-0.744129	-0.708869	-0.810421	-0.938361	0.596662	0.301858	0.762005	0.276506	-0.188527	-0.826053	0.0480877	-0.11033	0.0351718	-0.427285	-0.494122	-0.281334	-0.46989	-0.751863	-0.791513	-0.966449	-0.471171	0.832359	-0.0181402	-0.360007	0.386808	-0.0645694	0.72428	0.423923	-1.10357	-0.957504	0.552719	-0.434608	-0.270245	-0.146966	0.75056	0.0793344	-0.0813516	-0.22999
O15231	ZN185_HUMAN Zinc finger protein 185 OS=Homo sapiens GN=ZNF185 PE=1 SV=3	ZNF185	0.20194	1.70738	1.90471	-0.0240361	0.373932	-1.2996	-0.668223	-1.0126	-0.856994	-0.582843	1.82016	0.997446	1.74243	-0.419776	-0.271498	-0.492041	-0.707957	-0.740519	-1.43052	-0.745942	-1.25914	-1.65809	-0.388573	-0.202433	-0.346512	-0.561267	-1.25798	-1.51781	-1.00827	-1.37646	-1.00997	-0.911964	-0.834693	-0.857407	-1.60128	-1.5831	-0.620467	-1.3348	-1.23907	-0.776936	-1.41509	-0.745471	-0.402211	-1.02133	-0.292196	-0.624201	0.398542
O15234	CASC3_HUMAN Protein CASC3 OS=Homo sapiens GN=CASC3 PE=1 SV=2	CASC3	-0.633625	-0.230008	-0.242792	-0.502732	-0.210467	0.376245	-0.4448	-0.121584	-0.291145	-0.238521	0.150187	-0.49594	-0.123677	-0.232667	-0.257339	-0.311464	-0.252586	-0.864892	-0.534887	-0.379385	-0.106817	0.192692	-0.249453	0.00685159	0.427863	0.299976	1.18324	0.758908	0.703054	0.0815926	-0.576207	-0.390168	-0.30058	-0.248486	0.374588	0.487141	0.214391	-0.163032	-0.352995	-0.548641	-0.502043	-0.819552	-0.245996	-0.461314	-0.614132	-1.02925	-0.368837
O15240	VGF_HUMAN Neurosecretory protein VGF OS=Homo sapiens GN=VGF PE=1 SV=2	VGF	0.242521	0.340624	-0.133514	0.0444965	-2.20115	-0.82156	-1.34452	0.0170646	0.206014	-1.13369	0.125668	0.186646	0.179215	-0.107063	-0.354693	0.219334	-0.971919	-0.748283	-0.150537	-0.227208	-0.590768	-0.849993	-0.989556	-0.414795	-0.793295	-0.202058	-0.878952	-0.491687	-0.896882	-0.253791	0.0166213	-0.241801	-0.414783	-0.171766	-0.360767	-0.374741	-0.30309	-0.543246	-0.226286	0.233676	0.526196	-0.179419	0.510877	0.378762	0.0223244	-0.377743	0.0395946
O15247	CLIC2_HUMAN Chloride intracellular channel protein 2 OS=Homo sapiens GN=CLIC2 PE=1 SV=3	CLIC2	-0.0717495	-0.465714	-0.444145	-0.0580789	-0.320936	-0.131691	0.465127	0.553725	1.98403	1.08057	-0.216424	-0.180069	-0.615747	0.227365	-0.310113	0.262424	0.815307	1.11028	0.818505	-0.522208	0.0698222	-0.551452	1.47991	0.287086	-0.787405	-0.48405	-0.533465	-0.307348	-0.38575	-0.138312	2.03227	1.2939	0.624215	0.0768348	0.128289	-0.121242	-0.0957909	0.644679	0.566576	1.39706	1.36197	0.375236	0.216216	0.0233182	0.0565192	0.619558	0.0982939
O15254	ACOX3_HUMAN Peroxisomal acyl-coenzyme A oxidase 3 OS=Homo sapiens GN=ACOX3 PE=1 SV=2	ACOX3	0.563532	0.485371	0.105466	0.307678	-0.298545	-0.293829	-0.00598497	0.439441	0.0582232	-0.448309	0.194264	0.219285	0.773273	0.00548431	-0.209545	0.113851	0.342225	0.0549686	-0.0406346	-0.348864	0.784968	0.738941	-0.339312	-0.192698	-0.852953	-0.582412	-0.561114	-0.243583	-0.619083	-0.233412	0.120053	-0.0555883	0.41801	0.0864259	0.0598877	0.551624	0.639955	0.252884	0.199884	0.366468	0.553789	0.243046	0.0907887	0.00408942	0.292878	0.258956	0.301393
O15258	RER1_HUMAN Protein RER1 OS=Homo sapiens GN=RER1 PE=1 SV=1	RER1	0.149629	0.393855	-0.432155	-0.215375	-0.370644	-0.921307	0.537913	0.931737	0.308552	0.69973	0.69751	-0.280166	0.284751	0.167366	-0.0545437	0.222468	0.123495	-0.326336	0.541052	0.755425	0.574094	1.01065	-0.511436	-0.180135	-0.397157	-0.545524	-0.676143	-0.305269	-0.323513	-0.582418	-0.0338268	-0.453574	0.486142	0.296464	0.36267	0.452551	0.23903	0.343593	0.52297	0.512978	0.354373	0.0913451	0.617685	0.922772	0.139649	-0.0641274	0.0686503
O15259	NPHP1_HUMAN Nephrocystin-1 OS=Homo sapiens GN=NPHP1 PE=1 SV=1	NPHP1	-0.109783	-0.0377722	0.410212	0.416559	0.0316842	-0.193302	0.0502354	-0.257681	-0.193777	-0.413844	0.199756	-0.18752	-0.0634744	0.341552	-0.124536	0.0651574	-0.00626278	-0.0321153	0.0144227	0.587505	-0.725995	-0.271336	-0.196179	-0.282429	-0.26428	-0.36498	-0.0102704	0.0718851	-0.334648	-0.166129	-0.150206	0.58481	-0.0168982	-0.00684827	-0.275226	-0.138883	0.676782	0.494625	0.225745	-0.592071	-0.134947	-0.0495297	-0.336043	-0.350318	-0.478807	-0.114426	-0.288087
O15260	SURF4_HUMAN Surfeit locus protein 4 OS=Homo sapiens GN=SURF4 PE=1 SV=3	SURF4	-0.206728	-0.230396	-0.205469	0.294755	0.231629	-0.127314	0.0613989	0.347245	0.143269	0.0569344	0.684448	0.353879	0.22334	0.185908	-0.102046	0.226288	0.639039	0.772286	0.898547	0.642449	0.533672	0.832446	-0.28925	-0.220106	-0.413736	-0.30437	-0.240509	0.286527	0.158707	0.178585	0.200865	-0.0128306	0.44153	0.548482	0.653855	-0.0235232	0.237168	0.699212	0.725787	0.224454	0.0874268	0.329555	0.20886	0.00315672	0.0491296	0.003496	0.149355
O15264	MK13_HUMAN Mitogen-activated protein kinase 13 OS=Homo sapiens GN=MAPK13 PE=1 SV=1	MAPK13	0.855825	1.60691	0.267988	-0.439805	-0.167946	-0.582434	0.151516	-0.162632	-0.968317	-1.00907	0.0660286	0.0923383	-0.565903	-0.0772327	-0.720428	-0.411163	-0.54892	-0.392022	-0.291401	-0.46482	-0.350991	-0.203926	-0.659381	-0.402878	0.052794	0.240156	-0.568054	-0.765802	-1.12914	-0.652529	-0.605835	-0.621523	-0.230471	-0.353447	-0.587969	0.290644	0.109569	-0.660552	-0.226622	-0.368789	-0.37073	0.639731	1.30732	-0.230724	0.100464	0.255784	0.484893
O15269	SPTC1_HUMAN Serine palmitoyltransferase 1 OS=Homo sapiens GN=SPTLC1 PE=1 SV=1	SPTLC1	0.188029	0.204995	-0.185983	-0.167009	-0.200221	0.0730093	1.12171	0.38517	0.210269	0.0440506	-0.195012	-0.349496	-0.269512	-0.0264205	-0.300805	-0.00181923	-0.224767	-0.236487	0.0501224	-0.10087	-0.221576	0.505175	-0.0887367	-0.205234	0.19575	0.0953484	-0.0156509	0.0640166	0.116354	-0.105074	0.113373	-0.350825	0.514163	0.527887	0.42587	0.797355	0.668003	0.113077	0.0965053	0.197041	0.267016	0.348016	1.14797	0.400136	0.0648225	0.184826	0.565551
O15270	SPTC2_HUMAN Serine palmitoyltransferase 2 OS=Homo sapiens GN=SPTLC2 PE=1 SV=1	SPTLC2	-0.0964727	-0.0361129	-0.634118	-0.491031	-0.889601	0.833158	0.366477	0.260779	0.468506	0.711792	0.273526	-0.162399	-0.155523	-0.155548	-0.0855778	-0.0919603	0.13892	-0.128453	0.284862	0.376087	0.337903	0.737751	0.0752748	0.0885404	1.01111	0.531501	-0.224365	-0.185603	0.405902	0.063912	-0.268923	-0.41933	0.835518	0.716144	0.759655	1.13773	1.44391	0.308271	0.397895	0.321412	0.416046	0.233445	0.740498	0.204955	0.0194669	-0.0663356	0.0889408
O15294	OGT1_HUMAN UDP-N-acetylglucosamine--peptide N-acetylglucosaminyltransferase 110 kDa subunit OS=Homo sapiens GN=OGT PE=1 SV=3	OGT	-0.29052	0.0915634	0.247758	-0.0252858	0.0473421	-0.281786	0.330568	-0.12495	-0.055191	0.185014	0.436584	-0.0989696	-0.0691562	-0.16465	-0.330928	-0.187137	-0.738648	-0.379731	-0.646734	-0.692853	-0.189565	-0.21853	0.215403	-0.126914	-0.0991623	0.0369317	0.26708	0.145249	0.250496	0.116844	-0.260197	-0.413302	0.090401	0.0198699	0.0614782	0.150913	0.117153	-0.197707	-0.241127	-0.27183	-0.501973	-0.553197	-0.485402	0.0251557	-0.0235958	-0.307595	-0.730835
O15296	LX15B_HUMAN Arachidonate 15-lipoxygenase B OS=Homo sapiens GN=ALOX15B PE=1 SV=3	ALOX15B	1.48389	0.943812	0.324738	0.420422	0.717925	-1.44148	1.28319	0.422598	-0.530483	0.521923	2.14001	1.9931	0.261702	-0.164399	-0.536688	-0.269821	-0.431897	-0.278508	-0.240343	-0.271198	-1.7679	-1.68149	-1.0654	-0.26069	-0.383485	-0.00312852	-0.431777	-0.688293	-1.00815	-1.29162	-0.427747	-0.387803	-0.834846	-0.856529	-0.763149	-0.856557	-0.414662	-0.45163	-0.057147	-0.960864	-0.11793	-0.683264	-0.334937	-0.62389	0.00562766	0.830051	0.673707
O15305	PMM2_HUMAN Phosphomannomutase 2 OS=Homo sapiens GN=PMM2 PE=1 SV=1	PMM2	0.422487	-0.20084	-0.332546	0.0225046	-0.416741	0.455817	-0.0949183	-0.396941	-0.0606096	0.0828982	0.191213	0.499787	-0.495204	-0.204284	-0.155051	-0.273147	-0.818823	-0.762613	-0.0804519	-0.073521	0.16868	-0.723016	-0.625257	-0.456841	1.00443	1.08362	-0.357271	-0.762901	-0.536019	0.143216	-0.395249	-0.319104	-0.369518	-0.443129	-0.353208	0.00779998	0.00857932	0.385258	0.00884877	-0.269772	-0.0782348	1.01906	0.601712	-0.998667	0.00718739	1.24887	1.03678
O15321	TM9S1_HUMAN Transmembrane 9 superfamily member 1 OS=Homo sapiens GN=TM9SF1 PE=2 SV=2	TM9SF1	0.341667	0.550679	-0.117423	0.0899446	-0.131753	-0.426569	0.991365	0.744221	0.786758	1.48002	0.0768725	-0.157819	-0.104908	0.388488	0.0440739	0.77995	0.1155	-0.027528	0.26033	0.107875	0.700359	0.420091	-0.591125	-0.315778	-0.115238	-0.148209	-0.528527	-0.662245	-0.458611	-0.472722	-0.389246	-0.524232	0.283612	0.271799	0.0537346	0.185741	0.0120774	0.240413	-0.17171	0.524617	0.119587	0.232758	0.761122	0.875674	0.0931112	0.0302077	0.550633
O15327	INP4B_HUMAN Type II inositol 3,4-bisphosphate 4-phosphatase OS=Homo sapiens GN=INPP4B PE=2 SV=4	INPP4B	-0.0595912	-0.054364	0.738735	1.14818	1.25149	-0.219149	1.54003	-0.0976323	0.271619	0.518018	-2.05613	-1.07933	-2.09042	-0.557817	-0.976724	0.111231	0.165693	-0.0905798	-0.535479	-1.17646	-0.40606	-0.178796	-0.325611	-0.769872	-0.537593	-1.05473	-0.370391	0.110792	-0.208724	0.145408	-0.00231329	-0.220316	-0.0654695	-0.524464	-0.474625	-0.627758	-0.316923	-0.0714109	-0.0796835	-0.468101	-0.387041	1.05413	1.48616	-0.276643	-0.119544	0.531943	0.991891
O15344	TRI18_HUMAN E3 ubiquitin-protein ligase Midline-1 OS=Homo sapiens GN=MID1 PE=1 SV=1	MID1	-1.08639	-1.34138	0.489198	0.461209	0.302115	-0.329691	-0.643372	-0.597135	-0.312405	-0.841331	-1.05281	-1.54459	-0.93574	-0.951731	-0.121505	0.181525	-0.276794	-0.235966	0.44484	-1.84362	-0.484561	-0.791359	1.78931	1.24963	-0.524573	-1.08367	0.571886	0.416612	0.265844	-0.116838	-0.479837	-0.22391	-0.427883	0.365896	-0.194036	-1.2076	-1.22671	0.102128	-0.527474	0.49563	-1.02504	-0.821416	-1.0627	-0.595397	-0.84198	-0.574178	-1.0097
O15347	HMGB3_HUMAN High mobility group protein B3 OS=Homo sapiens GN=HMGB3 PE=1 SV=4	HMGB3	-1.09391	-0.896413	0.941884	-0.41334	0.16984	-0.951386	-1.46261	-1.5413	-1.99149	-1.45501	-1.89906	-2.27395	-1.8047	-0.780365	-1.01424	-1.01721	-2.04058	-2.06899	-2.48175	-2.34007	-1.56357	-1.87475	-0.385196	-0.310741	-0.411077	-0.835113	-0.243946	0.466574	1.70094	1.89286	-1.62913	-1.01344	-1.16115	-1.18951	-0.468733	-0.305392	-0.657295	-1.51468	-1.66712	-1.30332	-1.49569	-2.05975	-1.61168	-0.869899	-0.658838	-1.05566	-1.72363
O15355	PPM1G_HUMAN Protein phosphatase 1G OS=Homo sapiens GN=PPM1G PE=1 SV=1	PPM1G	-0.170241	-0.268848	-0.760827	-0.547986	-0.797564	-0.131584	-0.261632	-0.374727	0.284855	0.136357	-0.137624	-0.309781	0.0119266	-0.454315	-0.292256	-0.1046	-0.353614	-0.772496	-0.501096	-0.587057	0.0582086	-0.228228	0.161279	0.22137	0.63923	0.549618	0.862331	0.645961	0.463442	0.376197	-0.835966	-0.442092	-0.640378	-0.442664	-0.350035	-0.825067	-0.754405	-0.517115	-0.646031	-0.302194	-0.400177	-0.126726	0.494821	0.0328039	-0.329012	-0.382436	0.176504
O15357	SHIP2_HUMAN Phosphatidylinositol 3,4,5-trisphosphate 5-phosphatase 2 OS=Homo sapiens GN=INPPL1 PE=1 SV=2	INPPL1	0.163835	0.0927319	-0.0524131	-0.346684	-0.452658	-0.836597	1.21742	0.522201	0.292731	0.462119	1.35347	0.696379	0.675248	-0.373749	-0.453412	-0.18847	-0.195503	-0.361988	0.158601	-0.155935	-0.0343975	0.208436	-0.944382	-0.519532	-0.772131	-0.637533	0.117923	0.314052	0.279363	0.0141086	-0.355409	-0.496796	-0.142763	0.220714	0.258311	0.133492	0.0777673	0.118757	0.159309	0.372558	0.23162	-0.631994	-0.385723	0.173742	-0.106493	-0.502898	-0.500655
O15371	EIF3D_HUMAN Eukaryotic translation initiation factor 3 subunit D OS=Homo sapiens GN=EIF3D PE=1 SV=1	EIF3D	-0.247941	-0.128785	0.168213	-0.0329373	-0.0196675	-0.203527	0.199422	0.0410265	0.309563	0.209239	0.00506296	-0.247194	0.0933566	-0.0921458	-0.0697055	-0.0221035	-0.395571	-0.405473	-0.455153	-0.348011	-0.122393	-0.0724941	0.736298	0.630525	0.160474	0.135451	0.0745186	0.0085955	-0.158078	-0.261872	-0.251008	-0.533171	-0.0358394	-0.074016	-0.18942	0.073159	-0.0833411	-0.162464	-0.216968	-0.177765	-0.24693	-0.470145	0.0460875	-0.292907	-0.235514	-0.0155301	-0.255938
O15372	EIF3H_HUMAN Eukaryotic translation initiation factor 3 subunit H OS=Homo sapiens GN=EIF3H PE=1 SV=1	EIF3H	-0.243904	0.0317128	0.0207776	-0.0124449	-0.0723181	-0.177545	0.238926	0.324447	0.202909	0.311233	0.198982	-0.0373725	0.0156515	0.0997858	-0.0866225	-0.102361	-0.261656	-0.29757	-0.22423	-0.147932	7.42e-05	0.203181	0.616895	0.812154	0.0955455	0.0905297	0.114176	0.084224	-0.0362715	-0.0790109	-0.425482	-0.217455	0.055261	0.0777469	0.176498	0.281654	0.0174701	0.0547913	-0.0999863	0.0179759	-0.00260058	-0.11366	0.123031	0.04061	-0.126945	0.150662	-0.296066
O15379	HDAC3_HUMAN Histone deacetylase 3 OS=Homo sapiens GN=HDAC3 PE=1 SV=2	HDAC3	-0.74457	0.00871615	0.293	-0.056375	-0.325314	-0.0300289	-0.477594	-0.0878316	-0.287754	-0.196378	-0.682173	-0.226264	-0.0984643	0.083294	-0.446712	0.0218476	-0.701695	-0.588743	-0.417491	-0.463417	-0.170746	0.232209	0.200647	0.0930729	0.460285	0.457351	0.579629	0.381613	0.423998	-0.167575	-0.38881	-0.38987	-0.239914	-0.00427958	-0.303124	-0.000739554	-0.00574344	-0.274924	0.152005	-0.238516	-0.57496	-0.531086	-0.275474	-0.323834	-0.265906	-0.567399	-0.498558
O15381	NVL_HUMAN Nuclear valosin-containing protein-like OS=Homo sapiens GN=NVL PE=1 SV=1	NVL	-0.0498648	-0.0407323	0.041123	0.173929	0.161095	-0.0373143	0.119743	0.0945541	0.370171	-0.00637989	0.894103	0.231665	-0.04369	0.0851368	-0.05316	-0.192649	-0.122503	-0.378106	-0.266406	-0.353009	-0.3725	-0.343344	0.316046	0.101194	0.459355	0.350749	0.694144	0.550941	0.612921	0.347577	-0.430768	-0.5055	-0.243652	0.0519379	0.493462	0.176465	0.361107	-0.324503	-0.300294	0.188991	0.0569023	-0.385205	0.0324304	0.0782137	0.0126659	-0.251498	-0.14298
O15382	BCAT2_HUMAN Branched-chain-amino-acid aminotransferase, mitochondrial OS=Homo sapiens GN=BCAT2 PE=1 SV=2	BCAT2	0.0420737	-0.443778	-0.163604	-0.254062	-0.256416	0.851066	-0.375192	-0.325722	-0.13579	0.0925348	-0.563	-0.261822	-0.725127	0.578311	0.332958	0.396734	-0.449606	-0.691059	-0.0193945	0.0634231	-0.00840087	-0.661919	0.546252	1.0368	1.12802	0.865286	-0.384237	-0.526434	-0.186183	-0.249249	0.0421587	-0.341518	0.207665	0.147098	-0.130944	0.98164	0.557032	-0.221034	-0.22872	-0.311313	-0.108142	1.0503	1.71119	-0.363648	0.00591063	0.712081	0.737891
O15391	TYY2_HUMAN Transcription factor YY2 OS=Homo sapiens GN=YY2 PE=2 SV=1	YY2	-0.305977	0.0346492	1.03046	0.192269	0.492093	0.0746254	-0.596071	-0.451422	-0.472857	-0.331762	-0.479944	-0.362283	-0.546635	-0.150851	-0.500281	-0.452796	-0.400542	-0.574622	-0.0492705	-0.126181	-0.00568435	0.0847196	0.148833	0.276142	0.471506	0.214028	0.312369	0.13885	0.120291	0.399134	-0.26398	-0.425193	0.0830838	-0.0352331	0.157091	0.649718	-0.0469587	-0.410896	-0.126612	-0.16514	-0.428013	-0.807117	-0.320197	-0.0463852	0.137245	-0.522362	-0.419467
O15397	IPO8_HUMAN Importin-8 OS=Homo sapiens GN=IPO8 PE=1 SV=2	IPO8	-0.127453	0.176062	0.147608	0.118624	-0.0600492	0.392549	-0.615925	-0.333679	-0.116175	-0.0761045	0.0198922	-0.246301	-0.369023	0.062645	-0.271099	-0.0295393	-0.350185	-0.565469	-0.307662	-0.378897	-0.253632	0.00331509	-0.0936059	-0.193817	0.0949264	0.288001	0.953534	0.964351	0.654029	0.367219	-0.165676	-0.27482	0.169593	-0.131253	0.25104	0.376771	0.590428	-0.157312	0.0231828	-0.209148	-0.337863	-0.0247997	0.230016	0.0149795	-0.149316	-0.242927	-0.277458
O15400	STX7_HUMAN Syntaxin-7 OS=Homo sapiens GN=STX7 PE=1 SV=4	STX7	-0.579968	-0.33943	0.312183	-0.323977	-0.11659	0.557833	0.0210427	0.112193	0.873054	0.215352	0.658915	0.184082	0.1446	0.0627575	-0.281671	0.0574217	0.397807	0.647975	0.831478	-0.359326	-0.515382	-0.335971	0.557892	0.26891	-0.956485	-1.01926	0.0311851	0.313774	-0.179709	-0.201222	0.808007	0.49468	0.171316	-0.277803	-0.136534	-0.777414	-0.385518	1.31259	1.04058	0.440212	0.354179	-0.465741	-0.438638	-0.205673	-0.0289692	-0.176151	-0.452531
O15417	TNC18_HUMAN Trinucleotide repeat-containing gene 18 protein OS=Homo sapiens GN=TNRC18 PE=1 SV=3	TNRC18	-0.626676	0.0398481	0.753517	0.477496	-0.499008	-0.323398	-0.794411	-0.339667	0.0351546	-0.0390814	0.11848	-0.325623	-0.00864641	0.32576	-0.117127	0.448977	-0.491491	-0.309052	-0.0997939	-0.445852	-0.366633	0.147906	-1.13021	0.030005	0.212652	-0.206505	0.175295	-0.108423	-0.139348	0.162718	-0.352201	0.566046	-0.0310366	0.185971	-0.0963117	-0.160803	-0.110169	-0.0962394	-0.154306	-0.329527	-0.247622	-0.232052	-0.155543	-0.543226	0.219324	-0.507315	-0.286793
O15427	MOT4_HUMAN Monocarboxylate transporter 4 OS=Homo sapiens GN=SLC16A3 PE=1 SV=1	SLC16A3	0.197704	-0.210611	-1.3211	-1.09415	-1.56315	-0.814663	0.598198	-0.12056	-0.18478	0.667305	1.84771	1.70604	1.85821	-0.807294	-0.614216	-0.71489	0.900997	0.3373	1.39265	2.34463	0.856082	1.38128	-2.05122	-1.77489	-0.729193	-0.339835	-1.41187	-0.896187	-1.59992	-1.35426	-0.824094	-0.968405	1.18332	1.37163	1.07276	0.351034	1.14496	0.416085	0.98726	0.601997	1.33236	2.35675	2.86092	1.28709	-0.221455	0.954855	1.77372
O15438	MRP3_HUMAN Canalicular multispecific organic anion transporter 2 OS=Homo sapiens GN=ABCC3 PE=1 SV=3	ABCC3	0.257404	-0.237145	-0.220695	-0.217911	0.303346	0.247498	-0.496661	-0.305356	-0.449546	-0.255987	0.425379	0.351295	0.374629	0.242815	-0.160292	0.807078	0.371186	-0.0730214	0.355916	0.0106674	-0.332013	-0.141043	0.322327	-0.377655	-1.28097	-0.354942	-0.668293	-0.497389	-0.58201	-0.603293	0.0465817	-0.0611709	0.113627	-0.547371	-0.22866	-0.343377	-0.351268	0.123432	0.272267	2.16205	1.14494	3.31377	3.54833	-0.0254581	0.311917	1.4416	1.70661
O15439	MRP4_HUMAN Multidrug resistance-associated protein 4 OS=Homo sapiens GN=ABCC4 PE=1 SV=3	ABCC4	-1.04759	-0.685702	1.61882	0.816218	1.02489	1.71076	-0.138153	0.186936	-0.413339	-0.219117	-0.587889	-0.880962	-1.10729	-0.46601	-0.587108	-0.255292	-0.348297	-0.601633	-0.469544	-1.09106	-0.358577	-0.63144	-0.16111	-0.0154796	0.474198	0.553137	-1.09702	-0.747146	-1.88696	-0.933358	-0.681661	-0.938701	-0.114846	-0.345596	-0.215396	-0.543455	-0.650888	-0.187621	-0.218752	-0.564199	-0.944367	-1.17654	-0.773915	0.101403	-0.88944	-0.564419	-0.607693
O15440	MRP5_HUMAN Multidrug resistance-associated protein 5 OS=Homo sapiens GN=ABCC5 PE=1 SV=2	ABCC5	-0.128697	-0.399554	-0.0444684	0.157938	-0.269645	-0.136024	-0.433007	0.529311	0.425943	0.793516	1.18704	0.620591	0.128096	0.267497	-0.148732	0.546007	0.334878	-0.701223	-0.404594	0.0157933	-0.524673	-0.470323	0.309364	-0.768191	0.579173	0.602173	1.04192	1.17871	0.463851	0.185612	0.539618	-0.21238	0.343375	0.0254103	0.314415	0.346736	0.315497	-0.043817	-0.0602333	0.311782	0.337427	0.541172	2.20904	1.86363	0.641007	0.190775	0.833462
O15446	RPA34_HUMAN DNA-directed RNA polymerase I subunit RPA34 OS=Homo sapiens GN=CD3EAP PE=1 SV=1	CD3EAP	0.245582	0.114228	0.143436	0.402455	0.266668	0.230872	0.0793181	-0.280053	-0.119193	-0.215457	-0.0441735	-0.532259	-0.833792	1.25351	-0.0708139	0.517897	-0.207236	-0.264313	-0.132283	0.171897	0.105743	-0.332446	0.445851	0.811499	0.00325046	0.255713	-0.127027	-0.323565	-0.215007	-0.0605823	-0.34375	-0.0726718	0.128498	-0.0246532	-0.24868	-0.0303583	0.0649797	-0.143003	-0.127994	0.347936	-0.35032	0.676939	0.997423	-0.334115	0.159382	0.019804	0.613312
O15455	TLR3_HUMAN Toll-like receptor 3 OS=Homo sapiens GN=TLR3 PE=1 SV=1	TLR3	0.0377142	-0.102584	-0.260925	-0.714246	-0.213584	0.0393201	1.79869	1.04246	1.09343	0.878656	-0.396415	-0.154219	-0.070732	0.108317	0.0182194	0.361203	-0.03135	0.282566	0.0427301	-0.139387	0.0442644	-0.30329	0.283346	0.0439753	-0.629118	-0.77743	-0.593035	-0.538516	-0.307368	-0.9366	-0.396261	0.322961	-0.461227	-1.07119	-0.745074	-0.747131	-0.893095	0.0771874	-0.3506	1.25404	0.0899969	0.824591	0.890265	0.918556	-0.280842	0.227762	0.613427
O15460	P4HA2_HUMAN Prolyl 4-hydroxylase subunit alpha-2 OS=Homo sapiens GN=P4HA2 PE=1 SV=1	P4HA2	-0.280071	-1.00368	-0.47886	-0.240374	-0.551371	-0.35251	0.163896	-0.611825	0.509548	0.979081	-0.0994337	0.098538	0.545578	-0.426435	-0.211058	-0.412199	0.800804	1.15286	2.44037	1.59523	0.27294	0.790433	-1.24221	-1.35144	-0.507871	-0.438561	-0.193697	0.104119	-0.301723	-0.225646	-0.1834	-0.230161	1.19833	0.111174	0.0691326	-0.616488	0.118539	2.39859	2.07554	-0.796312	-0.340816	-0.358503	-0.680853	-0.758674	0.741119	0.754613	1.18189
O15484	CAN5_HUMAN Calpain-5 OS=Homo sapiens GN=CAPN5 PE=1 SV=2	CAPN5	0.401819	0.749091	0.532806	-0.0987005	-0.0894284	-1.11856	0.0493295	0.179037	-0.269058	-0.518499	0.332865	0.379258	0.716642	0.0234494	-0.170602	0.0176304	-0.643406	-0.418466	-0.716155	-0.183443	0.00551742	-0.457141	-0.0482261	-0.188464	-0.268039	-0.160451	-0.401271	-0.346415	-0.834811	-0.538051	-0.586255	-0.849651	-0.642474	-1.1999	-0.997956	-0.615698	-0.515524	-1.05567	-0.662686	-0.59985	-0.793071	-1.36009	-0.72951	-0.39958	-0.26176	-0.328774	-0.623429
O15488	GLYG2_HUMAN Glycogenin-2 OS=Homo sapiens GN=GYG2 PE=1 SV=2	GYG2	-0.0725399	-0.731918	-0.324464	-0.111491	-0.207607	0.132338	-0.60689	-0.0906113	0.0440067	-0.128401	-0.334762	-0.18877	-0.168846	0.410989	0.219147	-0.250869	-0.0242434	0.0581409	0.185115	-0.249217	-0.298499	0.102243	0.106361	-0.762947	0.505576	0.603339	0.285621	-0.0871323	0.954486	0.196901	3.3951	2.6577	-0.76377	0.180524	0.170067	-0.586837	-0.297164	0.384603	-0.0468694	-0.0305619	-1.23346	-1.09235	-1.32872	-0.997909	0.16141	-0.964679	-0.647868
O15498	YKT6_HUMAN Synaptobrevin homolog YKT6 OS=Homo sapiens GN=YKT6 PE=1 SV=1	YKT6	-0.0908001	-0.105333	0.217419	-0.061375	-0.0880264	0.2815	0.256547	0.400614	0.423045	0.417965	0.289645	-0.395426	-0.141812	-0.541484	-0.195147	-0.377343	-0.0344017	-0.128174	0.140048	0.157976	-0.016926	0.130937	0.00805193	0.0350442	-0.691315	-0.611852	-0.279324	-0.142042	-0.0554108	-0.335787	0.0251095	-0.0518792	-0.228282	-0.297768	-0.25868	-0.279039	-0.196357	0.368337	0.411519	0.223048	0.247884	0.19077	0.102625	-0.231131	0.066977	-0.0838335	0.141479
O15504	NUPL2_HUMAN Nucleoporin-like protein 2 OS=Homo sapiens GN=NUPL2 PE=1 SV=1	NUPL2	-0.0304495	0.299716	0.946441	0.413621	0.677815	1.32457	-0.4613	-0.359916	-0.224814	-0.298732	0.150393	-0.356772	-0.112504	-0.172066	-0.112258	-0.0424435	-0.294821	-0.527027	-0.384009	0.124015	-0.0111097	0.135571	0.112692	-0.0180726	-0.59301	-0.405699	0.154918	-0.0643661	-0.0760395	-0.118727	-0.629156	-0.619996	-0.4399	-0.218496	-0.429438	-0.296937	-0.368799	-0.014315	-0.286556	-0.2709	-0.387433	-0.310223	0.23846	-0.0964979	-0.161596	-0.534521	-0.0989809
O15511	ARPC5_HUMAN Actin-related protein 2/3 complex subunit 5 OS=Homo sapiens GN=ARPC5 PE=1 SV=3	ARPC5	-0.186398	-0.15659	1.19805	0.434726	0.486173	0.0125653	0.64837	0.732636	0.0330815	0.103969	0.286145	-0.180992	0.232168	-0.394918	-0.381503	-0.328083	0.0379983	-0.14259	0.684406	0.149782	0.0399008	-0.108579	-0.325562	-0.525401	-1.41927	-0.977358	-1.20991	-0.693486	-0.503234	-0.591759	-0.218197	-0.374911	-0.78359	-0.540551	-0.240871	-0.64393	-0.703016	0.37772	0.278688	0.196842	0.405597	-0.378099	-0.512455	0.0325681	0.0219655	0.135449	-0.249252
O15514	RPB4_HUMAN DNA-directed RNA polymerase II subunit RPB4 OS=Homo sapiens GN=POLR2D PE=1 SV=1	POLR2D	-0.685305	-0.0520147	0.416946	0.118814	0.282938	0.160603	-0.119012	-0.0745518	-0.0858441	0.00784297	0.00561389	-0.865282	-0.283335	0.0307059	-0.126304	-0.11037	-0.183941	-0.481069	-0.504239	0.136628	-0.173729	0.331881	0.500507	0.306397	0.122432	-0.406482	0.337349	0.431626	0.530291	0.342409	-0.45625	-0.184198	-0.335951	-0.0506797	0.23124	0.317638	-0.0256008	0.0163672	-0.440214	-0.238718	-0.366545	-0.382131	-0.189433	0.164411	-0.0491542	-0.963288	-0.804325
O15519	CFLAR_HUMAN CASP8 and FADD-like apoptosis regulator OS=Homo sapiens GN=CFLAR PE=1 SV=1	CFLAR	0.912715	1.31045	0.881936	0.129434	-0.125704	-0.513711	0.351976	0.3378	0.149573	-0.31123	0.0543869	0.181931	-0.1528	-0.310828	-1.19102	-0.0872196	0.039452	-0.183452	-0.266787	-0.233236	0.0643915	-0.6588	0.115492	-0.500592	-0.262795	-0.125685	-1.49282	-1.09034	-0.635912	-0.794967	0.162028	0.165791	-0.342952	-0.201166	0.345364	-0.651581	-0.294057	0.185466	-0.0261547	0.454226	0.47213	0.385749	0.173909	0.957082	-0.818821	0.789358	-0.340143
O15525	MAFG_HUMAN Transcription factor MafG OS=Homo sapiens GN=MAFG PE=1 SV=1	MAFG	0.107803	0.368562	-0.473949	-0.074928	-0.974364	-0.162142	-0.440585	-0.577714	-0.00907025	-0.511339	0.08815	0.275961	0.505238	-0.212281	0.231747	-0.0127147	0.17915	-0.400982	-0.0148382	-0.631404	-0.710785	-0.859987	-0.315651	-0.559747	-0.187615	-0.374905	0.0953803	0.254181	-0.0804851	0.0651515	-0.509021	0.0200235	-0.220108	-0.600882	0.216636	-0.329092	-0.255767	-0.139529	-0.287879	-0.734203	0.0269234	0.488248	0.553662	0.399915	-0.117999	-0.402289	-0.210305
O15530	PDPK1_HUMAN 3-phosphoinositide-dependent protein kinase 1 OS=Homo sapiens GN=PDPK1 PE=1 SV=1	PDPK1	-0.482158	-0.142998	0.304259	0.253675	-0.188322	-0.546613	-0.401941	-0.359401	-0.0689579	-0.219093	0.27955	0.0619764	0.0205859	-0.444831	-0.353741	-0.197522	-0.548765	-0.607096	-0.135577	-0.423246	-0.0766605	-0.511283	-0.163239	-0.271541	-0.0186727	0.296094	0.030435	-0.124476	-0.0243762	-0.151323	-0.333849	-0.372123	-0.0632643	-0.288616	-0.262577	-0.263386	0.135473	-0.189926	-0.372464	-0.0699455	-0.0372665	0.099611	0.330156	-0.394574	-0.219421	0.0893457	0.0377384
O15533	TPSN_HUMAN Tapasin OS=Homo sapiens GN=TAPBP PE=1 SV=1	TAPBP	1.24388	0.759811	-0.713134	-0.855744	-1.44616	0.423852	1.11853	1.74984	0.605977	0.495984	0.0289706	-0.192493	-0.433318	-0.132779	-0.317339	-0.498255	-0.375092	-0.112216	-0.199137	-0.342309	0.409834	-0.258058	-1.33555	-1.00382	-1.5258	-0.577414	-1.30974	-0.77693	-0.85764	-0.314196	0.108792	-0.271762	-0.0594695	0.204987	0.23145	-0.137794	-0.818445	-0.282136	-0.19864	1.68412	1.376	0.953088	0.843479	0.712464	0.688039	0.347644	0.11907
O15534	PER1_HUMAN Period circadian protein homolog 1 OS=Homo sapiens GN=PER1 PE=1 SV=2	PER1	0.0220505	-0.00952791	-0.460778	-0.464825	-0.0938802	0.348953	-1.49658	-0.640149	0.378871	-0.49681	0.305009	0.179928	0.0822401	0.607811	0.561442	0.617945	0.182113	0.44824	0.145684	-0.0939367	-0.560934	-0.432976	-0.612553	-0.132347	-0.0961118	-0.100634	0.64317	0.74096	0.24233	0.605582	0.194487	0.394835	0.115159	-0.166916	-0.0480405	0.127444	-0.0488907	0.878566	0.166218	0.0903468	0.110451	-0.178961	0.121215	-0.168349	0.218302	0.0968545	0.0199545
O15541	R113A_HUMAN RING finger protein 113A OS=Homo sapiens GN=RNF113A PE=1 SV=1	RNF113A	-0.232324	-0.630089	0.533773	0.103757	0.556818	-0.969098	-0.473333	-0.873341	0.0728287	-0.471987	0.226691	-0.370352	-0.0240997	-0.5308	-0.800555	-0.484567	-1.09484	-0.654384	-0.437953	-0.62156	-0.216787	-0.834114	-0.253865	-0.439832	0.0143667	-0.307251	-0.109558	-0.0315443	0.0483698	-0.243999	-0.0351025	0.038661	-0.478234	0.037486	-0.135595	0.202625	0.108149	0.182827	-0.343244	-0.367424	0.141444	-0.388126	0.29021	-0.307081	-0.261734	-0.431806	0.446323
O15550	KDM6A_HUMAN Lysine-specific demethylase 6A OS=Homo sapiens GN=KDM6A PE=1 SV=2	KDM6A	-0.277993	0.111844	0.421248	0.14044	0.173138	-0.577442	0.174281	-0.117675	-0.252925	0.0929595	0.20207	0.136854	-0.0394875	-0.159296	-0.229282	-0.330553	-0.153405	-0.480258	-0.253923	-0.172745	0.126798	-0.103867	0.241174	0.169403	0.267617	0.108978	0.0741619	0.0156471	0.127328	-0.0902247	-0.520149	-0.241148	-0.125852	0.11787	0.0168413	-0.123353	0.0572873	-0.18104	-0.384495	-0.130892	-0.304939	-0.213859	-0.242449	0.233762	-0.0495555	-0.253839	-0.09505
O15551	CLD3_HUMAN Claudin-3 OS=Homo sapiens GN=CLDN3 PE=1 SV=1	CLDN3	0.284964	0.938902	0.0434406	0.12324	-0.243157	0.117652	-0.132304	-0.801034	-0.780405	0.140972	-0.510728	-0.162457	0.464825	0.0517058	-0.489428	-0.674178	0.158615	-1.39982	-0.329362	0.886116	0.550123	1.10484	-0.0528534	-0.310952	-0.613911	-0.530884	-2.21086	-2.53727	-2.49798	-1.9443	-0.813797	-1.26044	-0.524349	0.13559	-0.44395	-0.169533	-0.403031	-1.45398	-0.875329	-1.57801	-1.79891	-1.27867	-2.03956	1.02026	-0.675709	-1.12193	-0.876366
O43143	DHX15_HUMAN Pre-mRNA-splicing factor ATP-dependent RNA helicase DHX15 OS=Homo sapiens GN=DHX15 PE=1 SV=2	DHX15	-0.255641	-0.164307	-0.161374	-0.0201303	-0.140257	0.0442624	-0.440788	-0.276624	-0.0411911	-0.229664	0.0720902	-0.00401949	0.0134072	-0.117753	-0.0971396	-0.055001	0.121827	-0.239639	-0.0276253	0.319699	0.435199	0.858898	0.0445078	-0.051913	0.0469724	0.19667	0.0531473	-0.00751287	0.161327	0.120603	-0.216998	-0.225562	0.33737	0.460544	0.180816	0.873526	0.800379	-0.123671	-0.0910247	-0.265978	-0.21852	-0.133965	-0.148705	-0.112697	-0.076581	0.104368	-0.0574622
O43148	MCES_HUMAN mRNA cap guanine-N7 methyltransferase OS=Homo sapiens GN=RNMT PE=1 SV=1	RNMT	-0.910632	-0.4409	0.184171	-0.134913	-0.0456034	-0.435798	-0.73877	-0.535464	-1.0123	-0.914169	-0.216244	-0.642323	-0.191657	-0.394385	-0.562177	-0.362498	-0.355849	-1.16414	-0.602871	-0.00172574	0.367526	1.16661	0.709121	0.284192	-0.0902851	0.127835	0.881386	0.665034	0.702838	0.481142	-0.78328	-0.859682	-0.0494173	-0.109141	0.0938929	0.20957	0.217769	-0.53575	-0.580127	-0.872659	-1.0051	-0.404938	-0.0287832	-0.148119	-0.193368	-0.38537	-0.363757
O43149	ZZEF1_HUMAN Zinc finger ZZ-type and EF-hand domain-containing protein 1 OS=Homo sapiens GN=ZZEF1 PE=1 SV=6	ZZEF1	-0.0833053	-0.205553	0.44549	0.238397	0.202516	-0.494258	0.32408	0.486971	0.516991	0.0866762	0.733149	0.467746	0.226348	0.0341548	-0.345123	0.0305	-0.0565114	0.0338044	0.14494	0.169655	0.0298857	-0.228757	-0.173758	-0.540147	-0.237878	-0.282304	-0.112501	-0.0257248	0.030708	0.0878332	0.137912	-0.022301	-0.00182011	-0.581265	-0.300296	-0.606002	-0.258198	0.293016	0.132502	0.437987	0.392962	-0.0470324	0.1386	-0.159596	-0.162269	-0.0245852	-0.0383593
O43150	ASAP2_HUMAN Arf-GAP with SH3 domain, ANK repeat and PH domain-containing protein 2 OS=Homo sapiens GN=ASAP2 PE=1 SV=3	ASAP2	0.341095	1.10068	-0.262804	-0.35293	-0.474609	-0.480536	-0.22496	-0.355753	0.115413	0.0882601	0.729379	0.537279	0.690161	-0.347543	-0.201457	-0.0140927	-0.153365	-0.00452767	0.120613	0.0629563	0.206456	-0.0156593	0.315341	0.369302	0.404866	0.426795	0.257412	0.079338	-0.0546891	0.175505	-0.367712	-0.411677	-0.269545	-0.698753	-0.301182	-0.579913	-0.286073	-0.500267	-0.372909	0.0455746	-0.402737	-0.442104	0.219992	0.166879	-0.518719	-0.25327	-0.276655
O43156	TTI1_HUMAN TELO2-interacting protein 1 homolog OS=Homo sapiens GN=TTI1 PE=1 SV=3	TTI1	-0.531558	-0.365002	-0.387542	0.0634169	-0.33009	-0.247079	-0.6607	-0.488649	-0.0489444	-0.413583	0.161055	-0.27944	-0.0707649	0.00757976	-0.118242	-0.319538	-0.329879	-0.782437	-0.663107	-0.604627	-0.543102	-0.0431577	0.66549	0.439111	0.569301	0.262202	0.821411	1.01676	0.573999	0.242134	-0.438784	-0.612936	0.239982	0.154902	0.321163	0.452781	0.765077	-0.175651	-0.256251	0.411206	0.0929066	-0.314011	0.623139	0.43905	0.0468884	-0.449552	-0.0274186
O43157	PLXB1_HUMAN Plexin-B1 OS=Homo sapiens GN=PLXNB1 PE=1 SV=3	PLXNB1	-0.196603	-0.0415125	0.867058	0.487191	0.479512	-0.623593	-0.460357	-0.645115	-0.70208	-0.810965	-0.335729	-0.182631	-0.280795	-0.304845	-0.119981	-0.196101	0.238107	-0.0586191	0.215052	0.440157	0.380811	0.730936	0.294272	0.244221	0.270286	0.240738	-0.490322	-0.71992	-0.346004	-0.490965	-0.276261	-0.441579	-0.0629312	0.388925	0.539962	0.838399	0.624682	-0.105499	-0.374858	-0.724184	-1.03627	-0.416392	-0.366975	0.142655	-0.502098	-0.0996786	-0.103559
O43159	RRP8_HUMAN Ribosomal RNA-processing protein 8 OS=Homo sapiens GN=RRP8 PE=1 SV=2	RRP8	0.483553	0.195512	0.455164	0.318118	0.13144	-0.0956189	-0.260855	-0.540707	-0.161401	0.0728989	0.780698	0.222775	0.732518	-0.0577215	-0.01859	0.0300652	-0.27318	-0.420483	-0.225437	0.00945952	0.278058	0.0230816	0.0989798	0.3528	0.0844762	0.226463	0.282587	0.29857	-0.00276412	0.0586775	-0.407381	-0.383068	0.209987	-0.112274	-0.248312	-0.119443	-0.0415584	-0.225224	-0.0980251	0.00116785	-0.24147	-0.387643	-0.233717	-0.744395	-0.0914304	-0.299534	-0.228098
O43164	PJA2_HUMAN E3 ubiquitin-protein ligase Praja-2 OS=Homo sapiens GN=PJA2 PE=1 SV=4	PJA2	-0.436741	-0.422031	0.111831	-0.0921977	0.476916	-0.508675	-0.307738	-0.648806	0.248722	-0.528049	-0.317326	-0.35741	-0.413224	0.233559	-0.0916181	0.952693	0.332315	-0.176291	0.198296	-0.440074	-0.63326	-0.956815	-0.220067	-0.243664	0.156125	-0.101764	1.53195	1.39339	0.217446	0.060801	0.0273423	-0.0967442	-0.0379179	0.000174629	0.0578485	-0.629786	-0.479934	0.251947	0.819048	0.414378	0.0847605	-0.472333	-0.283791	-0.499908	-0.290172	-0.388621	-0.23117
O43166	SI1L1_HUMAN Signal-induced proliferation-associated 1-like protein 1 OS=Homo sapiens GN=SIPA1L1 PE=1 SV=4	SIPA1L1	-0.600298	-0.466024	0.444035	0.381617	0.234446	1.23871	-0.534227	-0.558429	-0.633222	-0.847709	0.953736	0.74002	0.25567	-0.0736576	-0.0623923	0.119579	-0.0173503	-0.325384	0.0851568	0.0355877	0.151539	0.285146	0.0342683	-0.23318	-0.405471	-0.253955	-0.723465	-0.605024	-0.437328	-0.254137	-0.0424401	-0.323907	0.354425	0.832405	0.428909	1.23404	1.39388	0.468766	0.313851	-0.231747	0.0339861	0.0862734	0.387364	-0.0840835	0.267949	-0.174469	0.0859077
O43169	CYB5B_HUMAN Cytochrome b5 type B OS=Homo sapiens GN=CYB5B PE=1 SV=2	CYB5B	-0.593754	-0.205265	-0.0938581	-0.0158428	-0.141138	0.945964	1.30921	0.10906	0.565	0.0731054	-0.591659	-0.304933	-0.818224	0.832864	0.2891	0.51388	0.110314	-0.000162618	0.000509359	-0.258548	-0.320948	-0.194134	-0.392328	-0.250857	-0.330231	-0.399834	-0.388875	-0.211086	-0.514537	-0.470263	0.256174	-0.132102	0.188821	-0.648529	-0.574169	-0.623735	-0.792587	-0.16144	-0.00304222	1.12325	0.345475	-0.188176	0.0558299	0.0792986	0.117651	0.0404426	0.28422
O43172	PRP4_HUMAN U4/U6 small nuclear ribonucleoprotein Prp4 OS=Homo sapiens GN=PRPF4 PE=1 SV=2	PRPF4	0.00572824	0.122218	0.148797	0.0102248	0.0559524	-0.126928	-0.202195	-0.18658	-0.112673	0.0132968	0.118686	-0.0528741	-0.217481	-0.0769077	-0.372726	-0.22602	-0.328357	-0.574659	-0.456309	0.127709	0.173592	0.0501851	0.22403	0.0841063	0.41981	0.501841	0.604138	0.371409	0.395013	0.194269	-0.476021	-0.565314	-0.16654	0.375908	0.310654	0.492558	0.541046	-0.455073	-0.135875	-0.327975	-0.242402	-0.304036	-0.151777	-0.410318	-0.00268421	-0.405923	-0.387179
O43175	SERA_HUMAN D-3-phosphoglycerate dehydrogenase OS=Homo sapiens GN=PHGDH PE=1 SV=4	PHGDH	-1.41009	-1.79305	1.35162	0.527784	1.01805	-0.35916	-1.04157	-0.850391	-0.986197	-1.54612	0.13987	0.0127307	-0.711545	-0.0692819	0.267293	-0.0473047	-0.651498	-0.896182	-0.918956	-0.69744	-0.858669	-1.04319	0.28841	0.112682	0.178867	0.151745	-0.128944	-0.28299	0.363995	0.303538	-0.437775	-0.550669	-0.472868	-0.341219	-0.229108	0.317869	0.36679	-0.747563	-0.901864	0.0137419	-0.595038	0.0931635	0.631571	-0.0617397	-0.424469	0.313076	0.294551
O43181	NDUS4_HUMAN NADH dehydrogenase [ubiquinone] iron-sulfur protein 4, mitochondrial OS=Homo sapiens GN=NDUFS4 PE=1 SV=1	NDUFS4	-0.323206	0.50258	-0.222895	-0.900739	-0.791407	-0.275874	0.687793	0.682605	-0.0303666	0.858842	-0.425067	-0.451376	-0.779091	-0.980921	-0.163485	-0.590789	-0.495464	-0.241463	-0.145784	-0.499583	-0.170299	-0.453052	-0.415828	-1.30345	-0.621643	-0.708263	-0.816354	-0.867798	-0.176601	-0.575662	0.0778027	-0.26394	-0.212389	0.0377822	-0.114609	0.704341	0.327494	0.246141	-0.154096	-0.253552	-0.0603783	0.106226	-0.17331	-1.03213	-1.00744	-0.533094	-0.415168
O43182	RHG06_HUMAN Rho GTPase-activating protein 6 OS=Homo sapiens GN=ARHGAP6 PE=1 SV=3	ARHGAP6	-0.446686	-1.25955	-0.22073	0.0053484	1.73994	1.28887	-0.369721	-0.422595	0.72606	-0.326444	0.146185	-0.0659267	-0.669658	2.9396	2.0242	2.37389	0.438269	0.892876	-0.0621194	-0.478855	-0.76454	-1.15747	-0.326957	-0.427199	-0.498643	-0.221699	0.111864	0.37108	0.961191	0.909998	1.08255	0.998238	-0.22286	0.308495	0.890003	-0.0426734	-0.0111876	0.615728	0.245834	-0.290061	0.0946623	-0.649945	-0.448092	-1.20481	-0.545936	-0.486092	-0.0928168
O43187	IRAK2_HUMAN Interleukin-1 receptor-associated kinase-like 2 OS=Homo sapiens GN=IRAK2 PE=1 SV=2	IRAK2	0.837656	0.279383	0.126811	0.279437	-0.197088	-0.319283	0.105601	-0.354787	-0.0608479	0.611416	1.25182	1.72335	1.26651	-0.057986	-0.160999	0.219122	-0.134134	0.363568	-0.616365	-0.21634	-0.559457	-0.225968	0.0574198	0.0666969	-0.590603	-2.1195	-0.275558	-0.043619	-0.139158	0.00123554	-0.078583	-0.152369	-0.143806	-0.10459	-0.169894	-0.78982	0.00692617	-0.133018	-0.226539	-0.34541	1.45295	-0.228094	-0.430576	-0.254292	0.0982528	0.0813841	0.0337216
O43189	PHF1_HUMAN PHD finger protein 1 OS=Homo sapiens GN=PHF1 PE=1 SV=3	PHF1	0.420593	0.854361	-0.174453	0.213969	0.105969	0.0476639	-0.494231	0.215302	-0.264072	-0.489557	0.106227	0.527583	0.197082	-0.206451	-0.189334	0.0189334	-0.301771	-0.153801	-0.305291	-0.240548	-0.270095	0.105887	0.143901	-0.307477	-0.15769	-0.158427	-0.31984	-0.126554	0.152312	0.0695897	-0.0687033	-0.0395968	0.0725897	-0.403522	-0.129357	-0.40293	-0.26539	-0.0863727	-0.327384	0.00740277	-0.413565	-0.0686472	0.188474	-0.0867179	-0.37663	0.0623144	-0.261635
O43194	GPR39_HUMAN G-protein coupled receptor 39 OS=Homo sapiens GN=GPR39 PE=1 SV=1	GPR39	-0.122297	0.670514	2.38959	0.84109	0.230143	1.50393	0.0262962	0.4856	0.273258	-0.237372	-1.85337	0.12406	-2.06728	-0.132722	-0.640251	-0.474354	0.137841	-1.81875	0.149693	0.708876	-0.228763	-0.361495	0.0598212	-2.70318	-1.50317	-0.28721	-2.86958	-1.88519	-0.140883	-1.53787	-1.07918	0.0744008	-0.73587	-1.15521	-2.01864	-0.186752	-1.61962	0.0921486	0.0653849	-0.343721	-0.1047	-0.178253	2.19555	0.753832	-0.31384	-0.273024	-0.0665241
O43236	SEPT4_HUMAN Septin-4 OS=Homo sapiens GN=SEPT4 PE=1 SV=1	4-Sep	-0.509333	-0.625396	-0.888497	-1.53298	-0.394066	0.313661	-0.748574	-0.794899	0.917216	-0.286678	-0.152537	-0.536476	-0.235257	0.558434	0.0456738	0.523142	1.57915	1.71431	1.41256	-0.539871	0.0826754	-0.543822	0.410163	0.288895	-1.43969	-0.854032	0.0988494	0.352813	-0.0309606	0.0105373	0.62755	0.662238	-0.442892	-0.507282	-0.163166	-0.589475	-0.194779	0.729196	0.279005	-0.341432	-0.274983	-0.100792	-0.034296	-0.501131	-0.209622	-0.0292869	-0.0617709
O43237	DC1L2_HUMAN Cytoplasmic dynein 1 light intermediate chain 2 OS=Homo sapiens GN=DYNC1LI2 PE=1 SV=1	DYNC1LI2	-0.913367	-0.519841	1.29098	0.950913	1.13384	0.240359	-0.219773	-0.259852	-0.43421	-0.885173	-0.980216	-1.11885	-1.29544	-0.206633	-0.283685	-0.276763	-0.355	-0.247998	0.167037	-1.33393	-0.646035	-0.920892	-0.378363	-0.403651	-0.658028	-1.04419	-0.411464	-0.365877	-0.270046	-0.428751	-0.669967	-0.532437	-0.398371	-0.969953	-0.665669	-0.982746	-0.877172	0.128306	-0.0214439	-0.462737	-0.376549	-0.703135	-0.302287	-0.566532	-0.526769	-0.610207	-0.47414
O43242	PSMD3_HUMAN 26S proteasome non-ATPase regulatory subunit 3 OS=Homo sapiens GN=PSMD3 PE=1 SV=2	PSMD3	-0.187273	0.0230272	-0.142867	-0.246964	-0.205279	-0.0602075	0.272773	0.199353	0.434695	0.46731	0.383018	-0.156922	-0.171939	-0.0544219	0.0813739	-0.086163	0.0311049	-0.0884863	0.181145	0.0986296	0.17867	0.620231	0.228786	0.121926	0.0177338	-0.152626	-0.0710185	0.0237641	0.337332	0.090205	0.0499832	-0.348892	0.317419	0.0954943	0.0044218	0.20441	0.222078	0.380051	0.240617	0.298987	0.125391	0.000210359	0.221518	0.326672	0.0114927	-0.0599137	0.0116239
O43251	RFOX2_HUMAN RNA binding protein fox-1 homolog 2 OS=Homo sapiens GN=RBFOX2 PE=1 SV=3	RBFOX2	-0.238645	-0.504316	-0.211247	0.463848	0.0887032	0.423597	-0.272044	-0.147696	-0.293589	-0.0954095	-0.293014	-0.320488	-0.696023	0.377023	0.157025	-0.0403684	-0.371659	-0.224515	0.126501	-0.481414	-0.310115	-0.191375	-0.305171	0.163037	0.183681	0.0673196	0.481572	0.404879	0.668539	0.412274	-0.388322	0.133234	-0.0755943	-0.156047	0.0557873	0.0854411	0.115754	0.332253	0.318168	-0.646885	-0.360592	-0.182375	0.0190812	-0.269035	0.239315	-0.194887	-0.135917
O43252	PAPS1_HUMAN Bifunctional 3'-phosphoadenosine 5'-phosphosulfate synthase 1 OS=Homo sapiens GN=PAPSS1 PE=1 SV=2	PAPSS1	0.038935	-0.0409679	-0.274854	-0.255297	-0.511787	-0.456911	-0.539691	0.115318	-0.235526	-0.184176	-0.61024	-0.344957	-0.443799	-0.0941226	-0.109392	0.15189	-0.0498909	-0.00451321	0.568504	0.484628	0.829312	0.671174	-0.542926	-0.240363	0.374354	0.440268	0.641609	0.24243	0.0536164	0.294067	0.0155895	-0.0457375	0.842629	0.364621	0.430888	0.891148	0.837139	0.713643	0.607859	-0.348493	-0.152446	-0.180122	-0.300827	-0.210642	0.0151175	-0.0255251	-0.217238
O43264	ZW10_HUMAN Centromere/kinetochore protein zw10 homolog OS=Homo sapiens GN=ZW10 PE=1 SV=3	ZW10	-0.388328	-0.0229533	-0.322873	-0.249754	-0.504336	-0.226947	0.577067	0.691282	0.142021	0.0842666	0.581339	0.00583525	-0.0288123	-0.194721	-0.534663	0.00850903	-0.210399	-0.137176	0.157418	0.106294	0.319971	0.692779	-0.164246	-0.0478872	0.0103321	-0.0755422	0.506243	0.482473	0.631813	0.447163	-0.423787	-0.477642	0.222808	-0.311059	0.0266182	0.0202705	0.135151	0.178916	0.0118411	0.447276	0.116172	-0.118596	0.341468	0.0170867	-0.375604	-0.25071	-0.119625
O43272	PROD_HUMAN Proline dehydrogenase 1, mitochondrial OS=Homo sapiens GN=PRODH PE=1 SV=3	PRODH	-0.0414578	-0.41199	-0.426937	-0.422189	-1.24563	-0.607801	1.21027	0.767213	0.200938	2.00994	-0.677816	0.0406867	-0.539135	0.747643	0.506392	0.593158	-0.0398138	0.638998	0.395721	-0.0338532	-0.0681246	0.198479	-0.371966	-0.393507	0.461986	1.8576	0.300665	-0.0148714	-0.076054	0.541601	0.24142	0.308388	0.0775801	-0.699327	-0.453048	-1.0209	-0.834029	-0.534606	-0.357661	2.04407	0.300123	0.445502	0.383717	-0.546996	0.00897022	0.194838	0.270128
O43278	SPIT1_HUMAN Kunitz-type protease inhibitor 1 OS=Homo sapiens GN=SPINT1 PE=1 SV=2	SPINT1	0.459895	0.543623	1.86349	0.789237	1.64739	1.09453	1.15935	-0.38145	-0.0419181	0.697811	-0.305041	-0.776603	0.437346	-0.626417	-0.810846	-0.6215	-0.875198	-1.35988	-2.29438	-0.958135	-1.26091	-0.996562	-0.702928	-0.769	-0.728637	-0.824509	-1.49811	-1.4472	-2.14751	-1.6748	-1.40599	-1.91882	-1.06895	-0.972705	-1.22284	-1.5233	-1.10412	-2.4316	-1.93007	-1.62734	-2.66505	-1.14461	-0.271175	0.436083	-0.0124584	-0.650848	-0.413408
O43281	EFS_HUMAN Embryonal Fyn-associated substrate OS=Homo sapiens GN=EFS PE=1 SV=1	EFS	-0.274931	-0.454098	-0.0509063	-0.330026	-0.368202	0.034106	0.0318732	-0.529946	0.155221	-0.269472	-0.526209	-0.0644029	-0.370386	0.678627	0.161603	0.0983704	0.118208	0.589944	0.134122	-0.445117	-0.667388	0.103013	-0.0141143	0.362472	0.599851	0.0808222	1.00735	0.103028	0.622861	0.363971	0.492681	0.307822	0.573285	-0.305178	-0.0906951	-0.112156	-0.214459	0.693276	0.229537	-0.536945	-0.184742	-0.78468	-0.39328	-0.312288	-0.0355347	0.0743685	-0.134544
O43286	B4GT5_HUMAN Beta-1,4-galactosyltransferase 5 OS=Homo sapiens GN=B4GALT5 PE=2 SV=1	B4GALT5	-0.104191	0.267456	0.00631045	-0.361351	-1.19728	-0.382778	-0.301671	0.141075	-0.366101	-0.431977	0.667116	-0.128813	-0.206957	1.04307	-0.315915	0.192649	0.109389	-1.05668	-0.109269	1.11716	0.0188364	-0.0961355	-1.28285	0.0640243	-0.872862	-0.204809	-0.941295	0.023527	-0.00571112	-0.97069	-0.265532	-0.0305551	0.310665	-0.198897	0.0628962	0.507892	0.593505	0.143996	0.0120262	-1.17677	-0.243574	-0.0134791	-0.174408	-0.0362056	0.703892	0.385824	-0.107133
O43290	SNUT1_HUMAN U4/U6.U5 tri-snRNP-associated protein 1 OS=Homo sapiens GN=SART1 PE=1 SV=1	SART1	-0.253489	0.011976	0.0272814	-0.136594	0.0350108	-0.0784532	-0.288255	-0.244108	0.0875378	0.0713898	0.0867967	-0.2658	-0.2808	0.0639274	-0.149733	-0.00998598	-0.0450975	-0.64702	-0.315895	-0.0375096	0.0943805	-0.0137665	0.0842643	-0.0497212	0.229705	0.355077	0.629523	0.471588	0.544838	0.177343	-0.370872	-0.336377	0.148332	0.182674	0.117797	0.262205	0.284104	-0.0902877	-0.195474	-0.128737	-0.247966	-0.380097	-0.0863685	-0.165647	-0.194677	-0.654739	-0.438308
O43291	SPIT2_HUMAN Kunitz-type protease inhibitor 2 OS=Homo sapiens GN=SPINT2 PE=1 SV=2	SPINT2	-0.648081	-0.53689	-0.678525	-0.821171	-1.01336	0.977895	-1.14808	-1.24214	-1.64138	-1.93469	-0.282341	-0.0535093	0.211307	-0.449762	-0.837703	-0.96409	0.45394	-0.365635	0.207519	2.45341	2.37356	2.50953	0.693493	-0.131079	0.458548	0.499292	-1.13369	-1.64761	-1.4373	-1.23944	-1.0457	-0.891289	-0.592302	-0.789191	-0.562143	-0.993232	-0.502878	-1.3444	-1.17415	-2.05718	-2.5399	-1.34975	-1.21829	-0.330657	-0.259375	-1.04067	-1.13623
O43292	GPAA1_HUMAN Glycosylphosphatidylinositol anchor attachment 1 protein OS=Homo sapiens GN=GPAA1 PE=1 SV=3	GPAA1	-0.0435514	0.290815	-0.130748	-0.245115	-0.40975	-0.0431909	0.447651	0.921228	0.0885985	0.25157	0.446718	0.539546	-0.0538939	0.304144	0.10466	0.0691706	0.152032	0.110869	0.430255	0.588903	0.544573	1.01003	-0.241047	-0.148185	-0.36006	-0.334045	-0.593601	-0.0810665	0.036893	-0.437968	-0.0865089	-0.450003	0.099724	0.0103515	0.111818	0.300752	0.365176	-0.219973	-0.00175804	0.314859	-0.129901	-0.184951	-0.188061	0.0798402	0.00509097	-0.042627	0.204591
O43293	DAPK3_HUMAN Death-associated protein kinase 3 OS=Homo sapiens GN=DAPK3 PE=1 SV=1	DAPK3	-0.399734	-0.315457	0.0342505	0.372625	0.130285	-0.087139	-0.118022	-0.682454	0.144403	0.522264	0.912542	0.498877	-0.0171476	0.25658	0.157151	0.310656	0.294525	0.953815	1.70803	-0.107246	-0.408019	-0.241958	0.262146	0.027582	-0.818579	-0.50775	-0.178022	-0.0596232	-0.14121	-0.1836	0.378629	-0.00656398	0.130304	0.725245	0.689447	-0.100928	0.439458	1.96318	2.01748	-0.511581	-0.329421	-0.385624	-0.312125	-0.358308	0.0593546	-0.428288	-0.283612
O43294	TGFI1_HUMAN Transforming growth factor beta-1-induced transcript 1 protein OS=Homo sapiens GN=TGFB1I1 PE=1 SV=2	TGFB1I1	-0.659878	-1.46639	-1.11585	-0.767596	-0.389996	-0.436804	-0.685807	-1.01973	-0.106849	0.273489	0.189247	0.296189	0.501351	0.677185	-0.135558	1.02382	1.6205	1.41373	2.05455	-0.518171	-1.07338	-1.01988	0.194582	0.153429	-1.15853	-1.20345	0.204871	0.061012	0.540114	0.157773	1.1051	0.479749	-0.169428	0.607887	1.26483	-0.699678	-0.01725	1.95389	2.43661	-0.458537	-0.185894	-0.261951	-0.831692	-1.25822	0.0139598	0.410831	0.78939
O43295	SRGP3_HUMAN SLIT-ROBO Rho GTPase-activating protein 3 OS=Homo sapiens GN=SRGAP3 PE=1 SV=3	SRGAP3	-0.670377	0.197415	0.93059	0.616454	0.598966	0.00825023	0.729209	0.491975	0.62223	0.72443	-0.0739684	-0.207737	0.352813	-0.257125	-0.0452684	-0.415929	-0.255822	-0.263457	-0.87566	0.127038	-0.307422	-0.131333	0.411562	0.62253	-0.548595	-0.487043	-0.312813	-0.573238	-1.02768	-0.993063	-0.778727	-0.900413	-0.581588	-0.99531	-0.74796	-0.84265	-0.566839	-1.23406	-0.917047	-0.963669	-1.07185	-1.29318	-0.871825	0.618373	-0.565294	-0.238836	-0.96028
O43298	ZBT43_HUMAN Zinc finger and BTB domain-containing protein 43 OS=Homo sapiens GN=ZBTB43 PE=1 SV=1	ZBTB43	0.000838469	0.218892	0.112156	0.393946	1.04109	-0.038299	0.541862	0.0475766	0.0346832	-0.0940136	0.159432	0.0511419	-0.390121	0.266865	0.181825	0.282131	0.295571	-0.207078	0.176391	-0.439933	-0.0391771	-0.27836	0.313516	-0.24927	1.35975	-0.186584	-0.244052	0.109172	0.116695	0.321017	-0.396471	-0.236042	0.292683	0.876844	0.389804	0.12676	0.44764	-0.0457813	0.178731	0.366976	-0.169552	0.272279	0.141237	0.0357617	-0.0617663	0.364429	-0.00168643
O43299	AP5Z1_HUMAN AP-5 complex subunit zeta-1 OS=Homo sapiens GN=AP5Z1 PE=1 SV=2	AP5Z1	-0.2114	-0.109551	-0.0108992	-0.164208	-0.476625	0.00339022	-0.0415185	-0.081436	0.326847	0.310388	0.593768	0.116839	0.282457	-0.189013	-0.292789	0.35066	-0.112904	-0.226674	0.491492	-0.511972	-0.309814	-0.0102989	-0.0910754	-0.0287122	-0.868545	-0.489328	-0.0986525	0.140285	0.0223147	-0.107744	-0.120915	-0.0184373	0.397397	-0.285063	-0.104826	-0.0192721	-0.00700501	0.485368	0.296949	0.310068	0.335968	-0.175205	0.483928	0.337885	0.196732	0.0669252	-0.178904
O43301	HS12A_HUMAN Heat shock 70 kDa protein 12A OS=Homo sapiens GN=HSPA12A PE=1 SV=2	HSPA12A	-0.108489	0.531024	-0.485591	-0.235959	0.261058	0.529303	-0.0527727	-0.25662	1.00934	-0.925244	1.29969	0.840866	1.23641	1.24294	0.682621	1.19645	0.552114	0.745711	0.871765	-0.0586109	-0.638189	-0.435095	0.0466666	0.261022	0.0238475	-0.45332	0.068103	-0.240847	-0.958637	-0.636298	1.63387	1.26804	0.579354	0.164499	-0.216529	0.857487	0.489904	1.02769	0.245178	-1.03427	-0.984787	-1.22993	-1.27564	-0.123226	-0.31514	-0.14706	-0.810016
O43303	CP110_HUMAN Centriolar coiled-coil protein of 110 kDa OS=Homo sapiens GN=CCP110 PE=1 SV=3	CCP110	0.118016	0.0800388	-0.0630711	0.279993	-0.174726	-0.18144	-0.0524235	-0.539438	-0.0588894	0.490015	-0.0410451	-0.286519	-0.0221331	-0.143805	-0.42873	-0.0199449	0.148026	-0.198196	0.182905	-0.238583	-0.160043	-0.505105	-0.186942	0.58461	0.238729	0.325874	0.30691	0.211417	-0.0992347	0.327595	0.281922	0.44216	-0.205594	-0.0290615	0.427186	-0.177513	0.147912	-0.0492179	-0.389097	0.319972	0.152518	-0.250651	0.208532	0.45938	0.0976682	0.216933	0.10171
O43306	ADCY6_HUMAN Adenylate cyclase type 6 OS=Homo sapiens GN=ADCY6 PE=1 SV=2	ADCY6	-0.237013	0.340626	-0.416981	-0.125832	-0.287064	0.321557	0.182617	-0.197033	0.872596	0.657172	0.107093	-0.386766	0.119432	0.118156	0.356702	0.764573	0.191141	0.234953	0.169353	-0.0421763	-0.356224	-0.817444	0.274795	-0.148528	0.0853432	-0.27389	-0.0279341	-0.1243	-0.290711	0.744282	-0.0519002	0.260698	0.141074	0.44307	0.0309462	-0.186623	-0.0996226	-0.718731	-0.322406	0.0579362	-0.434985	-0.680682	-0.190704	0.231968	-0.123948	-0.0334284	-0.302378
O43310	CTIF_HUMAN CBP80/20-dependent translation initiation factor OS=Homo sapiens GN=CTIF PE=1 SV=1	CTIF	-0.380732	-0.847157	0.652701	0.500756	0.854068	0.198219	-0.799446	-0.484184	-0.119955	-0.14054	-0.0772863	-0.0151644	-0.16361	0.78854	0.0904044	0.72622	0.439875	0.0851792	0.753104	0.274072	-0.0379144	0.795298	-0.386702	-0.199087	-0.63679	-0.663359	-0.0286609	-0.34486	-0.5751	-0.202529	0.635072	0.171824	-0.14248	-0.125803	-0.313302	-0.482563	-0.0328004	1.0234	0.50639	0.00738591	0.114557	-0.161247	-0.396791	-0.246049	-0.097465	0.0427979	0.0808693
O43312	MTSS1_HUMAN Metastasis suppressor protein 1 OS=Homo sapiens GN=MTSS1 PE=1 SV=2	MTSS1	1.08739	-0.262244	-0.0234989	-0.398503	-0.578516	0.789751	-0.290642	-0.559108	0.595953	-0.230533	0.869401	0.197432	-0.0469595	0.43597	0.734869	0.177533	0.257608	0.585459	0.414589	-0.333612	-0.457833	-0.279854	0.386365	-0.0716175	-0.679001	-0.0424322	0.659033	0.645788	-0.268411	0.210474	0.554177	0.549248	0.754173	-0.0421387	-0.0490202	-0.206615	0.409701	0.699503	0.0803388	0.410391	-0.178958	0.267558	0.133199	-0.265696	0.379508	-0.643177	0.155535
O43314	VIP2_HUMAN Inositol hexakisphosphate and diphosphoinositol-pentakisphosphate kinase 2 OS=Homo sapiens GN=PPIP5K2 PE=1 SV=3	PPIP5K2	-0.0168222	-0.528335	0.160876	0.377177	0.0578336	-0.0983275	0.107109	-0.00989591	0.365697	0.105711	0.247834	0.177701	0.317337	-0.0123036	-0.109918	0.18761	-0.0655531	0.13429	0.295411	0.728173	0.0417938	0.329229	-0.304843	-0.493038	0.300437	0.338481	0.104216	-0.018064	-0.0353373	-0.00759753	0.181217	0.149775	0.0282034	-0.0142141	-0.233649	-0.115447	-0.0545237	0.693009	0.340144	0.269392	0.174581	0.291616	0.0958007	-0.37989	0.217877	0.216499	0.00691493
O43318	M3K7_HUMAN Mitogen-activated protein kinase kinase kinase 7 OS=Homo sapiens GN=MAP3K7 PE=1 SV=1	MAP3K7	-0.0603454	0.0883304	0.214552	-0.0821361	-0.147474	-0.628881	-0.331291	-0.492192	0.187808	-0.151214	0.572778	0.116559	0.247149	0.095784	-0.0152626	0.0142579	-0.174654	-0.0704856	0.0773681	-0.687056	-0.348692	-0.299475	0.359895	-0.0319812	-0.279548	0.0818482	0.745254	0.297371	0.667188	-0.0252163	-0.341992	-0.478125	0.217889	0.319113	-0.089795	0.0892721	-0.0642237	0.165801	0.510906	0.0058535	-0.12218	-0.445313	0.0620945	-0.272328	0.274359	-0.299309	0.282874
O43324	MCA3_HUMAN Eukaryotic translation elongation factor 1 epsilon-1 OS=Homo sapiens GN=EEF1E1 PE=1 SV=1	EEF1E1	0.538833	0.698778	-0.725593	-0.39605	-0.70874	0.0156531	0.683052	0.778838	-0.130922	-0.100452	-0.0784487	-0.131431	-0.00434241	-0.224102	-0.55479	-0.432855	-0.258196	-0.679244	-0.119296	0.48894	0.15021	0.657302	0.26038	0.796518	0.0678316	0.204859	-0.340383	-0.070518	-0.0643945	-0.143624	-0.305159	-0.580367	-0.156297	-0.0363882	0.0238455	0.476329	0.285712	-0.327109	-0.199251	-0.181912	-0.170358	0.257924	0.712885	0.697155	0.0340034	0.28356	0.223792
O43325	LYRM1_HUMAN LYR motif-containing protein 1 OS=Homo sapiens GN=LYRM1 PE=2 SV=1	LYRM1	-0.178626	0.281176	0.700719	0.802317	0.427207	-0.48272	0.740705	-0.287294	-0.16992	0.480208	-0.0667172	-0.611006	0.753497	0.164234	-0.571521	0.338289	-0.536117	-0.79107	-1.65895	-0.124355	0.140122	-0.553043	-0.280467	0.0334334	-0.85918	-0.220048	-0.967037	-0.207614	-0.671226	0.00159788	-0.306878	-0.298696	-0.598221	-1.02009	-0.659316	-0.861334	-0.7355	-0.990501	-1.61363	-0.576095	-1.10376	-0.57226	0.128922	0.0186416	-0.61505	-0.793775	-1.44297
O43347	MSI1H_HUMAN RNA-binding protein Musashi homolog 1 OS=Homo sapiens GN=MSI1 PE=1 SV=1	MSI1	-1.26432	-1.08448	-0.247261	-0.425296	-0.0833183	-0.0428172	-0.99888	-1.05369	-1.77801	-1.43195	-1.27229	-0.71983	-2.0407	-0.0980276	-0.0538042	-0.202311	-0.50196	-0.839596	-0.71672	-0.755538	-0.158402	0.751313	2.52179	1.93268	1.24002	1.50947	0.536336	0.0292522	0.47122	0.170315	-1.11938	-0.810517	-0.0791519	0.280952	0.422804	0.253457	0.418769	-0.775475	-0.726756	-1.13609	-1.32017	-1.56169	-1.18842	-0.92013	-0.736145	-1.02223	-0.98255
O43353	RIPK2_HUMAN Receptor-interacting serine/threonine-protein kinase 2 OS=Homo sapiens GN=RIPK2 PE=1 SV=2	RIPK2	0.168041	0.0139238	-0.12407	0.0187168	-0.348705	-0.116424	0.959905	0.632406	1.37322	2.09664	0.35048	0.125372	0.112797	-0.0994208	-0.429941	0.349246	-0.123388	0.00213531	0.233015	0.257264	0.0326721	0.766758	-0.535912	-1.07162	-0.642208	-0.528915	-0.356451	-0.252854	-0.336903	-0.183863	-0.0027311	-0.221041	0.557933	0.648677	0.557219	0.169541	0.298401	0.400973	0.501883	0.426706	0.6017	0.0173192	0.314162	-0.202805	0.480349	-0.130034	0.0679651
O43374	RASL2_HUMAN Ras GTPase-activating protein 4 OS=Homo sapiens GN=RASA4 PE=2 SV=2	RASA4	-0.789858	-0.208254	0.136107	0.795716	-0.195035	0.138612	-0.0195369	-0.221625	0.659627	-0.758055	0.724116	-0.0377702	-0.170301	0.983226	0.414942	0.586781	0.472004	0.982754	0.918875	0.365369	0.846092	-0.0852439	0.260896	-0.473289	-0.935581	-1.02801	-0.170531	0.19138	-0.322849	-0.299637	0.834072	0.394199	0.0783304	0.149815	-0.408899	-0.642906	-0.666974	0.29119	-0.035576	0.65075	0.31799	-0.519848	-0.591542	-0.605397	-0.330653	-0.494747	-0.627451
O43379	WDR62_HUMAN WD repeat-containing protein 62 OS=Homo sapiens GN=WDR62 PE=1 SV=4	WDR62	-0.832451	-0.563107	-0.860515	-1.29077	-0.205012	-0.111552	0.0652697	-0.552024	-0.602526	-0.200022	0.0962417	-0.606148	-0.204685	0.201435	-0.0731659	-0.187138	-0.176568	-0.950643	-0.867071	-0.243303	-0.425181	0.246209	0.043666	-0.967751	-0.315607	-0.469096	2.28166	2.00754	2.32805	1.24755	-0.605129	-0.381851	-0.548859	-0.347891	-0.0253676	-0.382538	0.0175131	-0.25255	-1.1695	-0.524813	-0.895667	-0.222371	0.267977	0.159278	0.173031	-0.357543	0.608886
O43390	HNRPR_HUMAN Heterogeneous nuclear ribonucleoprotein R OS=Homo sapiens GN=HNRNPR PE=1 SV=1	HNRNPR	-0.820772	-0.0910352	0.21383	-0.105151	-0.150828	0.25333	-0.530585	-0.578394	-0.0788962	0.092841	-0.609382	-0.713085	-0.710504	-0.150552	0.0553185	-0.195287	-0.108842	-0.675909	-0.11315	0.165805	0.591716	0.552929	0.02933	0.308679	0.296078	0.43628	0.507698	0.43834	0.55085	0.207984	-0.509064	-0.619211	0.0202393	0.33661	0.298512	0.546814	0.188962	-0.254937	-0.4346	-0.305548	-0.780291	-0.533408	-0.464236	0.240516	-0.165619	-0.695613	-0.717322
O43395	PRPF3_HUMAN U4/U6 small nuclear ribonucleoprotein Prp3 OS=Homo sapiens GN=PRPF3 PE=1 SV=2	PRPF3	-0.276874	0.142698	0.358496	0.0375969	0.259069	-0.490115	-0.349795	-0.378955	-0.151686	-0.195297	0.28289	-0.543702	-0.124516	0.0794115	-0.0948103	-0.121506	-0.248294	-0.754683	-0.401344	0.0347512	0.16463	-0.0590199	0.0787759	-0.0184765	0.154611	0.120796	0.383991	0.243866	0.352994	0.0663795	-0.481487	-0.544029	-0.202873	0.387259	0.265225	0.508642	0.437817	-0.22394	-0.359368	-0.421399	-0.415426	-0.615745	-0.0683713	-0.669793	-0.0901608	-0.643759	-0.396332
O43396	TXNL1_HUMAN Thioredoxin-like protein 1 OS=Homo sapiens GN=TXNL1 PE=1 SV=3	TXNL1	0.0405276	-0.964118	0.0115422	0.535982	0.436862	0.848515	0.119893	-0.214373	-0.000945953	-0.0783146	-1.0197	-0.261114	-0.597028	0.545542	0.342798	0.238115	0.109561	0.138511	0.042384	0.693513	0.00208663	0.952611	0.447454	0.54514	-1.24122	-0.881717	-1.1431	-0.721415	-0.512148	-0.10424	0.169934	0.21627	-0.423419	-0.424754	-0.643054	-0.01577	-0.623507	0.09774	0.0585501	-0.281385	0.101254	0.106157	-0.662627	-0.703211	0.250931	0.725774	0.50029
O43399	TPD54_HUMAN Tumor protein D54 OS=Homo sapiens GN=TPD52L2 PE=1 SV=2	TPD52L2	-1.0431	-0.484124	0.318635	-0.544826	-0.415772	1.15752	-0.833689	-1.05576	-0.91334	-0.812082	-0.225336	-0.325837	0.369002	-0.591673	-0.466877	-0.456185	-0.198435	-0.879665	-0.419098	-0.309457	-0.383307	-0.079605	0.238834	0.0689777	-0.695275	-1.07061	-0.156714	0.107717	-0.164517	-0.620214	-0.334504	-0.68925	-0.639084	-0.607251	-0.193811	-0.272345	-0.486925	-0.153645	-0.137936	-0.845326	-0.639087	-0.107333	0.988354	0.472522	-0.0147998	-0.282022	0.0638375
O43402	EMC8_HUMAN ER membrane protein complex subunit 8 OS=Homo sapiens GN=EMC8 PE=1 SV=1	EMC8	0.318387	0.175548	0.828674	0.395036	0.777759	0.0595224	0.664221	0.296914	-0.0805078	-0.494353	-0.561004	-0.524199	-0.94096	0.0999782	-0.426612	0.012325	-0.177463	-0.429621	-0.338948	-0.722163	-0.179693	0.0856727	-0.863562	-0.964534	-0.415248	-0.432802	-0.405297	-0.370666	-0.0957386	-0.25004	-0.411671	-0.330208	-0.0509995	-0.265202	-0.45761	0.158775	-0.141786	-0.0499169	-0.187913	0.0436866	-0.071855	0.289611	0.0475026	0.49055	0.153182	0.000465294	0.329308
O43422	P52K_HUMAN 52 kDa repressor of the inhibitor of the protein kinase OS=Homo sapiens GN=THAP12 PE=1 SV=2	THAP12	-0.421429	-0.0498054	-0.982595	-0.723182	-1.20699	-0.0806791	-0.55984	-0.0712524	-0.202795	0.00809297	-0.152028	0.294399	-0.0588789	-0.350738	-0.390015	-0.207164	-0.28251	-0.479979	-0.332509	-0.437307	-0.161511	0.311541	0.42936	0.00785571	0.876415	0.713215	1.35256	1.1348	0.993617	0.590214	-0.272303	-0.450112	-0.302829	-0.0405155	0.592832	0.249282	0.180529	-0.242394	-0.112034	0.00146162	-0.23151	-0.354288	0.302235	0.817733	-0.135301	-0.176622	-0.29941
O43426	SYNJ1_HUMAN Synaptojanin-1 OS=Homo sapiens GN=SYNJ1 PE=1 SV=2	SYNJ1	0.043658	-0.0294982	-0.243321	-0.221598	-0.363481	-0.0540644	0.0311839	-0.0595395	0.991993	0.18731	0.659081	0.201318	0.207042	0.483213	0.0649959	0.553927	0.31968	0.633047	0.472559	-0.142124	-0.383247	-0.460827	0.128337	-0.238647	-0.597065	-0.436203	-0.269065	-0.200281	-0.0943387	0.220282	0.557137	0.378133	0.688222	0.342557	0.0773615	0.0393263	0.236823	0.796517	0.525405	0.88217	0.851959	0.136839	0.476114	-0.0834531	0.458581	0.190224	0.134386
O43427	FIBP_HUMAN Acidic fibroblast growth factor intracellular-binding protein OS=Homo sapiens GN=FIBP PE=1 SV=3	FIBP	-0.0353784	-0.121059	0.441015	0.221072	0.198049	0.413547	-0.499905	-0.264153	-0.460348	-0.186154	-0.38676	-0.0384091	-0.328449	-0.181618	-0.162188	-0.211405	-0.352517	-0.0735483	-0.126565	-0.0979792	-0.44985	-0.123082	0.418077	0.319904	0.29884	0.294542	-0.0406101	-0.0552318	0.280414	0.0564712	-0.471665	0.0384055	-0.0827412	-0.45678	-0.191153	-0.202048	-0.334502	-0.0410702	-0.599818	-0.18128	-0.0743095	-0.249122	-0.26132	0.187087	-0.0251107	-0.328969	-0.50035
O43432	IF4G3_HUMAN Eukaryotic translation initiation factor 4 gamma 3 OS=Homo sapiens GN=EIF4G3 PE=1 SV=2	EIF4G3	-0.347287	-0.520041	-0.209315	0.145215	-0.287288	-0.330902	-0.393448	-0.35577	0.285333	0.221322	0.370844	0.00980603	-0.0533165	0.115858	0.0316502	0.0404581	0.397105	0.189094	0.780968	-0.00323235	0.00548858	0.673158	0.00495275	-0.0610265	0.0209013	-0.0974672	0.276557	0.194134	0.337129	0.0179089	-0.0035532	-0.182877	0.0567126	0.130285	0.522427	0.557863	0.611312	0.945607	0.746163	-0.0909439	0.027982	0.100867	0.347551	0.208347	0.0593688	-0.292194	-0.200408
O43447	PPIH_HUMAN Peptidyl-prolyl cis-trans isomerase H OS=Homo sapiens GN=PPIH PE=1 SV=1	PPIH	0.584701	0.497657	0.312562	-0.0249381	0.235997	0.571891	-0.0140837	-0.326367	-0.614817	-0.0385089	0.0211931	-0.348058	-0.194002	-0.364876	-0.595765	-0.606548	-0.578725	-1.19653	-0.618905	0.145719	-0.0269847	-0.324563	0.526621	0.239296	0.21944	0.483275	-0.152675	0.352792	0.395871	0.427006	-0.886456	-0.711824	-0.372004	0.165136	0.339573	0.540621	0.40532	-0.520942	-0.44693	-0.443179	-0.355034	-0.483838	-0.0991001	-0.30052	-0.0699193	0.729069	-0.263171
O43464	HTRA2_HUMAN Serine protease HTRA2, mitochondrial OS=Homo sapiens GN=HTRA2 PE=1 SV=2	HTRA2	0.254979	0.499717	0.358965	0.163122	0.5686	0.891147	0.69014	0.206177	0.189985	0.339443	0.466235	-0.0170879	0.623376	-0.0992078	0.292627	0.305512	-0.0465752	-0.335461	-0.472475	-0.276663	-0.387279	-0.0399894	0.383781	0.993892	-0.347563	-0.187657	-0.14319	-0.0988647	-0.170642	-0.0786255	-0.0909476	-0.216978	-0.312215	-0.16959	-0.304964	-0.0337474	0.0916305	-0.231913	-0.303395	-0.400926	-0.299573	-0.343332	-0.137706	0.172227	-0.111819	-0.333451	-0.472373
O43488	ARK72_HUMAN Aflatoxin B1 aldehyde reductase member 2 OS=Homo sapiens GN=AKR7A2 PE=1 SV=3	AKR7A2	0.136945	-0.950921	-0.93662	-0.574245	-0.65022	0.604832	0.09394	-0.503071	-0.494512	-0.178159	-1.65988	-0.153245	-0.919369	0.201003	0.65635	-0.00770908	0.0443263	0.0111326	0.127793	-0.316905	-0.228462	-0.283002	1.24389	1.34483	-0.42377	-0.0427895	-0.598648	-0.494161	-0.289733	0.368996	0.159392	0.298998	-0.33411	-0.401767	-0.493899	-0.303763	-0.6573	-0.0615969	-0.187798	-0.187629	-0.177595	-0.22778	-1.05149	-0.648131	0.0319866	0.835577	0.525325
O43490	PROM1_HUMAN Prominin-1 OS=Homo sapiens GN=PROM1 PE=1 SV=1	PROM1	-2.79883	-2.28351	-1.53708	-2.1259	-0.468808	0.820425	-1.03126	-2.40838	-2.74901	-1.34548	-1.68655	-2.13174	-2.41633	-1.8413	-0.602967	-1.82947	-1.23169	-1.10155	-3.34479	-3.27874	-1.73735	-1.29407	-1.15574	-2.96395	-1.16564	-2.27246	-1.29601	-1.74981	-0.796787	-1.3313	-1.09298	-0.65136	-0.811424	-1.39165	-2.07538	-0.863626	-0.869818	-1.0456	-1.3117	-2.72381	-1.35685	-1.276	-2.77306	-2.5707	-0.48768	-0.978448	-2.18337
O43491	E41L2_HUMAN Band 4.1-like protein 2 OS=Homo sapiens GN=EPB41L2 PE=1 SV=1	EPB41L2	-0.922776	-0.915893	0.271909	0.771135	0.768338	2.09972	-1.12743	-1.00085	0.0153117	-0.653394	-0.689321	-0.390878	-0.780592	0.793386	0.828658	0.597933	0.530853	0.245587	0.669712	-0.238567	-0.37658	-0.468178	0.284683	-0.0218164	1.46798	1.33987	0.486446	0.431988	-0.184394	-0.484193	0.917532	0.508339	-0.687804	-0.572083	-0.251005	-1.10779	-1.20418	0.848353	0.302927	0.312177	-0.183147	-0.994824	-1.24825	-1.3646	-0.552147	-0.487194	-0.652238
O43493	TGON2_HUMAN Trans-Golgi network integral membrane protein 2 OS=Homo sapiens GN=TGOLN2 PE=1 SV=2	TGOLN2	0.406881	1.0993	-0.0481404	0.00202916	-0.0139185	-0.208968	-0.331878	-0.296063	-0.178823	0.059898	1.10033	0.44545	0.654934	0.254433	0.200531	0.386796	-0.304786	0.000849904	0.0641934	-0.699432	-1.13639	-0.629091	-0.476022	-0.390059	-0.355797	-0.810071	-0.195605	0.0235357	-0.219528	-0.608765	-0.135007	-0.57349	-0.265846	-0.106364	-0.0501218	-0.314438	0.1728	0.786847	0.832084	1.01359	0.087215	-0.496648	0.368865	0.487	-0.150768	-0.67276	0.418355
O43505	B4GA1_HUMAN Beta-1,4-glucuronyltransferase 1 OS=Homo sapiens GN=B4GAT1 PE=1 SV=1	B4GAT1	-0.55321	0.000184953	-0.168336	0.239751	-0.0352869	0.131875	0.277177	0.948346	1.06451	0.640166	-0.253419	-0.608101	-0.537578	0.329667	0.422251	0.303559	-0.00107071	-0.204482	-1.05193	-0.251255	-0.137608	-0.157428	0.26581	-0.287162	0.230873	0.120648	0.515529	0.556304	0.459562	0.295122	-0.223151	-0.56138	0.0707173	0.0670082	-0.0394885	-0.924081	-0.094016	0.0140012	-0.591595	0.458014	-0.0745005	-0.20089	-0.288745	0.342549	0.17615	-0.0054339	-0.855773
O43520	AT8B1_HUMAN Phospholipid-transporting ATPase IC OS=Homo sapiens GN=ATP8B1 PE=1 SV=3	ATP8B1	0.698743	0.975477	0.866283	0.600345	0.802361	-0.319449	-0.129422	-0.436756	-0.647138	-0.705655	-0.553783	-0.0781564	0.230215	0.0515999	-0.331417	-0.0473392	-0.516276	-0.712856	-0.673037	0.466811	0.0130429	0.200578	-1.36733	-0.811699	-0.755404	-1.00066	-1.48887	-0.848264	-1.11355	-1.33876	-0.337975	-0.595908	-0.0227343	-0.792088	-0.619023	-0.476871	-0.101723	-0.733746	-0.779378	-0.897661	-0.670219	0.20834	0.204076	0.252778	-0.158353	-0.416208	-0.0132601
O43521	B2L11_HUMAN Bcl-2-like protein 11 OS=Homo sapiens GN=BCL2L11 PE=1 SV=1	BCL2L11	-0.545837	0.0810532	0.463829	-0.226954	0.351191	-0.107267	-0.812139	-0.0996158	-0.93076	0.105274	-0.421294	-0.209092	-0.497457	0.0466123	0.417501	0.47365	-0.656345	-0.557654	-0.56458	-0.177347	-0.253864	-0.0366412	1.15469	0.848878	1.67949	1.55105	0.129463	-0.00679957	-0.638773	-0.801623	-0.275105	-0.229135	-0.202828	0.593995	0.347185	0.654923	0.40255	-0.466433	-0.672256	-0.746085	-0.844627	-0.624852	-0.613579	0.153837	-0.087714	-0.133988	-0.624873
O43524	FOXO3_HUMAN Forkhead box protein O3 OS=Homo sapiens GN=FOXO3 PE=1 SV=1	FOXO3	-1.17599	-0.860398	1.02248	0.289283	0.229689	-0.296983	0.0393065	-1.05236	-0.69136	-1.05188	-0.0513048	-0.343949	-0.177983	0.286832	0.388677	-0.242795	0.248383	0.138824	-0.0432105	-0.244739	-0.021627	0.0886975	0.157416	0.992474	0.138207	0.0609927	-0.0415871	0.0660604	-0.46815	-0.452057	-0.388719	-0.276646	0.121883	-0.315944	-0.658757	-0.393481	-0.828939	0.296805	-0.102545	-0.305672	-0.425719	-0.696796	-0.757088	0.13835	0.255146	0.530983	-0.114153
O43556	SGCE_HUMAN Epsilon-sarcoglycan OS=Homo sapiens GN=SGCE PE=1 SV=6	SGCE	-0.945756	-0.634539	-0.328495	-0.320443	0.29202	-0.385024	-0.624957	-0.69928	0.694181	0.289694	0.2214	0.218851	0.401257	1.39219	1.29535	1.59159	1.56747	1.30791	2.50843	-0.193021	-0.467153	-0.851687	-0.52461	-0.91008	-1.08151	-1.34283	-0.201934	0.403405	-0.414521	-0.748967	1.39784	0.443109	-0.213005	-0.704069	-0.158294	-1.38399	-0.766843	1.75482	1.11433	-1.02438	-1.08384	-1.42834	-1.68482	-1.68031	-0.489753	-0.101836	0.0150133
O43566	RGS14_HUMAN Regulator of G-protein signaling 14 OS=Homo sapiens GN=RGS14 PE=1 SV=4	RGS14	1.01925	0.181313	0.244567	0.324405	0.00504545	0.247737	1.16491	1.3827	1.46257	-0.0431886	0.540673	0.0934471	-0.248027	0.0320472	0.0548018	-0.335789	-0.434623	-0.127836	-0.68367	-0.168511	0.0424598	-0.147839	0.021695	-0.436327	-0.488731	-0.143799	-0.124885	0.400545	-0.620775	0.148233	0.492627	0.595303	0.0385951	0.178406	-0.295097	-0.497357	-0.101317	0.139083	-0.430471	0.562561	0.496092	0.541274	-0.129186	0.0877806	0.781005	0.0682878	0.233384
O43567	RNF13_HUMAN E3 ubiquitin-protein ligase RNF13 OS=Homo sapiens GN=RNF13 PE=1 SV=1	RNF13	0.244024	0.475358	0.533594	0.595118	0.63698	0.0881641	0.552072	-0.124315	-0.120861	-0.0837614	0.221417	0.140919	0.0903309	-0.37869	0.00987617	-0.0219784	-0.0946849	-0.534337	-0.0915344	0.112873	0.642288	-0.0553759	-0.563593	-0.802194	-0.75348	-0.575409	-0.492244	-0.161069	-0.430905	-0.633988	-0.486243	-0.825483	0.383284	-0.276339	-0.175131	0.0775076	0.249198	0.375632	0.140356	0.820943	0.132612	0.711737	0.52593	-0.0839259	0.312634	0.217979	0.100461
O43572	AKA10_HUMAN A-kinase anchor protein 10, mitochondrial OS=Homo sapiens GN=AKAP10 PE=1 SV=2	AKAP10	-0.00676578	-0.229214	0.160122	0.0284013	-0.224549	0.060696	-0.278325	0.0274811	0.412798	-0.149714	0.600157	0.202593	0.0993899	0.298364	0.29084	0.328576	0.171892	0.19506	0.167306	0.340032	0.13458	0.202094	-0.138044	-0.280849	-0.0186835	-0.0709482	0.201123	-0.248927	-0.155258	0.278634	0.103574	0.00474557	0.249326	-0.165488	-0.314913	-0.0419594	-0.0432297	0.149715	0.147452	0.223611	0.254622	-0.0383036	-0.104959	-0.0381941	0.422159	-0.220141	0.0315383
O43583	DENR_HUMAN Density-regulated protein OS=Homo sapiens GN=DENR PE=1 SV=2	DENR	-1.4017	-0.65773	0.218094	0.0124719	0.0358859	0.226824	-0.348064	-0.315232	-0.486757	-0.629895	-0.221906	-0.531236	-0.22944	-0.382774	-0.107334	-0.441618	-0.116815	-0.328781	-0.335997	-0.415481	-0.303491	-0.243241	0.371227	0.582261	0.190233	-0.550291	-0.0380469	0.0323369	0.167234	0.241443	-0.166419	-0.51977	-0.126732	-0.381989	-0.160571	0.0112035	-0.00643177	0.0432842	-0.252963	-0.0720517	-0.635192	-0.576034	-0.25848	-0.20116	-0.516239	-0.337895	-0.170737
O43586	PPIP1_HUMAN Proline-serine-threonine phosphatase-interacting protein 1 OS=Homo sapiens GN=PSTPIP1 PE=1 SV=1	PSTPIP1	0.615437	0.0626604	0.139252	0.57225	0.296776	0.575797	0.063117	0.0807585	1.54101	0.520486	2.18275	0.858321	0.857042	-0.0159912	-0.510322	0.359535	-0.0215307	0.556933	0.163112	-0.426948	0.42148	-0.902275	-0.184098	-0.384648	-1.15306	-0.258925	-0.618588	-0.915758	-1.24834	-0.36115	0.733082	1.20305	0.959298	0.0553542	-0.263084	-0.422122	-0.366486	1.03457	0.407827	1.81142	0.761997	1.04576	0.585117	-0.0979527	0.29885	0.710721	0.127482
O43592	XPOT_HUMAN Exportin-T OS=Homo sapiens GN=XPOT PE=1 SV=2	XPOT	-0.738341	-0.590411	0.310088	-0.0559465	0.287742	-0.697408	-0.132218	-0.00174836	0.137489	0.238437	0.044026	-0.183675	-0.492942	-0.44271	-0.228066	-0.0891168	-0.184716	-0.410709	-0.327871	-0.226103	-0.107685	-0.136943	0.761334	0.690937	0.309206	-0.00228987	0.135745	0.123149	0.326982	0.0109623	-0.427077	-0.271419	-0.0954931	-0.224667	0.0632457	0.0332224	0.13735	0.100096	-0.0203941	-0.21348	-0.123243	1.13953	1.92058	0.749133	-0.170655	0.720991	0.829707
O43598	DNPH1_HUMAN 2'-deoxynucleoside 5'-phosphate N-hydrolase 1 OS=Homo sapiens GN=DNPH1 PE=1 SV=1	DNPH1	0.591373	-0.280219	-0.535962	-0.502243	-0.633878	0.415283	0.221172	0.133056	-0.118684	-0.363384	-0.308925	0.046466	-0.192611	-0.0277827	0.142734	0.187422	-0.0429716	-0.284251	-0.478518	-0.384137	-0.0916547	-0.440582	0.751556	0.56016	0.566829	0.543587	0.053767	-0.105022	-0.466178	0.129345	0.176018	0.143492	0.563861	0.249848	0.0686463	0.428697	0.220976	-0.0414083	-0.0888056	0.0101019	-0.0365772	0.585323	0.0110866	0.58723	0.215723	1.29857	1.03574
O43609	SPY1_HUMAN Protein sprouty homolog 1 OS=Homo sapiens GN=SPRY1 PE=1 SV=2	SPRY1	0.00134895	0.912365	0.041345	-0.194752	0.628179	-0.827592	0.318982	-0.233069	-0.0705151	-0.0608776	1.75921	0.441993	0.934693	-0.196094	-0.132165	0.114025	-0.166159	0.165246	0.0217995	1.93154	0.935089	1.34983	-0.832311	-0.183479	-0.60758	-0.200748	-0.169263	-0.600785	-0.896498	-0.268893	-0.263518	-0.0924701	-0.402322	-0.094946	-0.205218	-0.200367	0.455217	-0.748771	-0.0358935	0.00289913	-0.0207129	-0.764133	0.290525	-0.15598	-0.322674	-0.431839	-0.0493629
O43615	TIM44_HUMAN Mitochondrial import inner membrane translocase subunit TIM44 OS=Homo sapiens GN=TIMM44 PE=1 SV=2	TIMM44	-0.64631	-0.346985	0.922509	0.631356	0.736005	0.614752	-0.621303	-0.4443	-0.434805	-0.793228	-0.373557	-0.412571	-0.217543	-0.124483	-0.303946	-0.129228	-0.389925	-0.814416	-0.679069	-0.362571	-0.362827	-0.276536	0.276006	0.864418	0.0662813	0.259231	0.0697357	0.0656731	0.0329659	0.035822	-0.642689	-0.741469	-0.393281	-0.706899	-0.516599	-0.54841	-0.630434	-0.585603	-0.480046	-0.540645	-0.469294	-0.509504	-0.289019	-0.533908	-0.421936	-0.425361	-0.431782
O43617	TPPC3_HUMAN Trafficking protein particle complex subunit 3 OS=Homo sapiens GN=TRAPPC3 PE=1 SV=1	TRAPPC3	0.0376595	0.00798358	0.0729107	0.221404	-0.462312	-0.328528	0.36834	0.454228	0.359256	0.271468	0.728093	0.13828	0.527834	-0.0214635	-0.331914	-0.196385	0.106008	-0.17339	0.152857	-0.15404	-0.33344	-0.164813	0.682008	0.555813	-0.192053	-0.44653	-0.103765	-0.0733449	0.167242	-0.049709	0.396151	-0.234407	-0.183714	-0.143771	0.0850422	-0.0752197	0.0923108	0.310868	0.276196	0.317909	0.353486	-0.0120196	0.158243	0.189789	0.110724	-0.0837584	-0.299241
O43633	CHM2A_HUMAN Charged multivesicular body protein 2a OS=Homo sapiens GN=CHMP2A PE=1 SV=1	CHMP2A	0.162415	0.433674	0.112976	0.0503182	-0.173576	-0.098784	1.1587	0.350186	0.67446	1.05535	0.219535	0.368116	0.25908	0.108931	-0.0703817	-0.0357975	-0.116001	-0.125026	-0.167985	-0.588915	-0.67231	-0.690076	0.135791	0.0639576	-0.225785	0.271367	-0.437617	-0.212173	-0.0358112	-0.0617449	-0.118064	0.0461036	0.380452	0.596184	0.450339	0.352712	0.674351	0.142584	0.319262	0.226584	0.170134	0.105895	0.448501	0.0471429	-0.0655401	-0.0633966	0.565899
O43639	NCK2_HUMAN Cytoplasmic protein NCK2 OS=Homo sapiens GN=NCK2 PE=1 SV=2	NCK2	-0.37136	-0.257398	0.305702	-0.108014	-0.0860233	0.0356377	-0.241982	-0.543204	-0.77193	-0.773497	-1.01577	-0.982251	-0.510868	0.280966	0.04076	0.0729085	-0.406934	-0.193062	0.744578	-0.182718	0.344364	-0.0898365	0.206348	0.62296	-0.03569	0.256426	0.714891	0.546844	0.383333	0.165926	0.0183412	-0.125169	-0.400294	0.00759857	0.458392	0.139437	0.334337	0.329855	-0.0306286	-0.758799	-0.828635	-0.347515	-0.296946	-0.37434	-0.304517	-0.520736	-0.29127
O43657	TSN6_HUMAN Tetraspanin-6 OS=Homo sapiens GN=TSPAN6 PE=1 SV=1	TSPAN6	-0.26734	0.0457056	0.822414	0.357506	0.523364	-0.141621	-1.04216	-0.858348	-0.850449	-0.571084	-0.510465	-0.148646	-0.254164	0.52879	0.195473	0.236418	-0.26269	-0.656892	-0.214462	0.412578	0.697061	0.393067	1.25531	0.939617	0.389557	0.0176343	-0.702581	-0.388492	-0.909021	-0.129038	0.0930881	-1.79853	-0.419657	0.244102	0.476006	0.455145	0.768462	-0.729044	-0.588603	-0.300786	-1.12262	-1.53786	-1.24005	0.458775	-1.08796	-0.773975	-0.939141
O43660	PLRG1_HUMAN Pleiotropic regulator 1 OS=Homo sapiens GN=PLRG1 PE=1 SV=1	PLRG1	-0.392573	0.165434	0.338373	-0.0239514	0.102255	0.194346	-0.5938	-0.291273	-0.0466187	-0.232102	-0.263118	-0.447435	-0.160819	0.0938115	-0.00595731	-0.218562	-0.503407	-0.86856	-0.684098	-0.543973	-0.0422749	0.166864	0.123322	0.221729	0.212095	0.0460675	0.343173	0.342562	0.470878	-0.0861695	-0.41988	-1.01177	-0.0674005	0.0128482	0.0887563	0.480383	0.223175	-0.313221	-0.351553	-0.3346	-0.509197	-0.671537	-0.209683	0.266576	-0.00784663	-0.773166	-0.549756
O43663	PRC1_HUMAN Protein regulator of cytokinesis 1 OS=Homo sapiens GN=PRC1 PE=1 SV=2	PRC1	0.705604	0.647978	-0.433833	-0.244493	-0.438492	-0.617688	0.638571	0.135453	0.271997	1.12475	0.465284	-0.132658	0.0362648	0.162733	-0.0661369	-0.258749	-0.504543	-0.599393	-0.564611	-0.146038	-0.437078	-0.0167695	0.246287	0.145543	0.957175	0.806127	0.298023	0.226415	0.412495	0.192354	-0.219971	-0.83014	0.320986	0.824587	0.651362	0.794798	1.02698	-0.193293	-0.078361	0.615147	0.100455	-0.0595869	0.733914	0.9203	-0.275485	-0.00938231	-0.267895
O43665	RGS10_HUMAN Regulator of G-protein signaling 10 OS=Homo sapiens GN=RGS10 PE=1 SV=2	RGS10	-0.409356	-0.398428	-0.415735	-0.618331	-1.15361	-0.176416	-0.301458	0.256771	0.059834	-0.237075	1.73076	0.26326	0.430031	-0.278912	-0.320374	-0.130001	-0.629371	-0.974502	-0.396313	-0.0055187	-0.421765	-0.958387	0.99849	0.426362	1.49613	1.18644	-1.04184	-0.313873	0.473953	-0.048516	-0.433019	-0.159927	-1.20319	-0.31319	-0.0426082	-0.772838	-0.742622	-0.0491187	-0.3784	0.49225	0.367527	-0.696775	-0.199021	-0.0933603	0.025117	-0.782247	-0.401629
O43670	ZN207_HUMAN BUB3-interacting and GLEBS motif-containing protein ZNF207 OS=Homo sapiens GN=ZNF207 PE=1 SV=1	ZNF207	-0.588605	-0.367809	-0.0776334	-0.0536992	0.031542	0.0771468	-0.559785	-0.174228	0.0143798	-0.0672342	-0.372363	-0.518921	-0.489925	0.29504	0.304657	0.262226	-0.269747	0.165575	-0.497739	-0.329024	-0.0746732	-0.0485523	0.126336	0.299022	0.0805421	0.262472	0.262245	0.210387	0.373601	0.159159	-0.32181	0.0667524	-0.0946922	0.126555	0.0168358	0.181113	0.0540024	0.242272	-0.149328	-0.24286	-0.34701	-0.503835	-0.170227	0.0913166	-0.0812468	-0.198352	-0.202618
O43674	NDUB5_HUMAN NADH dehydrogenase [ubiquinone] 1 beta subcomplex subunit 5, mitochondrial OS=Homo sapiens GN=NDUFB5 PE=1 SV=1	NDUFB5	0.431038	0.906755	-0.360211	-0.737165	-1.037	-0.573479	0.715224	1.44364	1.85167	2.41891	0.146483	0.157823	-0.0287904	0.333337	0.146547	0.32597	-0.124593	-0.0484251	-0.520131	-0.19172	-0.435988	-0.618512	-0.901451	-1.04941	0.0547529	-0.198142	-0.743606	-0.425598	-0.334979	-0.805291	0.360862	-0.0744326	0.116807	0.267795	0.21016	0.248745	0.12152	0.228856	0.0344892	0.375961	-0.0525021	0.359106	0.292402	-0.0476086	-0.30289	-0.198947	-0.0614206
O43676	NDUB3_HUMAN NADH dehydrogenase [ubiquinone] 1 beta subcomplex subunit 3 OS=Homo sapiens GN=NDUFB3 PE=1 SV=3	NDUFB3	0.606903	1.36119	0.00814424	-0.0687485	-1.06795	-0.64937	1.25178	1.31886	0.923234	1.83661	0.825759	0.269852	0.121251	-0.0434324	-0.274955	-0.220631	-0.39676	-0.32079	-0.049243	-0.110517	0.0216605	-0.923485	-0.669188	-1.45727	-0.373443	0.108974	-0.674938	-0.653857	-0.316059	-0.790214	-0.0106006	-0.101129	0.311491	0.346818	0.136666	0.513408	0.44108	0.588594	0.232834	0.311919	0.493676	0.450009	0.475177	-0.728475	-0.553658	-0.11084	-0.295973
O43678	NDUA2_HUMAN NADH dehydrogenase [ubiquinone] 1 alpha subcomplex subunit 2 OS=Homo sapiens GN=NDUFA2 PE=1 SV=3	NDUFA2	0.0846269	0.556237	-0.0291733	-0.286621	-0.630781	-0.3781	1.22862	1.14387	0.505986	1.09719	0.0259135	-0.19246	-0.174207	-0.230585	-0.369484	-0.307296	-0.441185	-0.399143	-0.541657	-0.23528	-0.166325	-0.722903	-0.824311	-0.899422	-0.250127	-0.0963837	-0.875777	-0.461891	-0.650662	-0.753938	0.188851	-0.280114	0.231067	0.0106795	0.115356	0.115294	0.175639	0.0671502	0.0567559	0.0380785	-0.116387	0.038507	0.0355264	-0.607768	-0.362566	-0.71062	-0.418366
O43681	ASNA_HUMAN ATPase ASNA1 OS=Homo sapiens GN=ASNA1 PE=1 SV=2	ASNA1	-0.311767	-0.456959	-0.0376672	0.0789207	-0.0523619	0.212904	0.874259	0.789385	0.196401	0.523313	0.1623	-0.0703129	0.227865	-0.335204	-0.136164	-0.240141	0.0332746	-0.179831	-0.149343	0.273956	1.04143	0.316646	-0.176279	-0.0508729	-0.927426	-0.651233	-0.640109	-0.395328	-0.509554	-0.290459	-0.197057	-0.0896133	-0.0323549	-0.189566	-0.133664	0.0353116	0.0459118	-0.178491	-0.396214	-0.0783007	-0.11699	0.164181	0.0185465	0.413472	-0.0526992	0.144839	-0.134396
O43684	BUB3_HUMAN Mitotic checkpoint protein BUB3 OS=Homo sapiens GN=BUB3 PE=1 SV=1	BUB3	-0.259116	0.296234	-0.108894	-0.185596	-0.342457	0.100706	-0.191156	-0.412893	-0.0331448	0.265085	-0.176311	-0.226767	-0.22407	-0.0573565	-0.0148961	-0.216179	-0.562657	-0.696835	-0.744336	-0.422607	-0.189785	-0.016329	0.0733029	0.184341	0.377407	0.475297	0.489375	0.472143	0.474643	0.231739	-0.59697	-0.401715	-0.0633607	-0.0603594	-0.340487	0.159148	0.325048	-0.242767	-0.605957	-0.351479	-0.589811	-0.293637	-0.23537	0.1292	-0.0338179	0.095525	-0.253931
O43688	PLPP2_HUMAN Phospholipid phosphatase 2 OS=Homo sapiens GN=PLPP2 PE=1 SV=1	PLPP2	-0.727694	-0.0737202	-0.0499804	0.425909	-0.0752563	0.57038	0.0157984	-0.176941	-0.756113	-0.74434	0.282209	-0.378647	0.0296513	0.715551	0.832078	0.24108	0.293213	0.310867	0.656395	0.077125	0.546952	0.133648	0.425075	0.225812	-0.092342	-1.46657	-0.264922	-0.424961	-1.23708	-2.46767	0.464607	-0.0876073	0.147607	-0.164659	-0.269358	-0.981953	-0.253046	-0.294131	-0.515648	-1.45252	-1.60541	0.254129	-0.203545	-0.233057	0.344223	0.2842	0.746821
O43707	ACTN4_HUMAN Alpha-actinin-4 OS=Homo sapiens GN=ACTN4 PE=1 SV=2	ACTN4	-0.566399	-0.541007	0.960787	0.266116	0.505173	0.689438	-0.757055	-0.683743	-0.444124	-0.619173	0.185296	-0.216233	0.0857872	-0.208552	-0.365466	-0.170263	0.248565	-0.0973306	0.435941	0.226662	0.087129	-0.0499208	0.520674	0.359815	0.731049	0.718829	-0.0429647	-0.26858	0.0316309	-0.16292	0.00902949	-0.580568	-0.288846	0.073416	0.0581475	-0.0450084	0.12796	0.15255	0.112409	-0.303202	-0.509435	-0.6956	-0.399514	-0.349984	-0.246306	-0.673629	-0.217288
O43708	MAAI_HUMAN Maleylacetoacetate isomerase OS=Homo sapiens GN=GSTZ1 PE=1 SV=3	GSTZ1	0.625465	-0.34594	-1.11004	-0.836303	-1.20671	0.832792	-0.190615	-0.810841	0.749791	-0.157513	-0.337812	0.452238	-0.0411636	-0.362564	-0.649318	0.199123	0.0752452	-0.0136049	-0.0490433	1.4209	0.580546	0.0390502	-0.352963	0.125141	-0.138598	0.221296	-0.0342207	-0.395665	0.17035	0.411524	0.423478	0.187847	0.474884	0.737009	0.132651	1.08477	0.341608	0.26509	0.151964	-0.917252	-0.393313	1.71546	0.459382	-0.474136	-0.387664	0.156397	0.929132
O43709	BUD23_HUMAN Probable 18S rRNA (guanine-N(7))-methyltransferase OS=Homo sapiens GN=BUD23 PE=1 SV=2	BUD23	-0.0750581	0.793102	0.670076	0.187469	0.757802	1.33205	-0.773126	-0.424093	-0.234462	-0.0946075	0.674164	-0.156541	0.597301	-0.528348	-0.533328	-0.293057	-0.7854	-1.34967	-1.12728	-0.06943	-0.125319	0.434583	-0.158353	-0.0853817	-0.293967	-0.362716	-0.212632	-0.0860407	-0.401264	-0.378755	-0.926765	-1.3508	-0.513656	-0.795165	-0.550167	-0.911442	-0.487329	-1.05281	-1.23526	-0.446288	-0.843074	-0.571722	-0.0406444	0.0863954	-0.00243756	-1.04937	-0.640378
O43716	GATC_HUMAN Glutamyl-tRNA(Gln) amidotransferase subunit C, mitochondrial OS=Homo sapiens GN=GATC PE=1 SV=1	GATC	0.134785	-0.553966	-0.604555	-0.571193	-0.589783	-0.300615	-0.520462	-0.14388	-0.150857	-0.430429	-0.592683	-0.454594	-0.282583	-0.343239	-0.421752	-0.202508	-0.438971	-0.254703	-0.360543	-0.00635982	-0.0469416	0.0903764	0.405926	1.33807	1.72476	1.16062	1.22407	1.48569	0.797655	0.637418	-0.200438	-0.50483	-0.0117437	-0.576805	-0.504903	-0.687729	-1.0215	-0.274022	-0.781979	-0.356796	0.128615	-0.469483	-0.469378	-0.245322	-0.452593	-0.453697	-0.464591
O43719	HTSF1_HUMAN HIV Tat-specific factor 1 OS=Homo sapiens GN=HTATSF1 PE=1 SV=1	HTATSF1	-0.934405	-0.482822	1.39132	0.372221	0.904231	-1.09034	-0.295064	-0.324221	-0.345605	-0.190334	-0.746967	-0.922336	-0.105885	-0.338722	-0.421129	-0.225743	-0.378742	-0.876187	-0.647485	-0.196761	-0.398452	-0.211497	-0.323286	-0.359689	-0.295985	-0.505024	-0.337636	-0.437501	-0.164746	-0.336545	-0.53596	-0.835156	-0.390638	-0.544654	-0.366042	-0.210332	-0.325945	-0.624272	-0.735888	0.251512	-0.619155	-0.0774674	0.0674765	0.0528146	-0.589544	-0.611444	0.0254643
O43731	ERD23_HUMAN ER lumen protein-retaining receptor 3 OS=Homo sapiens GN=KDELR3 PE=2 SV=1	KDELR3	-0.595545	0.00754751	-0.110054	0.953101	0.673931	-1.61624	0.868939	-0.0236488	1.04045	1.73411	0.231748	1.06469	0.0590143	0.490981	-0.397148	0.377544	0.453803	0.0622087	2.07749	-0.00540343	-0.541634	-0.628831	-1.1389	0.370115	-0.33594	-0.83302	0.0335927	-0.109664	-0.581845	-0.779858	0.656066	0.895686	-0.103841	-0.914217	0.80534	-0.885938	0.144775	3.23851	3.2485	2.04605	1.85318	0.0754883	-0.0857358	0.111505	0.0585745	0.0859126	-0.082264
O43734	CIKS_HUMAN Adapter protein CIKS OS=Homo sapiens GN=TRAF3IP2 PE=1 SV=3	TRAF3IP2	-0.0220085	-0.000493287	0.3948	0.596954	0.360375	0.462759	0.0198827	0.00887193	-0.291644	0.0652129	-0.321512	-0.194494	-0.156354	-0.226517	0.316465	0.32082	0.0247296	0.450534	-0.177276	0.610637	0.215011	0.246653	0.593767	0.0249284	0.305302	0.326499	0.724041	0.267018	0.790289	-0.658026	-0.355675	-0.929208	-0.304363	-0.388009	0.132898	0.0230146	-0.20455	-1.00923	-0.695304	-1.05795	-0.573566	-0.760758	0.0231021	0.0678185	-0.0703412	0.268923	-0.880003
O43739	CYH3_HUMAN Cytohesin-3 OS=Homo sapiens GN=CYTH3 PE=1 SV=2	CYTH3	-0.68632	-0.715485	0.372802	0.282938	0.178027	0.00173744	0.0936171	0.0118393	-0.0359431	-0.49372	-0.295507	0.294083	0.117621	-0.0444247	0.0829561	-0.143798	0.200911	0.190534	0.727581	-0.753304	-0.345285	-0.41143	0.119381	-0.148695	-0.165294	-0.451195	0.28807	0.23347	0.0715076	0.444526	-0.000912266	0.250231	-0.140107	-0.209712	0.0601834	-0.43431	-0.408398	-0.204168	-0.194326	0.0818118	-0.252483	-0.236996	-0.541419	-0.601284	-0.267664	-0.437908	-0.657999
O43741	AAKB2_HUMAN 5'-AMP-activated protein kinase subunit beta-2 OS=Homo sapiens GN=PRKAB2 PE=1 SV=1	PRKAB2	-1.02299	-1.80421	-0.0161894	-0.959773	-0.101335	-0.260231	1.20781	0.885016	-0.548153	0.143142	-1.08301	-1.17404	-1.04801	-0.578054	-0.0226213	0.0899622	0.255867	0.145348	0.812495	-1.81689	-0.430859	-0.360354	-0.0653764	0.0805834	-0.601198	-0.753005	0.216391	0.480409	0.0900021	0.0095034	-0.0934974	0.157827	-0.0890317	-0.317795	0.0327509	0.00747849	0.0373873	1.21288	0.780748	-0.92261	-0.505647	-0.318248	-0.328814	-0.425513	-0.452828	-0.255821	-0.078735
O43747	AP1G1_HUMAN AP-1 complex subunit gamma-1 OS=Homo sapiens GN=AP1G1 PE=1 SV=5	AP1G1	-0.133846	0.0763058	0.368373	0.348901	0.224922	-0.229243	0.330186	0.392834	0.400209	0.424414	-0.139747	-0.237482	-0.139523	0.091123	0.0882811	0.0329955	-0.141	-0.247396	0.0839236	-0.216802	0.0830373	-0.09753	-0.415345	-0.375637	-0.55913	-0.517678	-0.583949	-0.276294	-0.250522	-0.370694	-0.176868	-0.188074	0.033746	-0.346357	-0.127355	-0.0754564	-0.240517	0.18841	0.121106	0.523752	0.201461	0.0176999	0.305487	0.235727	-0.195038	-0.248125	-0.0559715
O43752	STX6_HUMAN Syntaxin-6 OS=Homo sapiens GN=STX6 PE=1 SV=1	STX6	0.0269017	0.0864306	0.0863309	-0.00162724	-0.101058	0.42105	0.0756682	0.00256901	0.145431	-0.207929	0.755127	0.680773	0.464243	-0.0264983	-0.109298	0.19159	-0.031371	-0.188494	-0.0736495	0.0739037	-0.470652	-0.0469758	-0.359978	-0.298355	0.00523386	-0.460474	0.0666328	0.229613	0.192538	-0.0741656	-0.42299	-0.197544	0.244759	-0.0700334	-0.0123563	-0.152243	-0.00126939	-0.0133003	-0.180876	0.46922	-0.00440194	0.143073	0.542082	0.711539	0.104904	0.0424045	0.035657
O43760	SNG2_HUMAN Synaptogyrin-2 OS=Homo sapiens GN=SYNGR2 PE=1 SV=1	SYNGR2	0.194458	0.143376	-0.257584	-0.234349	-0.620528	-0.0788025	0.597536	0.758824	0.618443	0.738952	1.49668	2.19513	1.06551	-0.408331	-0.83804	-0.630858	-0.346214	-0.575882	-1.02747	0.332387	-0.173273	-0.151302	-0.805872	-1.26653	-0.754206	-1.48111	-1.09705	-1.15609	-1.52995	-1.37334	-0.661104	-0.832769	-0.266952	-0.298135	-0.123975	-0.732853	-0.397672	-1.09705	-0.741167	0.346548	0.213802	0.391002	0.925653	1.19032	-0.675337	-0.127424	-0.226385
O43765	SGTA_HUMAN Small glutamine-rich tetratricopeptide repeat-containing protein alpha OS=Homo sapiens GN=SGTA PE=1 SV=1	SGTA	-0.738165	-0.408881	0.169293	-0.353662	-0.237094	-0.315548	-0.581523	-0.509814	-0.756162	-0.886459	-0.986905	-0.83583	-0.924252	-0.711988	-0.349091	-0.259325	-0.394021	-0.700991	-0.429507	-0.430223	0.655718	0.165006	0.475793	0.448823	0.318391	-0.426402	0.477531	0.203004	0.953799	0.776567	-0.720816	-0.75109	-0.730854	-0.699575	-0.77583	-0.58091	-0.598541	-0.679161	-0.483812	-0.328182	-0.317673	-1.21204	-1.1516	-0.804296	-0.460756	-0.588167	-0.516494
O43768	ENSA_HUMAN Alpha-endosulfine OS=Homo sapiens GN=ENSA PE=1 SV=1	ENSA	-0.221001	-0.137273	0.450891	-0.663517	-0.17918	-0.555166	-0.601836	-1.38177	-1.17319	-1.90823	-0.549746	-0.426064	-0.56289	-0.172923	-1.42871	-0.50248	0.0923219	-0.9511	-0.143092	-0.189129	0.326663	-0.262586	-0.500219	-0.341916	-0.0278399	-0.107916	0.324446	-0.331562	0.378895	0.310886	0.168728	-0.385381	-0.636403	-0.6111	-0.756139	-0.280502	-0.752062	-0.26308	-0.996581	-0.457596	-0.00760143	-0.989315	-0.364806	0.50671	0.148043	-0.981812	-0.597612
O43772	MCAT_HUMAN Mitochondrial carnitine/acylcarnitine carrier protein OS=Homo sapiens GN=SLC25A20 PE=1 SV=1	SLC25A20	0.116971	0.523226	1.16021	1.01859	0.889006	0.382812	0.521057	0.566734	0.997879	0.568618	-0.195671	-0.295764	-0.181177	-0.0559467	-0.367744	-0.0316239	-0.317122	-0.139032	-0.756468	-0.132506	0.402969	0.402066	0.485917	0.783518	-0.893444	-0.934619	-1.53709	-1.24678	-1.02443	-1.06806	0.318016	0.286505	-0.0737202	-1.12922	-1.11073	-0.911052	-0.760726	-0.0810269	-0.264481	0.152054	0.0260806	-0.150713	0.0801884	0.768109	-0.646965	-0.131394	-0.491702
O43776	SYNC_HUMAN Asparagine--tRNA ligase, cytoplasmic OS=Homo sapiens GN=NARS PE=1 SV=1	NARS	-0.415218	-0.808704	1.07155	0.431175	0.803917	0.419467	-0.503036	-0.471138	-0.753714	-0.607512	-0.730699	-0.175853	-0.155171	-0.119561	-0.10962	-0.172909	0.0401083	-0.170661	0.490867	1.24405	0.988671	1.72634	0.230932	0.112213	-0.983211	-0.74766	-1.08638	-0.94209	-1.06065	-0.804044	-0.365388	-0.35689	-0.428446	-0.727391	-0.736171	-0.283967	-0.59165	-0.361877	-0.235393	-0.689636	-0.357314	0.0557701	-0.362188	-0.438886	-0.229043	0.192971	0.0168875
O43795	MYO1B_HUMAN Unconventional myosin-Ib OS=Homo sapiens GN=MYO1B PE=1 SV=3	MYO1B	-0.210547	0.498546	-0.986304	-0.502583	-0.914334	-0.612454	-1.22551	-0.808388	0.0862011	-0.44686	-0.303457	-0.371873	-0.447244	0.346463	0.192563	0.29384	0.295736	0.554373	1.5611	-0.237974	0.0401365	1.18334	0.502141	-0.0605441	0.166627	-0.309152	0.0572387	-0.0156369	0.344403	0.282684	0.227452	0.127432	0.735135	0.801651	0.968281	1.2481	2.0201	1.50924	1.27359	-0.517718	-0.171274	1.09666	2.22011	0.156446	0.391516	0.198125	0.957777
O43805	SSNA1_HUMAN Sjoegren syndrome nuclear autoantigen 1 OS=Homo sapiens GN=SSNA1 PE=1 SV=2	SSNA1	-0.278856	0.685867	-0.327082	-0.597187	-0.43846	-0.363505	0.733811	-1.16971	-0.245666	0.0587585	-0.0804899	-0.131539	-0.64082	-0.446523	-0.704352	-0.566952	-1.33846	-0.808498	0.0073246	-1.19463	-1.13669	-1.55532	0.0644683	-0.258654	0.225861	0.0725839	0.643989	1.09114	1.14234	0.516417	-0.329722	-0.493441	-0.589267	0.113465	0.824046	-0.178924	0.188185	-0.252779	-0.137945	-0.1405	-0.336616	-1.12642	-0.373458	-0.765813	-0.304105	-0.710153	-0.19461
O43808	PM34_HUMAN Peroxisomal membrane protein PMP34 OS=Homo sapiens GN=SLC25A17 PE=1 SV=1	SLC25A17	0.0473264	-0.569248	-0.548173	0.480856	-0.142397	-1.14563	0.0897174	0.108719	-0.407878	0.35092	-0.260316	0.809315	-1.11801	-0.605122	-0.387917	0.792768	-0.280002	-0.187444	-0.335942	-0.894784	0.839234	-1.56256	0.382717	-0.271375	-0.0723925	-0.268266	0.0963387	-0.274026	0.175397	-0.566307	0.633316	-0.590507	-0.986618	-0.684928	-0.667378	-0.96648	0.918044	-0.596981	-0.250516	-0.399977	-0.412152	1.09193	0.816125	-0.13739	-0.71682	0.17881	0.129528
O43809	CPSF5_HUMAN Cleavage and polyadenylation specificity factor subunit 5 OS=Homo sapiens GN=NUDT21 PE=1 SV=1	NUDT21	-0.0229696	-0.137657	0.283033	0.272734	0.298977	-0.0832986	-0.247001	-0.598869	-0.18099	-0.0435291	-0.816929	-0.725078	-0.933069	-0.504584	-0.24331	-0.493709	-0.677109	-0.131976	-0.788453	-0.617129	-0.0892977	-0.144817	0.308691	-0.102794	-0.465222	0.0769207	0.151003	0.164474	0.568368	0.15209	-0.996977	-0.345447	-0.318729	0.30757	0.42355	1.2143	0.428447	0.0756406	-0.340868	-0.519712	-0.366462	-0.365451	-0.695805	-0.0885673	-0.49083	0.247096	-0.595669
O43813	LANC1_HUMAN LanC-like protein 1 OS=Homo sapiens GN=LANCL1 PE=1 SV=1	LANCL1	-0.487191	-0.325625	0.0825104	-0.363118	0.0119118	1.1921	-0.171941	-0.395273	-0.687787	-0.484463	-0.884864	-0.749276	-0.906652	0.378202	0.181846	0.292257	0.180185	-0.407062	0.128341	-0.00442668	-0.135494	0.359512	0.406861	0.545257	0.973493	1.09831	0.0703829	-0.0680007	-0.152431	-0.330863	-0.0910626	-0.265646	-0.753639	-0.726613	-0.605423	-0.862558	-0.924459	-0.201873	-0.513922	-0.221123	-0.796124	-0.487924	-0.338836	0.0889889	-0.23153	0.189329	0.2393
O43815	STRN_HUMAN Striatin OS=Homo sapiens GN=STRN PE=1 SV=4	STRN	-0.0176308	0.115965	0.225834	-0.126698	-0.262988	-0.111944	0.287055	0.266846	0.232732	0.294979	0.0168373	0.087553	0.284974	0.0459266	-0.140953	-0.0793296	-0.046901	0.151164	0.169355	0.147589	0.0386453	0.239976	-0.346437	-0.507889	-0.00533235	-0.124878	0.39206	0.461776	0.253476	0.13263	-0.119299	0.0126009	-0.0394306	-0.368526	-0.615159	-0.760121	-0.628634	0.105793	-0.0418288	0.229193	-0.0739762	0.0636806	0.381321	-0.295701	0.0770638	0.115633	0.143942
O43818	U3IP2_HUMAN U3 small nucleolar RNA-interacting protein 2 OS=Homo sapiens GN=RRP9 PE=1 SV=1	RRP9	-0.503998	0.287879	0.334812	0.406451	0.130711	0.408876	-0.746129	-0.781334	-0.241697	0.117215	0.205234	-0.068059	0.114502	0.082784	0.0999101	-0.00531213	-0.3869	-0.60572	-0.460483	0.272588	0.151238	0.198489	0.350369	0.483334	0.234272	-0.0693132	-0.136777	-0.180513	-0.309993	-0.219789	-0.540112	-0.978195	-0.503918	-0.400831	-0.670702	-0.853176	-0.361821	-0.709959	-0.751763	-0.547582	-0.815093	-0.212517	0.241602	0.13005	0.0292345	0.0724954	-0.244083
O43819	SCO2_HUMAN Protein SCO2 homolog, mitochondrial OS=Homo sapiens GN=SCO2 PE=1 SV=3	SCO2	0.51006	0.563124	0.486127	0.560953	0.102662	0.56426	1.074	0.795978	0.779967	1.27377	0.728921	0.362806	0.360812	0.367147	-0.0201981	0.364792	0.104383	-0.0475994	-0.000916753	-0.530115	-0.341972	-0.542328	-0.754846	-0.172173	-0.894524	-0.91581	-1.29024	-0.742095	-0.656629	-1.2099	0.0121843	-0.161689	0.163252	0.225898	0.211297	-0.105868	0.195362	0.315714	0.181936	-0.278753	-0.368567	0.0893283	0.451662	0.13792	-0.0355158	-0.163917	-0.134631
O43822	CU002_HUMAN Protein C21orf2 OS=Homo sapiens GN=C21orf2 PE=1 SV=1	C21orf2	-0.144005	-0.012678	-0.540905	0.325233	-0.086571	0.0866091	-0.515082	-1.21527	-0.057124	0.248236	0.512856	0.352763	0.289129	0.112867	0.101399	1.31331	0.626136	0.400158	0.236231	-0.00479587	-0.0122904	-0.258222	0.724073	0.410938	0.35216	0.0393375	-0.0269031	-0.502496	-0.136507	-0.340693	-0.0797082	-0.210234	-0.335605	0.282831	-0.163786	-0.355526	0.0838766	0.332541	0.195635	-0.424768	-0.108976	-0.270548	-0.849002	-1.01995	0.298558	-0.52341	0.137069
O43823	AKAP8_HUMAN A-kinase anchor protein 8 OS=Homo sapiens GN=AKAP8 PE=1 SV=1	AKAP8	-0.632449	-0.0440982	-0.281388	-0.44938	-0.765816	-0.209191	-0.328547	-0.344956	-0.140004	0.00383898	-0.395305	-0.292534	-0.307769	-0.0861038	-0.312917	-0.0787389	-0.564432	-0.265956	-0.400541	-0.246894	0.229754	0.32741	0.121921	-0.173034	0.284508	0.595771	1.02211	0.537066	0.815553	0.568232	-0.647799	-0.364081	-0.0631706	0.140767	-0.0163079	0.296369	0.184558	-0.273113	-0.432615	-0.463863	-0.491849	0.106157	0.303807	-0.0795952	-0.138733	-0.442525	-0.0940471
O43824	GTPB6_HUMAN Putative GTP-binding protein 6 OS=Homo sapiens GN=GTPBP6 PE=2 SV=3	GTPBP6	0.977388	1.16743	-0.583279	-0.489773	-0.71789	0.196671	0.631713	0.57336	-0.247716	1.10985	-0.151562	-0.164296	-0.253908	0.18539	-0.0997232	0.0408476	-0.481388	-0.335978	-0.000348974	-0.39083	-0.432443	-0.291309	-0.235444	0.35995	0.649702	0.532744	-0.500825	-0.134498	-0.470273	-0.197071	-0.00338215	-0.117556	0.527839	0.955423	1.05387	0.866771	0.319515	0.140077	0.0801209	-0.124106	-0.487548	-0.0218664	-0.103894	-0.0532499	0.0865923	-0.447213	-0.247455
O43826	G6PT1_HUMAN Glucose-6-phosphate exchanger SLC37A4 OS=Homo sapiens GN=SLC37A4 PE=1 SV=1	SLC37A4	0.163387	0.266064	-0.565515	-0.278159	-0.79773	0.614716	0.610413	0.637581	-0.248178	0.255813	-0.350055	-0.328015	0.157123	-0.341716	0.237122	-0.228153	-0.673061	-0.425672	-0.58178	-1.62632	-0.909409	-0.565546	0.477899	0.471259	0.229771	0.466278	-0.0823114	-0.129007	0.389376	0.0400019	-0.367059	0.0544004	0.28889	0.460276	0.33622	0.998042	1.13639	0.000339377	-0.229567	0.14863	-0.173497	0.0479857	-0.449376	-0.239751	-0.634055	-0.261936	-0.119556
O43829	ZBT14_HUMAN Zinc finger and BTB domain-containing protein 14 OS=Homo sapiens GN=ZBTB14 PE=1 SV=2	ZBTB14	-0.242284	0.153591	0.187593	-0.0523186	0.00240824	-0.225264	0.17703	-0.35047	-0.509018	-0.094954	-0.434344	0.0565017	-0.343528	0.311508	0.166721	-0.266208	0.0339068	-1.07151	-0.38038	0.369164	-0.104478	0.109669	-0.00828706	0.139662	0.731505	0.131673	0.666525	0.317728	0.210516	0.576543	-0.476092	-0.265485	-0.0117416	0.0955097	0.243575	0.312762	0.327282	-0.0391773	-0.0121178	0.0110513	-0.192556	-0.266102	-0.180999	0.290218	-0.295746	-1.40517	0.0455151
O43837	IDH3B_HUMAN Isocitrate dehydrogenase [NAD] subunit beta, mitochondrial OS=Homo sapiens GN=IDH3B PE=1 SV=2	IDH3B	0.743379	0.508275	0.18069	0.123246	-0.0339078	0.48208	0.964208	0.489093	0.192792	0.931042	-0.107528	-0.321579	0.367593	0.0207318	-0.0829978	0.175701	-0.273652	-0.157379	-0.14939	-0.0745355	-0.011767	-0.290666	-0.587953	-0.441112	-0.838269	-0.550132	-0.813299	-0.658048	-0.730665	-0.442505	0.0404329	0.040997	0.0193957	-0.473986	-0.561248	-0.354696	-0.415718	-0.39598	-0.416919	-0.199236	-0.276405	-0.0989915	-0.328982	-0.12877	-0.266094	-0.217165	-0.23893
O43847	NRDC_HUMAN Nardilysin OS=Homo sapiens GN=NRDC PE=1 SV=2	NRDC	-0.155803	-0.226225	0.00567357	-0.0275632	-0.211764	-0.660129	0.530136	0.367487	0.357252	0.251093	-0.0822037	-0.404787	0.122165	-0.300901	-0.134192	-0.482121	-0.158013	-0.652379	-0.318272	-0.487164	0.319944	-0.207376	-0.764122	-0.965199	0.686653	0.54218	1.01063	0.200768	0.209957	0.490002	-0.191595	-0.52433	0.0702433	-0.0220421	0.200822	0.331892	0.312689	-0.036066	0.0986006	0.178644	0.427038	-0.20021	-0.0682453	-0.394107	-0.3956	-0.229004	-0.377482
O43852	CALU_HUMAN Calumenin OS=Homo sapiens GN=CALU PE=1 SV=2	CALU	-1.4646	-1.73524	1.33058	0.654228	1.71484	0.619586	-0.820232	-0.8572	-1.09806	-1.26612	-1.47864	-1.21868	-1.30798	-0.218136	-0.155474	-0.0998109	-0.141673	-0.650783	-0.0169542	-0.227923	-0.0350975	0.287423	-1.55128	-1.27223	-1.12483	-1.31387	-0.725277	-0.824289	0.0733975	0.248705	-0.849041	-0.664436	-1.05512	-0.987214	-0.725007	-1.28745	-1.65181	-0.453479	-0.697642	0.360088	-0.191799	0.016079	0.841036	2.02282	-0.591642	-0.350031	0.092123
O43861	ATP9B_HUMAN Probable phospholipid-transporting ATPase IIB OS=Homo sapiens GN=ATP9B PE=2 SV=4	ATP9B	-0.249866	-0.418763	1.17036	1.29751	1.46188	0.572339	0.754747	0.0435957	0.15395	0.187301	-0.00795814	-0.10346	0.184885	-0.0451581	-0.346528	0.227321	-0.0785033	0.115572	0.256984	-0.0655137	0.23181	0.283165	-0.521756	-0.612064	-0.5452	-0.981927	-0.734581	-0.634135	-0.313022	-0.58048	0.315264	-0.927604	-0.142138	-0.442452	-0.622255	-0.578501	-0.490516	0.551771	0.143982	0.403371	0.175041	-0.067457	-0.0540428	-0.555561	-0.205885	-0.0453516	0.273089
O43865	SAHH2_HUMAN S-adenosylhomocysteine hydrolase-like protein 1 OS=Homo sapiens GN=AHCYL1 PE=1 SV=2	AHCYL1	-0.197875	-0.183236	0.616079	0.34812	0.810152	0.171827	0.268043	0.375542	-0.453641	-0.476261	-0.173494	-0.215947	0.11802	-0.351061	-0.252496	0.0183266	-0.285921	-0.299373	-0.277411	0.148026	-0.0450295	-0.318275	-0.438066	-0.231457	-0.219984	-0.155871	-0.473164	-0.201831	-0.531539	-0.47262	-0.198159	-0.375878	-0.285104	-0.270117	0.190909	0.180827	-0.0215353	-0.355685	-0.525159	-0.196146	-0.423393	-0.414753	-0.388572	-0.114123	-0.507477	-0.201579	-0.472382
O43866	CD5L_HUMAN CD5 antigen-like OS=Homo sapiens GN=CD5L PE=1 SV=1	CD5L	0.435659	-1.91251	-0.797538	0.420431	-0.306184	0.0520802	-0.518961	-1.02662	0.363908	0.131532	-0.158678	1.21557	-0.436103	-0.511149	0.0628723	-0.0220285	1.10745	1.57491	1.07216	0.554705	-0.635691	-0.113468	0.299429	-0.570642	0.408425	0.219675	0.101657	0.706214	1.20931	0.0949772	0.661879	0.827815	0.187955	-0.0882628	-1.36701	-1.13638	-1.01361	-1.68176	-1.19444	0.00817533	0.456813	0.992339	0.2236	-0.0977854	1.20898	1.32833	0.964278
O43896	KIF1C_HUMAN Kinesin-like protein KIF1C OS=Homo sapiens GN=KIF1C PE=1 SV=3	KIF1C	-0.636268	-0.149417	1.10233	0.460919	0.80579	-0.021657	0.208985	-0.15063	-0.123955	-0.249347	-0.0345348	-0.486219	-0.460447	-0.242397	-0.229511	-0.626763	-0.0986476	-0.455846	-0.0162006	0.0375603	0.0982118	0.390829	-0.489971	-0.594988	-0.317678	-0.199805	-0.441963	-0.273932	0.0354535	-0.194158	-0.0867015	-0.220591	-0.210523	0.159819	0.0815271	-0.143512	0.19194	0.0822721	-0.249922	-0.0739906	-0.303094	-0.184685	-0.0258862	-0.14748	-0.288089	-0.614854	-0.463043
O43909	EXTL3_HUMAN Exostosin-like 3 OS=Homo sapiens GN=EXTL3 PE=1 SV=1	EXTL3	-1.88162	-0.820358	0.688233	1.45821	1.23743	0.452698	0.0219386	0.0508062	-0.53078	-0.842356	-0.405656	-1.13534	-0.470189	-0.414322	-0.088689	0.118623	-0.0734188	-0.480819	-0.763973	-0.446879	-0.443072	0.126031	0.341575	0.135003	-0.251756	-0.610536	0.480238	0.378788	0.210052	0.452436	-0.68364	0.126278	-0.245144	-0.568819	-0.132242	-1.06958	-0.527423	0.313143	-0.320425	-0.719146	-1.24346	-0.539177	-0.00240037	-0.15455	-0.253188	-0.345567	-1.28287
O43913	ORC5_HUMAN Origin recognition complex subunit 5 OS=Homo sapiens GN=ORC5 PE=1 SV=1	ORC5	-0.00177164	0.488895	0.116272	-0.471786	-0.0105295	0.334126	-0.425142	0.0207435	-0.408657	0.181771	0.576635	0.175792	-0.0432317	-0.291648	-0.178914	-0.342967	-0.605291	-0.768995	-1.06161	-1.10859	-0.537437	-0.21654	0.325892	0.935246	0.786638	0.777457	0.500477	0.485364	0.301288	0.0297459	-0.544019	-0.339217	-0.0715707	-0.24094	0.0600173	0.0692575	0.134977	-0.221929	-0.56826	-0.444088	-0.492723	-0.55765	-0.118886	0.0883352	-0.50002	-0.48891	-0.493774
O43914	TYOBP_HUMAN TYRO protein tyrosine kinase-binding protein OS=Homo sapiens GN=TYROBP PE=1 SV=1	TYROBP	0.162422	-0.304237	-0.400141	0.448739	-0.670158	0.189485	1.01361	-0.0694139	1.11876	0.359484	2.49295	1.55958	0.874129	1.40303	0.0984807	0.128128	-0.11918	0.30419	0.226823	-0.236514	-0.195776	-0.322408	-0.86415	-0.0641662	-1.82423	-0.658955	-1.37536	0.0448253	0.061522	-0.377406	0.0570342	-0.0613902	0.131824	0.446337	-0.284684	-0.154527	-0.00880596	0.176199	1.24917	1.28753	1.80198	0.100811	0.0677291	0.0144438	1.0246	0.223411	0.642523
O43920	NDUS5_HUMAN NADH dehydrogenase [ubiquinone] iron-sulfur protein 5 OS=Homo sapiens GN=NDUFS5 PE=1 SV=3	NDUFS5	-0.00887353	1.13106	-0.837488	-0.444308	-0.931551	0.00103907	0.674104	0.643404	1.09454	1.40751	0.330806	-0.451875	-0.191209	-0.587216	-0.470776	-0.640275	-0.849992	-0.431519	-0.797627	-0.686067	0.219456	-1.2635	-1.21644	-1.10056	-0.69646	-0.514327	-0.774416	-0.408243	-0.175705	-0.752215	0.493492	0.15725	0.293676	0.523489	0.122512	0.847837	0.460896	0.38716	-0.210079	0.397416	-0.0474708	-0.233466	-0.156276	-0.411988	-0.614245	0.0103768	-0.866408
O43924	PDE6D_HUMAN Retinal rod rhodopsin-sensitive cGMP 3',5'-cyclic phosphodiesterase subunit delta OS=Homo sapiens GN=PDE6D PE=1 SV=1	PDE6D	0.393219	-0.421805	0.134345	0.0338659	0.305798	0.0826181	-0.030748	-0.283362	0.550159	-0.475589	-0.136124	-0.00842894	-0.265765	0.346577	0.159158	0.233678	0.241723	0.314419	0.224307	0.389511	-0.159362	0.153409	0.357797	-0.019369	-0.12086	0.251192	-0.0520664	0.12074	0.61914	0.134066	0.222561	0.361045	-0.254718	-0.0901453	-0.30251	-0.221857	0.109222	0.270287	0.0635228	0.150147	-0.086795	0.444707	-0.298967	-0.301782	0.461105	1.28162	0.718576
O43929	ORC4_HUMAN Origin recognition complex subunit 4 OS=Homo sapiens GN=ORC4 PE=1 SV=2	ORC4	-0.0872061	0.418091	-0.0103403	-0.373454	-0.119154	-0.138219	0.0817723	-0.191378	-0.465778	-0.0522622	0.451921	-0.106852	-0.0821727	-0.211193	-0.679887	-0.322924	-0.601758	-1.05208	-0.778498	-0.666908	-0.116389	-0.0616422	0.860268	0.728572	0.563823	0.392368	0.122853	0.351774	0.253255	-0.121246	-0.758181	-1.19519	-0.0637063	-0.16614	0.171642	0.00756165	0.336546	-0.818913	-0.762984	-0.442329	-0.812022	-0.360343	0.0112687	-0.0533126	-0.158236	-0.594871	-0.613044
O43933	PEX1_HUMAN Peroxisome biogenesis factor 1 OS=Homo sapiens GN=PEX1 PE=1 SV=1	PEX1	0.122521	0.392531	1.68736	1.7674	1.91473	-0.765171	0.537318	0.169853	-0.274558	-1.09556	0.540242	-0.00796815	0.591093	-0.245472	-1.01065	-0.706024	-1.05209	-0.911405	-1.05812	-0.84757	-0.905276	-0.808984	-1.15465	-0.885642	-1.59804	-1.72474	-1.10989	-1.01091	-1.13282	-0.788871	-0.540256	-1.02283	-0.608454	-0.635724	-0.92438	-0.83969	-0.428766	-1.32153	-1.09499	-0.200663	-0.978815	-0.360119	-0.372593	0.385851	-0.291432	-0.647292	-0.450178
O43934	MFS11_HUMAN UNC93-like protein MFSD11 OS=Homo sapiens GN=MFSD11 PE=2 SV=2	MFSD11	0.27202	0.286503	-0.200398	-1.41993	0.23577	-1.1785	0.286162	-0.196691	-0.0876955	-0.363218	2.36041	1.8439	2.43196	0.24285	-0.458631	0.266059	-0.149729	-0.272522	0.102186	0.296535	-0.232008	0.268948	-0.280144	-0.0153237	-0.66974	-1.13338	0.158713	-0.0186215	-0.149614	-0.495578	-0.189337	-0.0604765	0.061676	-0.196582	0.344134	-0.527016	0.0436224	0.0763986	0.4475	-0.2202	-0.178671	-0.18691	0.00711447	0.384029	-0.194925	-0.131618	0.116664
O60216	RAD21_HUMAN Double-strand-break repair protein rad21 homolog OS=Homo sapiens GN=RAD21 PE=1 SV=2	RAD21	-0.156531	0.277453	0.28729	-0.121508	0.135985	0.0426488	-0.0720882	-0.236863	0.0700014	-0.0312961	0.0450545	-0.221533	-0.0844645	0.0456334	-0.128604	0.0721281	-0.355293	-0.30104	-0.257212	-0.168284	-0.207463	-0.0204973	0.0733537	-0.0164533	0.175523	0.0859389	0.24227	0.246729	0.350866	0.147947	-0.17457	-0.154099	0.0731626	0.196768	0.350616	0.324708	0.290608	-0.18794	-0.305141	-0.0485897	-0.384994	-0.347203	-0.28698	0.067671	-0.171217	-0.505884	-0.482059
O60220	TIM8A_HUMAN Mitochondrial import inner membrane translocase subunit Tim8 A OS=Homo sapiens GN=TIMM8A PE=1 SV=1	TIMM8A	0.618995	1.29575	0.94414	0.673923	0.852529	0.438619	0.995194	0.636688	-0.646251	0.160703	-0.57777	-0.532541	0.220163	-0.753456	-0.512697	-0.700473	-0.389751	-0.740995	-0.994732	-0.660274	-0.613696	0.0375892	0.736926	1.88084	-1.40873	-0.949267	-1.25802	-0.81897	-0.726242	-1.27933	-0.740673	-0.611828	-0.476427	-0.447875	-0.56086	0.0603087	-0.131611	-0.537761	-0.756812	-1.01542	-0.533429	-0.146013	0.221731	0.759866	-0.552331	-0.684597	-0.114689
O60229	KALRN_HUMAN Kalirin OS=Homo sapiens GN=KALRN PE=1 SV=2	KALRN	-0.394045	-0.143425	0.445464	0.261477	0.797135	0.127696	0.434236	0.0793856	1.7502	0.933336	-0.0159728	0.240247	-0.200086	-0.0854975	0.577867	0.161508	-0.0684063	0.311225	0.536687	0.105277	-0.289558	0.450007	0.189479	0.174775	0.515034	0.229403	0.430535	0.104505	0.836279	1.16412	0.194428	-0.373466	-0.241917	-0.760154	0.190476	-0.0785229	0.501069	0.228914	0.584649	-0.151412	-0.423277	-0.469668	-0.0787621	-0.152568	-0.349498	-0.158354	-0.279324
O60231	DHX16_HUMAN Pre-mRNA-splicing factor ATP-dependent RNA helicase DHX16 OS=Homo sapiens GN=DHX16 PE=1 SV=2	DHX16	0.213716	0.225288	-0.0326889	-0.0755369	-0.32345	-0.214631	-0.52778	-0.0568378	-0.195828	-0.319541	0.232529	0.103218	0.00523881	-0.0867971	-0.191929	-0.0487973	-0.351447	-0.483477	-0.594277	-0.462224	-0.329047	-0.374261	0.0940606	0.121986	0.465055	0.475807	0.719161	0.563573	0.592374	0.385551	-0.182528	-0.44763	-0.0515257	0.0448076	0.226127	0.196471	0.248886	-0.308294	-0.259027	-0.147292	-0.16632	-0.346913	-0.187971	-0.342634	0.0500146	-0.226007	-0.278817
O60232	SSA27_HUMAN Sjoegren syndrome/scleroderma autoantigen 1 OS=Homo sapiens GN=SSSCA1 PE=1 SV=1	SSSCA1	0.680264	0.0641094	0.670095	-0.0303691	0.112893	0.371378	-0.174742	0.278815	0.0403958	0.0738346	-0.269299	-0.500079	0.124009	-0.7007	0.00636139	-0.428428	-0.971069	-0.78589	-0.691607	-0.938195	-0.385035	-0.0909782	-0.795244	-0.78997	-0.912351	-0.153337	0.373483	0.556279	0.303681	0.0901399	0.0185544	-0.948498	-0.0429107	0.0129186	-0.424905	0.0843077	-0.211289	-0.615491	-0.440424	0.114943	-0.00543058	-0.0406734	0.111312	1.06559	0.325227	-1.38381	-0.373609
O60234	GMFG_HUMAN Glia maturation factor gamma OS=Homo sapiens GN=GMFG PE=1 SV=1	GMFG	0.614275	-0.644301	-0.661335	-0.277908	-1.09834	0.0515819	0.163308	0.401599	1.77612	0.177225	0.421904	0.924409	-0.075944	0.0223818	-0.620821	-0.171287	-0.105846	0.539141	0.235806	-0.406371	0.601473	-0.812664	0.801268	-0.43303	-1.17614	-0.270594	-0.78698	-0.622936	-0.25112	0.404536	0.913191	1.28682	0.461533	0.423753	0.578954	0.0682302	0.0628055	0.972876	0.59785	1.77423	1.68932	1.14967	0.790671	0.719769	1.29618	1.52521	0.362389
O60237	MYPT2_HUMAN Protein phosphatase 1 regulatory subunit 12B OS=Homo sapiens GN=PPP1R12B PE=1 SV=2	PPP1R12B	-1.95516	-1.49814	-0.748602	-0.283964	0.602548	0.486662	-1.05211	-0.965557	0.0195244	-0.0899702	-0.747123	-1.19632	-1.56547	1.88243	1.2987	1.48434	1.04463	0.786064	1.82084	-1.02975	-0.548326	-1.07831	0.229534	0.577642	-0.394001	-3.12501	0.164687	0.08166	1.0765	0.758096	1.29795	0.439389	-1.14349	0.603106	0.56237	0.464043	0.404556	2.27898	1.38291	0.979592	0.272342	-0.8917	-0.911019	-1.23363	0.161986	-0.18199	-0.942587
O60238	BNI3L_HUMAN BCL2/adenovirus E1B 19 kDa protein-interacting protein 3-like OS=Homo sapiens GN=BNIP3L PE=1 SV=1	BNIP3L	-0.685473	0.132576	2.36617	0.590411	1.55775	-0.563406	-0.442165	-1.78733	-0.540593	-1.02905	0.281163	-0.286068	0.590842	-0.318104	-0.271275	-0.419879	-0.192681	-0.766409	-0.185714	0.313482	-0.194478	-0.0516568	-0.456948	-0.194855	-0.815187	-0.807511	-0.837422	-0.914599	0.129633	-0.151328	-0.736743	-0.036612	-0.52021	-0.182849	-1.10062	-1.14889	-0.54029	0.143692	-0.65058	-0.129178	-0.489115	-0.184682	-1.12325	-0.604847	-0.585414	-0.524317	-0.627489
O60239	3BP5_HUMAN SH3 domain-binding protein 5 OS=Homo sapiens GN=SH3BP5 PE=1 SV=2	SH3BP5	-0.422978	0.165779	0.344419	-0.189109	0.479446	0.186501	0.467155	-0.433116	0.102258	-0.147991	0.470095	-0.145454	0.387816	-0.111599	-0.38468	0.147767	0.261583	0.390536	0.275287	-0.382021	-0.573775	-0.217377	-0.174309	-0.439738	-1.21687	-1.05676	0.0766786	-0.348988	-0.537703	-0.445371	0.608682	0.266632	0.419225	-0.22076	0.752577	-0.379968	-0.196931	1.58527	0.769383	-0.472573	-0.671938	-0.970828	-0.931796	-1.04252	-0.140824	-0.394431	-0.122784
O60240	PLIN1_HUMAN Perilipin-1 OS=Homo sapiens GN=PLIN1 PE=1 SV=2	PLIN1	-1.24709	-0.239443	-0.087939	-0.480745	-0.888918	-1.35306	-1.21066	-0.242955	7.47219	0.84083	-0.138193	-1.15183	-0.257924	0.131313	-0.685838	0.0776129	2.45525	4.90699	-0.745949	-0.160979	-0.380366	-1.56986	-1.17399	-0.185776	-0.762795	-0.977524	-0.65089	0.00535189	-0.219203	-0.369352	5.96522	5.49586	-0.0263085	-0.0699342	0.133858	-0.948643	-0.135998	-0.0881454	-0.864761	-0.57048	-1.13498	-0.287538	-0.283109	-0.134712	0.14604	-0.189453	-0.872594
O60243	H6ST1_HUMAN Heparan-sulfate 6-O-sulfotransferase 1 OS=Homo sapiens GN=HS6ST1 PE=1 SV=5	HS6ST1	0.0957553	-0.0483572	-0.0721796	0.196734	-0.0427923	-0.573512	0.332984	-0.290645	0.0186062	0.562997	-0.479277	-0.293301	-0.43526	0.265212	0.23261	-0.39919	-0.259874	-0.66204	-0.254876	-0.43047	0.0165569	-0.252672	0.187935	0.113624	-0.257333	-0.24745	-0.242865	-0.727346	0.209159	0.051188	0.0712502	0.0197328	-0.396501	-0.0260988	-0.0411646	0.26057	-0.010151	-0.0995907	-0.161429	0.0860882	-0.711283	-0.12668	-0.94419	-0.220429	0.128551	0.0935055	-0.415168
O60244	MED14_HUMAN Mediator of RNA polymerase II transcription subunit 14 OS=Homo sapiens GN=MED14 PE=1 SV=2	MED14	-0.0534327	0.204896	0.210211	0.279832	0.197582	-0.184557	0.0417788	0.165236	0.0329882	0.596422	0.292355	0.261082	-0.0154717	0.118831	-0.0907676	0.010693	0.00973243	-0.1065	0.129874	0.180876	0.0566505	0.513813	-0.128001	0.00989567	0.133948	0.200661	0.278564	0.374091	0.168895	-0.0157044	-0.137329	-0.128721	0.341747	0.332799	0.34408	0.2538	0.404217	0.134447	-0.0380842	-0.030654	-0.0462833	0.240164	0.39372	0.556579	0.236678	0.128957	0.0620913
O60245	PCDH7_HUMAN Protocadherin-7 OS=Homo sapiens GN=PCDH7 PE=1 SV=2	PCDH7	-0.309322	0.440574	0.922699	-0.0418792	0.5939	-0.596785	0.131621	0.0894273	-0.306585	-0.139888	-0.421618	-0.636924	-0.115504	-0.023346	-0.469349	-0.356704	-0.0132639	0.34882	0.666663	0.214851	-0.233359	-0.0955216	-0.852352	-0.750504	-0.773744	-0.761457	-0.0756515	-0.320277	-0.2995	-0.505064	0.0103394	0.0173797	0.445275	1.07632	0.868412	1.59107	1.49194	1.05939	0.79396	0.54263	-0.243445	-0.603246	-0.782845	0.0537393	0.144197	-0.281847	-0.528922
O60256	KPRB_HUMAN Phosphoribosyl pyrophosphate synthase-associated protein 2 OS=Homo sapiens GN=PRPSAP2 PE=1 SV=1	PRPSAP2	0.00557259	-0.356095	-0.285349	-0.470861	-0.307992	-0.128825	-0.052464	0.148035	0.0611891	-0.0911224	-0.619177	-0.302409	-0.678461	0.0966069	0.0523041	0.059203	-0.130348	-0.294306	-0.271321	-0.114371	0.0081538	-0.127405	0.617325	0.525782	0.334347	0.455952	0.569148	0.528757	0.844465	0.781723	0.222744	0.233317	-0.311432	-0.127105	-0.128593	-0.254163	-0.327836	-0.19275	-0.165834	0.0554786	-0.100683	0.263874	0.161717	0.10249	0.276743	0.342886	0.168223
O60258	FGF17_HUMAN Fibroblast growth factor 17 OS=Homo sapiens GN=FGF17 PE=1 SV=1	FGF17	-0.15891	-0.118192	-1.67351	-2.1123	-3.81291	0.316634	-1.70453	-0.814188	-1.98428	-3.98592	-0.0617762	-0.138879	0.0364622	0.156982	-1.24378	-0.451218	-1.40339	-0.436698	-0.389649	-0.308094	0.00870263	-3.02256	3.66934	1.55809	-1.13075	0.0809548	-0.586444	-0.979531	0.323233	-0.680449	-0.131879	-0.314594	0.512936	-1.69537	-1.32007	0.387744	0.527681	0.0564777	-0.110162	-3.00955	-0.358131	-0.213142	-1.44602	-1.69783	-0.108778	-0.324409	-0.229845
O60262	GBG7_HUMAN Guanine nucleotide-binding protein G(I)/G(S)/G(O) subunit gamma-7 OS=Homo sapiens GN=GNG7 PE=1 SV=1	GNG7	-0.137672	0.63552	-0.797337	-0.839277	-0.787119	0.974972	0.741682	1.03502	1.45652	0.754775	-0.0964505	-0.344319	0.124852	1.06382	1.02804	0.842428	-0.646465	0.164847	0.0562875	-1.49876	-0.702407	-1.82796	1.98754	1.30167	0.237628	0.396865	-2.15366	-0.634605	-0.109286	-1.44327	1.9664	1.08762	-0.519933	0.598011	-0.217797	-0.176891	-0.565418	0.0235135	0.617344	2.33598	0.241595	0.198603	0.677287	-0.387471	0.276693	-0.0845063	0.184457
O60264	SMCA5_HUMAN SWI/SNF-related matrix-associated actin-dependent regulator of chromatin subfamily A member 5 OS=Homo sapiens GN=SMARCA5 PE=1 SV=1	SMARCA5	-0.2205	0.145296	0.241027	-0.0196983	-0.0694194	-0.265644	0.0609951	0.0238376	-0.0189724	0.166861	0.251705	-0.118285	0.00617178	-0.0100643	-0.160124	-0.150139	-0.37003	-0.544065	-0.427619	-0.0183756	0.0148936	0.254153	0.157456	0.0448276	0.176728	0.18156	0.433359	0.180855	0.238744	0.00645591	-0.550535	-0.538266	-0.240135	-0.205161	-0.15363	-0.246728	-0.1981	-0.473612	-0.422024	-0.0743063	-0.332758	-0.168621	0.131917	0.394054	-0.177783	-0.389397	-0.342746
O60266	ADCY3_HUMAN Adenylate cyclase type 3 OS=Homo sapiens GN=ADCY3 PE=1 SV=3	ADCY3	-0.306779	0.0217295	-0.340082	0.1085	0.0750533	-0.00355888	0.26437	0.309778	0.464421	-0.157241	0.262647	-0.0548134	0.232313	1.29367	0.342091	0.568137	0.414461	0.416055	0.361856	-0.800308	-0.384096	-0.916581	-0.14957	-0.240964	-0.071768	-0.391943	0.5024	0.323204	-0.154007	0.071235	0.19748	0.781511	-0.767807	-0.557999	-0.482014	-0.192571	-0.372977	-0.0518733	-0.102533	2.67642	1.2351	0.836691	1.42258	0.727776	-0.298337	0.305049	0.567261
O60271	JIP4_HUMAN C-Jun-amino-terminal kinase-interacting protein 4 OS=Homo sapiens GN=SPAG9 PE=1 SV=4	SPAG9	-0.0833696	-0.104466	-0.21897	-0.227203	-0.519147	0.171146	-0.276108	-0.292001	0.486696	0.246267	-0.0310734	-0.31072	-0.171958	-0.042402	0.0890305	-0.00220371	0.468991	0.259353	0.619952	0.0530298	0.0556634	0.287345	-0.310289	-0.626479	-0.300141	-0.310198	0.351923	0.18035	0.424955	0.0706508	0.404818	0.0611903	-0.0417154	-0.486242	-0.37792	-0.786498	-0.603169	0.743515	0.545353	-0.273572	-0.271574	0.0652899	1.0062	-0.32333	0.0025943	-0.108649	0.144855
O60281	ZN292_HUMAN Zinc finger protein 292 OS=Homo sapiens GN=ZNF292 PE=1 SV=3	ZNF292	0.383551	0.666483	-0.446732	-0.420885	-0.3723	0.0408388	-0.5477	-0.673705	-0.460921	-0.667464	0.445152	0.300066	0.381375	0.363358	0.302949	0.172464	0.285782	-0.451791	-0.149506	-0.00124554	0.0112173	0.89719	0.890599	1.22328	-0.102715	0.167393	0.778705	0.560288	0.0811226	0.164377	-0.136099	-0.394591	-0.106839	-0.027055	-0.104222	0.235239	0.265327	-0.358045	-0.215309	-0.12826	-0.0825728	-0.325988	-0.0766031	-0.202308	0.193601	-0.566334	-0.295777
O60282	KIF5C_HUMAN Kinesin heavy chain isoform 5C OS=Homo sapiens GN=KIF5C PE=1 SV=1	KIF5C	-2.96565	-2.08793	2.53874	0.974159	1.68909	-0.807428	-2.24154	-1.31509	-2.60282	-2.34838	-2.09455	-2.14522	-1.9633	0.0088201	0.480994	0.0375363	-0.994992	-2.01326	-2.21481	-1.14308	-1.21539	-1.49196	-0.291246	-0.679002	-0.884364	-1.70057	-1.61178	-1.6001	-0.479897	-0.833847	-1.36691	-1.43142	-1.16402	-1.33926	-0.946173	-1.89217	-1.46805	-1.79291	-2.01147	-2.74753	-2.3779	-1.65388	-1.43091	-0.470978	-0.941623	-1.38133	-1.97264
O60287	NPA1P_HUMAN Nucleolar pre-ribosomal-associated protein 1 OS=Homo sapiens GN=URB1 PE=1 SV=4	URB1	-0.315594	0.140606	-0.0835463	0.0369094	-0.0634831	0.282899	-0.430829	-0.11614	-0.219896	-0.0158692	-0.158967	-0.31644	-0.391256	-0.0908581	-0.296374	-0.331719	-0.199311	-0.484289	-0.454287	-0.112894	0.132675	0.167792	0.600222	0.91974	0.723371	0.612523	0.515301	0.567386	0.344086	0.0576139	-0.363687	-0.336266	0.017632	0.037336	0.183213	0.573357	0.417994	-0.236049	-0.275089	-0.225795	-0.487006	-0.180938	0.0976864	-0.070871	-0.107465	-0.172569	-0.425588
O60291	MGRN1_HUMAN E3 ubiquitin-protein ligase MGRN1 OS=Homo sapiens GN=MGRN1 PE=1 SV=2	MGRN1	-0.73977	-0.0981182	0.63278	0.0315758	0.249822	0.342863	-0.513003	-0.799981	-0.178416	0.214234	-0.133509	-0.291901	-0.441796	0.189875	-0.156277	-0.245097	0.0671335	-0.489497	-0.105284	0.01724	-0.0282484	0.197786	-0.340415	0.516382	0.279638	0.159788	0.825401	0.941066	0.596609	0.332873	-0.31384	-0.676872	-0.213642	0.183924	0.244704	-0.0438675	0.042994	-0.0808669	-0.0594134	-0.0275049	-0.508851	-0.536301	-0.159045	-0.242035	-0.323079	-0.371653	-0.478214
O60292	SI1L3_HUMAN Signal-induced proliferation-associated 1-like protein 3 OS=Homo sapiens GN=SIPA1L3 PE=1 SV=3	SIPA1L3	-0.316019	-0.425695	0.61092	0.0408443	0.187494	1.74756	-0.530884	-0.566212	-0.494136	-0.780042	0.119383	0.151408	0.202482	0.216832	-0.37501	-0.15525	-0.318548	-0.714087	-0.308099	-0.376955	-0.375161	0.343758	0.738658	0.561377	-0.250113	0.276774	0.0628837	-0.0825417	0.249866	-0.254188	-0.286924	-0.820506	-0.0389985	-0.27946	-0.0907752	-0.23326	-0.055179	-0.35552	-0.332449	-0.519798	-0.16324	-0.520735	-0.223989	-0.530544	0.0114908	-0.433389	-0.152913
O60293	ZC3H1_HUMAN Zinc finger C3H1 domain-containing protein OS=Homo sapiens GN=ZFC3H1 PE=1 SV=3	ZFC3H1	-0.252871	0.150585	0.0955822	-0.371517	-0.26403	-0.279207	-0.0528903	0.247075	0.335188	0.339598	0.514092	-0.207857	0.0295748	0.357557	-0.108877	0.099546	0.159078	-0.340805	-0.51339	-0.213661	0.30755	0.591559	0.368319	0.369097	-0.00457067	0.214651	0.678812	0.90361	0.561842	0.0235289	-0.30437	-0.498776	-0.0647172	-0.325774	-0.366091	-0.258238	-0.130755	-0.440465	-0.359548	0.0417558	-0.149246	-0.450226	-0.444212	-0.503194	-0.0771623	-0.234008	-0.328085
O60299	LZTS3_HUMAN Leucine zipper putative tumor suppressor 3 OS=Homo sapiens GN=LZTS3 PE=2 SV=1	LZTS3	-0.680324	0.340561	0.173526	-0.649571	-0.175069	0.657762	-0.0989163	-0.42115	-0.145661	0.533198	0.218575	0.0914803	0.491721	0.559349	0.508319	0.292814	0.0568651	-0.206531	-0.483086	0.67013	0.772656	0.568504	-0.225919	-0.235069	0.111283	0.108809	-0.746007	-1.37104	-1.8211	-1.07165	-0.347374	-1.26549	-0.35175	-0.508858	-0.667043	0.0475488	-0.126882	-0.730568	-0.856742	-1.79298	-1.22056	-0.975797	-0.678593	0.443995	-0.0266163	-0.422456	-0.904913
O60303	K0556_HUMAN Protein KIAA0556 OS=Homo sapiens GN=KIAA0556 PE=1 SV=4	KIAA0556	-0.0252261	0.362328	0.119739	0.272693	0.676237	-0.125539	-0.700888	-0.488839	-0.0143349	-0.581008	0.113169	0.0327558	-0.0296185	-0.184365	-0.325373	-0.34513	0.125174	-0.136571	-0.405012	-0.286015	-0.0215358	-0.597847	-0.143913	-0.29215	0.245152	0.0925732	0.513671	0.0744806	-0.158716	-0.197229	-0.52777	0.309511	-0.0317728	0.0785428	0.0338832	-0.000958749	-0.0214356	0.13864	-0.168456	-0.439371	-0.37499	-0.0871026	0.126478	-0.4762	-0.314946	-0.558026	-0.342085
O60306	AQR_HUMAN Intron-binding protein aquarius OS=Homo sapiens GN=AQR PE=1 SV=4	AQR	-0.161646	0.197055	-0.0918873	-0.101649	-0.267743	0.218408	-0.447016	-0.378686	-0.292316	-0.0480461	0.299735	-0.15509	-0.263861	-0.0679686	-0.165077	-0.0975338	-0.275654	-0.474992	-0.373946	0.133507	0.100754	0.407239	0.125431	0.147169	0.528146	0.463673	0.489666	0.61127	0.502517	0.320728	-0.341365	-0.408101	0.102912	-0.0350067	-0.000307781	0.222431	0.221773	-0.31139	-0.231934	-0.261016	-0.287212	-0.246785	-0.0274511	0.192337	0.0604986	-0.05625	-0.238566
O60307	MAST3_HUMAN Microtubule-associated serine/threonine-protein kinase 3 OS=Homo sapiens GN=MAST3 PE=1 SV=2	MAST3	0.148286	-0.221664	0.277717	-0.214091	0.11438	0.291252	-0.00696287	0.198219	0.632646	0.364747	-0.131426	0.50189	-0.644081	-0.111385	0.0964145	-0.0292779	0.407824	-0.216104	0.241644	-0.893043	0.129043	-0.0840792	0.353039	0.444724	0.0281706	-0.347555	0.0759229	-0.158965	-0.0100773	-0.385842	0.191539	0.306871	0.203057	0.141762	0.0158736	-0.837559	-0.410991	0.551033	0.19895	0.649359	0.36232	0.377697	0.508611	0.344911	0.395527	0.0864369	0.283261
O60313	OPA1_HUMAN Dynamin-like 120 kDa protein, mitochondrial OS=Homo sapiens GN=OPA1 PE=1 SV=3	OPA1	-1.20201	-0.556119	-0.726843	-1.03974	-0.958845	0.0442746	1.24632	1.50066	0.712559	1.61933	-0.17283	-0.224415	0.292653	0.00205838	-0.288743	-0.0270964	-0.0454921	-0.0983434	-0.196761	0.805225	0.645289	0.990414	0.289991	0.798588	0.849446	0.77284	0.426903	0.568986	0.713873	0.266423	-0.294802	-0.445757	-0.282636	-0.411712	-0.281493	-0.33278	-0.385084	-0.441254	-0.618378	0.0945331	-0.418788	-0.625069	-0.597356	-0.941332	-0.493787	-0.643677	-0.722413
O60315	ZEB2_HUMAN Zinc finger E-box-binding homeobox 2 OS=Homo sapiens GN=ZEB2 PE=1 SV=1	ZEB2	-0.279815	-0.44938	-0.189822	0.466029	0.126492	0.111752	0.184329	-0.317357	0.930348	-0.168664	0.842101	0.466913	0.178555	0.551349	0.310664	0.84522	0.186215	0.677168	0.916479	-0.330905	-0.435929	-0.726474	-0.2675	-0.551872	-0.304882	-0.844477	1.12096	1.6151	0.177792	0.111426	0.537922	0.491603	1.18122	-0.0872861	0.266106	-0.386708	0.160401	1.07722	1.03922	0.251398	0.758493	-0.0171874	-0.079226	-0.180367	0.175692	0.196884	-0.390551
O60318	GANP_HUMAN Germinal-center associated nuclear protein OS=Homo sapiens GN=MCM3AP PE=1 SV=2	MCM3AP	0.0573936	0.29264	0.376377	0.367758	0.354031	0.0808734	-0.0662508	-0.140232	-0.455698	-0.380646	-0.00114076	-0.0664906	0.0427905	0.177941	7.79e-06	0.0948708	-0.0686348	-0.110374	-0.174283	-0.108661	-0.235367	0.00865005	0.398059	0.354399	0.0590282	-0.000568695	0.0174159	0.126054	-0.00247927	-0.201787	-0.107605	-0.31308	0.0950933	0.292378	0.0457476	0.114827	0.120861	-0.0455161	-0.246257	-0.254625	-0.255317	-0.068325	-0.0944362	0.140364	0.0843733	-0.256226	-0.27316
O60331	PI51C_HUMAN Phosphatidylinositol 4-phosphate 5-kinase type-1 gamma OS=Homo sapiens GN=PIP5K1C PE=1 SV=2	PIP5K1C	-0.6929	-0.385184	0.291873	0.315379	-0.133659	0.420801	-0.444766	-0.481174	0.689103	0.344094	0.0891188	-0.517123	-0.650256	0.265738	0.179369	0.964434	-0.00244663	0.368235	1.23459	-1.11518	-0.337442	-0.125487	0.459801	-0.196981	-0.728406	-1.35657	0.224476	0.106269	0.08186	-0.164564	0.0869522	0.200584	-0.0993349	0.150224	0.361682	-1.03314	-0.604991	1.18893	0.646099	0.179733	0.474456	-0.247591	0.175613	-0.708833	-0.0106508	-0.196413	-0.222126
O60333	KIF1B_HUMAN Kinesin-like protein KIF1B OS=Homo sapiens GN=KIF1B PE=1 SV=5	KIF1B	-0.119248	-0.202453	0.180058	-0.285858	-0.248745	-0.27693	-0.122962	-0.0936774	-0.213243	0.00155325	0.240487	0.215298	0.222791	-0.104251	0.00613405	0.00726763	0.0897997	0.178985	0.379615	0.314012	0.320948	0.0150976	-0.209174	-0.170086	-0.784381	-0.306846	-0.147199	0.0310239	-0.148397	-0.338084	-0.234491	-0.3667	-0.0345037	-0.158456	0.178802	0.14681	0.260053	0.0295973	0.0703469	-0.0447068	0.0654338	-0.208178	-0.159256	-0.0914219	-0.0852839	0.132043	-0.163251
O60336	MABP1_HUMAN Mitogen-activated protein kinase-binding protein 1 OS=Homo sapiens GN=MAPKBP1 PE=1 SV=4	MAPKBP1	0.0984421	-0.134418	0.0480343	0.179756	-0.0547187	0.549809	0.0949931	0.040103	0.244169	-0.225964	0.599391	0.0788307	0.541787	0.414365	0.507941	0.0159817	-0.065378	0.281255	-0.0546723	0.356449	0.175075	-0.338288	-0.162428	0.351522	-0.182742	-0.10467	-0.024065	0.0788272	-0.113105	-0.133787	0.369511	-0.169413	-0.210067	0.0530822	0.0168334	0.139337	0.0832074	0.410433	-0.133801	0.123929	-0.266373	-0.0125904	-0.0786055	-0.0676312	0.15423	-0.168684	-0.120882
O60337	MARH6_HUMAN E3 ubiquitin-protein ligase MARCH6 OS=Homo sapiens GN=MARCH6 PE=1 SV=2	6-Mar	0.155158	-0.0699601	0.0325729	0.16475	0.00980305	-0.346008	0.204163	0.230891	0.43145	0.165998	-0.0504049	0.0494561	-0.00644155	0.197612	-0.0202457	0.469931	0.440584	-0.256699	-0.186532	0.0499765	-0.182129	-0.0273045	0.15472	-0.417038	0.189942	0.180986	0.439324	0.377192	0.211794	-0.058562	-0.0402359	0.164966	0.180795	0.159201	0.202125	0.621639	0.144878	-0.00830794	-0.0693151	0.499714	0.200057	-0.0050879	0.909544	0.793449	0.0949987	0.00613811	0.238427
O60341	KDM1A_HUMAN Lysine-specific histone demethylase 1A OS=Homo sapiens GN=KDM1A PE=1 SV=2	KDM1A	-0.0452148	0.183066	0.0818058	-0.25027	0.00139596	0.00201813	-0.195028	-0.207024	-0.431674	-0.384525	-0.406067	-0.397187	-0.41844	0.118811	0.135816	-0.317522	-0.0835478	-0.723633	-0.460585	-0.0725094	0.0225339	0.269123	0.0755549	0.137423	0.451053	0.469042	0.528023	0.429823	0.378719	0.0447662	-0.366847	-0.764427	-0.176416	0.248117	0.227372	0.40876	0.305972	-0.470037	-0.28266	-0.517481	-0.764603	-0.377724	-0.334365	-0.0425558	-0.2817	-0.176431	-0.34907
O60343	TBCD4_HUMAN TBC1 domain family member 4 OS=Homo sapiens GN=TBC1D4 PE=1 SV=2	TBC1D4	-1.0557	-1.00615	0.0593016	0.0248786	-0.0473289	1.79166	-1.00154	-0.676611	-0.496136	-1.2547	-0.945191	-0.91144	-0.947452	0.647054	0.680852	0.424457	-0.096696	-0.529853	-0.340959	-1.03027	-0.371002	-1.20506	-0.511982	-0.654412	0.228179	-0.198194	0.297566	0.446594	1.50746	1.31803	-0.00174738	-0.0176614	-0.480598	-0.739253	-0.561762	-0.856817	-0.6645	0.0185071	-0.389032	-0.266737	-0.19898	-0.310417	-0.0223635	-0.393793	0.0754405	-0.381009	-0.414169
O60344	ECE2_HUMAN Endothelin-converting enzyme 2 OS=Homo sapiens GN=ECE2 PE=1 SV=4	ECE2	-0.117962	-0.352522	-0.0801159	0.0751165	-0.65355	-1.0086	0.490552	0.829222	1.20274	2.81453	-0.384169	-0.28105	-0.552042	-0.558597	-0.390386	-0.438468	0.0428935	-0.31335	-0.353548	0.197851	0.00715915	0.564959	-0.489407	-0.85358	1.85995	1.27373	1.03305	0.48221	0.0317487	0.409344	-0.194078	-0.195814	0.296296	-0.0901953	0.441954	-0.0898516	0.26075	-0.315894	-0.0571586	0.915965	0.332917	0.94387	1.20629	0.446063	1.00563	0.364738	0.275127
O60353	FZD6_HUMAN Frizzled-6 OS=Homo sapiens GN=FZD6 PE=1 SV=2	FZD6	-1.05031	0.485103	1.96835	0.909715	1.57385	0.259472	-0.0891689	-0.874422	-0.570763	-0.12466	-0.674015	-0.873555	-0.322131	-0.413586	-0.772374	-0.896048	-0.714962	-1.20412	-0.807768	-0.480453	-0.404485	-0.172747	-2.03257	-2.48798	-1.04496	-1.29566	-1.70988	-2.4414	-2.60701	-1.8027	-0.414791	-1.167	0.404905	2.11869	2.26905	2.21417	1.97443	0.0809591	-0.121897	0.561479	-0.527089	-0.856059	-0.20021	-0.840183	-0.143804	-1.23036	0.0392628
O60381	HBP1_HUMAN HMG box-containing protein 1 OS=Homo sapiens GN=HBP1 PE=1 SV=2	HBP1	-0.262642	0.786334	0.577164	0.130713	0.702105	1.09367	0.445569	-0.42355	-1.11577	-0.259068	-0.126317	-0.284656	0.652246	-0.244779	0.870435	-0.416265	-0.192924	0.0582732	-0.866754	0.312	0.0898553	0.581599	-0.0499293	-0.190683	-0.240525	0.0498381	-0.161381	-0.262829	-0.583667	-0.393421	-0.755168	-0.807461	-0.251742	-1.18358	-0.848891	-0.3017	-0.31109	-0.948729	-1.10073	-0.928361	-1.09154	-0.992125	-0.927872	-0.389792	-0.66833	-0.333345	-1.34969
O60427	FADS1_HUMAN Fatty acid desaturase 1 OS=Homo sapiens GN=FADS1 PE=1 SV=3	FADS1	-0.195482	0.0841941	-0.42049	0.00125219	-0.111659	0.134332	0.285275	-0.342273	0.392722	-0.0939706	0.14572	0.0670142	-0.000212121	0.338259	0.228887	0.259896	-0.453213	0.142239	-0.0475933	-0.164998	-0.815893	0.0770098	-0.325312	-0.913018	0.892866	0.0904464	0.656051	0.912571	1.09828	0.403284	-0.0208611	0.0157423	0.041969	0.208704	0.237046	0.243179	0.0815496	0.227204	0.059011	-0.0329469	-0.167711	-0.469485	-0.894551	0.623282	0.0445946	-0.284449	-0.0275593
O60437	PEPL_HUMAN Periplakin OS=Homo sapiens GN=PPL PE=1 SV=4	PPL	-0.465023	0.975115	0.246815	-0.818806	-0.945681	-0.834928	-1.20739	-1.58837	-1.83484	-1.25227	-0.397561	-0.651279	0.112612	-0.769368	-0.339572	-1.05743	-0.422201	-0.527862	-0.562117	-0.0256481	-0.252136	-0.604939	-0.458897	-0.561169	-0.1627	-0.324606	-1.00339	-1.94713	-1.31044	-1.80445	-1.03651	-0.609278	-0.704483	-1.39321	-1.68648	-0.473142	-0.8669	-1.10395	-1.29584	-1.11157	-1.24055	0.166992	0.599758	-0.812552	-0.527455	-0.514317	0.0793418
O60443	GSDME_HUMAN Gasdermin-E OS=Homo sapiens GN=GSDME PE=1 SV=2	GSDME	-0.0365968	-0.616898	0.99645	1.2395	0.491643	0.146111	0.288591	-0.159621	-0.219669	0.0295036	1.0385	0.879326	0.300255	0.0467858	0.359796	0.336898	0.255573	0.141761	0.614962	-0.217716	0.0292832	0.780028	-0.543606	-0.241706	-0.542397	-0.655859	-0.494864	-0.20831	-0.350251	-0.2331	-0.201461	0.0206898	-0.177055	-0.249369	0.120756	-0.857702	-0.29666	1.15004	0.915012	-0.126739	0.120854	-0.0927574	-0.488797	-0.139394	0.390707	1.04109	0.251339
O60447	EVI5_HUMAN Ecotropic viral integration site 5 protein homolog OS=Homo sapiens GN=EVI5 PE=1 SV=3	EVI5	-0.485948	0.0586778	0.0722803	0.118972	-0.208201	-1.20262	0.0603743	-0.118841	0.0511816	-0.0865931	0.613127	-0.180889	0.209388	-0.154345	-0.397986	-0.391079	0.0129749	0.223736	0.620593	-0.377735	-0.141634	0.0110863	-1.34578	-1.41717	0.266583	0.118628	1.05257	0.715941	0.878825	0.425285	-0.189259	-0.465575	0.259408	-0.0854315	-0.25899	-0.130208	-0.0866603	0.6865	0.940309	-0.176006	-0.0899989	-0.977963	-0.657737	-0.683641	-0.384801	-0.479795	-0.866995
O60449	LY75_HUMAN Lymphocyte antigen 75 OS=Homo sapiens GN=LY75 PE=1 SV=3	LY75	0.130147	0.00731467	0.0603275	0.216653	0.285597	0.332062	0.574886	0.716252	0.558103	0.441278	-0.22699	-0.166331	-0.536831	0.238346	0.229978	0.424297	-0.084557	-0.0027639	-0.271454	0.120569	0.467511	-0.726801	0.42186	0.101952	-0.150067	-0.228985	-0.314307	-0.515226	-0.406853	-0.364371	0.129664	0.124268	-0.26604	-0.391515	-0.39754	-0.832944	-0.548184	-0.0727702	-0.291439	0.6886	0.295292	0.910883	1.05688	0.791196	0.255445	0.690985	0.827785
O60462	NRP2_HUMAN Neuropilin-2 OS=Homo sapiens GN=NRP2 PE=1 SV=2	NRP2	-0.618482	-0.838761	1.76235	1.48399	1.54358	0.384698	-0.435205	-0.564567	-0.765274	-0.58246	0.108672	0.237351	-0.103371	1.24947	1.07537	1.32499	0.0809145	0.301074	0.440998	-0.227699	-0.857161	-1.1786	-1.48459	-1.42515	-0.154272	-0.580942	-0.464764	-0.437703	-1.44296	-1.00696	-0.392488	-0.616947	-0.225993	-0.704298	-0.378519	-1.54537	-1.12464	0.898838	0.603048	-1.27265	-0.529834	-1.46593	-1.23251	-0.792987	-0.0768314	0.583174	-0.0614393
O60476	MA1A2_HUMAN Mannosyl-oligosaccharide 1,2-alpha-mannosidase IB OS=Homo sapiens GN=MAN1A2 PE=1 SV=1	MAN1A2	-0.128255	0.0456167	0.168138	-0.0119535	-0.204269	-0.203397	0.284263	0.644713	0.250669	0.0840551	0.595069	-0.0838458	-0.41581	0.0447248	-0.188209	0.0710841	-0.237062	0.0186649	-0.431464	-0.268935	-0.109153	-0.264848	-0.277263	-0.49969	-0.185141	-0.121299	-0.195471	0.130081	0.540792	-0.000378349	-0.348134	-0.0342899	-0.157958	-0.141101	-0.164399	-0.234848	-0.296742	0.0532615	-0.125023	0.368114	-0.443628	0.141698	-0.158674	0.241872	-0.166777	0.19595	-0.00551682
O60486	PLXC1_HUMAN Plexin-C1 OS=Homo sapiens GN=PLXNC1 PE=1 SV=1	PLXNC1	-0.0722809	-0.224061	-0.106935	-0.131987	-0.37203	0.366132	-0.0593137	-0.0297922	0.865215	0.461287	1.1855	0.549426	0.0349284	0.266565	0.278967	0.506386	1.08142	0.638202	1.68781	-0.0784714	-0.42069	-0.675454	0.427101	-0.215977	-0.632054	-0.835749	-0.165375	0.0123855	-0.466265	-0.391314	0.753638	0.266309	-0.283884	0.0646546	0.0556927	-0.921486	-0.518177	0.860098	0.834463	0.740502	0.472302	0.285576	-0.443593	-0.0228446	0.425994	0.56664	0.131013
O60487	MPZL2_HUMAN Myelin protein zero-like protein 2 OS=Homo sapiens GN=MPZL2 PE=1 SV=1	MPZL2	0.211339	-0.462266	0.148735	0.225521	0.403745	0.73082	0.658396	0.353427	-0.0367005	0.273273	-0.61629	0.0204049	-0.664434	-0.154378	-0.594533	0.111121	0.00631203	0.0609938	-0.237042	0.724123	0.362932	0.379698	-0.120619	-0.633232	0.445443	0.519597	-0.207532	-0.411024	-0.948601	-0.428614	-0.493187	-0.301213	-0.148377	-0.0764889	-0.43127	0.421853	0.192154	-0.739969	-0.480276	-0.210466	0.0080685	0.561825	-0.0588723	-0.51699	0.0695951	-0.044107	0.123402
O60488	ACSL4_HUMAN Long-chain-fatty-acid--CoA ligase 4 OS=Homo sapiens GN=ACSL4 PE=1 SV=2	ACSL4	-0.208333	-0.723528	1.37528	1.59247	1.13587	0.396395	0.0285118	0.0223042	0.0806611	-0.133983	0.704415	0.433937	0.546423	-0.375626	-0.594203	-0.192139	-0.523253	-0.676736	-0.404255	-0.5598	-0.266499	-0.551585	-0.857615	-0.678369	-0.636202	-0.586767	-1.30163	-0.780705	-1.12805	-0.829395	-0.390261	-0.429346	0.556528	-0.107796	-0.107952	0.0674833	0.227537	-0.15676	-0.1673	0.0522725	0.343485	0.273236	0.645057	0.408848	-0.0296216	-0.0348814	0.49639
O60493	SNX3_HUMAN Sorting nexin-3 OS=Homo sapiens GN=SNX3 PE=1 SV=3	SNX3	-0.204487	-0.0984746	-0.258048	-0.619629	-0.668829	0.205974	0.130264	0.0104132	0.863555	0.526215	0.844568	0.201697	0.697139	0.0128223	-0.219357	-0.0994288	0.00425155	0.399914	0.825263	-0.607973	-0.124229	-0.737853	0.142295	-0.432744	-0.575677	-0.479863	0.0902228	0.311881	0.166265	-0.0961092	0.189986	0.0754017	0.541656	-0.554316	0.0542754	-0.407645	-0.321584	1.54323	1.15019	0.880734	0.685413	-0.131333	0.1195	0.229631	0.415714	-0.218524	0.0168231
O60496	DOK2_HUMAN Docking protein 2 OS=Homo sapiens GN=DOK2 PE=1 SV=2	DOK2	0.435599	-0.456131	-0.143795	0.0250298	-0.524985	0.415158	0.566843	0.588308	1.99221	0.441222	0.586856	0.550083	-0.138091	-0.0688109	0.360333	0.420181	0.283715	0.75807	0.540855	-0.698261	0.019151	-0.95407	0.625077	-0.0090924	-1.22567	-0.533056	-0.584938	-0.101059	-0.52099	-0.0222741	0.883316	0.728606	2.5181	-0.0122312	0.0590802	-0.614715	-0.811927	0.955345	0.615328	1.56978	2.0295	1.05555	1.22238	0.420751	0.824303	1.26325	0.384959
O60499	STX10_HUMAN Syntaxin-10 OS=Homo sapiens GN=STX10 PE=1 SV=1	STX10	-0.0692151	0.219687	-0.0828735	-0.421816	-0.022098	0.433286	0.709466	0.26697	0.242324	0.189811	0.923598	0.414635	0.274743	0.188601	-0.00727179	0.219435	0.0320634	-0.324147	-0.0254913	0.00726091	0.510812	-0.16685	-0.120541	0.0601996	-0.164069	-0.380322	-0.108317	0.189133	0.241447	-0.0631017	-0.175146	0.227858	0.06492	-0.648034	-0.168399	-0.614976	-0.178942	0.0271518	-0.102433	0.276634	0.0476308	0.695226	0.821564	0.247929	0.0257257	-0.156698	0.271529
O60502	OGA_HUMAN Protein O-GlcNAcase OS=Homo sapiens GN=MGEA5 PE=1 SV=2	MGEA5	-1.01048	-0.465216	-0.187516	-0.896116	-0.557796	-0.145677	0.394717	0.21232	-0.125911	0.309503	-0.00172566	-0.525801	-0.40099	-0.766311	-0.409626	-0.391084	-0.424074	-0.719284	-0.400494	-0.42734	-0.236174	0.233277	1.12163	0.564942	-0.753882	-0.872662	1.2199	1.09246	1.00009	0.550888	-0.561959	-0.184863	-0.493297	-0.395976	0.0249057	-0.137269	-0.0403065	-0.327118	-0.608688	-0.0547765	-0.280079	-0.696834	-0.451367	-0.582545	-0.326305	-0.638039	-0.659847
O60503	ADCY9_HUMAN Adenylate cyclase type 9 OS=Homo sapiens GN=ADCY9 PE=1 SV=4	ADCY9	-0.366786	-0.333452	-0.192469	-0.0836191	-0.281565	-0.865011	-0.0868521	0.0576997	-0.239639	0.562312	0.0612345	-0.907017	0.0840202	0.355539	-0.279329	0.31051	-0.246141	0.197407	-0.0669799	-0.336106	-0.28415	-1.30543	-0.61557	-0.385682	-0.567196	-0.733317	0.0785933	0.472979	0.0211626	0.424648	0.0877408	-0.041539	0.149739	0.204276	-0.354951	-0.688147	0.00158376	0.258876	0.0172295	0.770194	0.035108	0.373108	0.592703	-0.233684	0.118435	0.136113	0.276434
O60504	VINEX_HUMAN Vinexin OS=Homo sapiens GN=SORBS3 PE=1 SV=2	SORBS3	-0.807381	-0.968366	0.06858	0.180707	0.288645	0.721108	-0.758821	-0.86695	0.0412089	-0.372983	-0.529316	-0.812296	-0.70407	0.488586	0.0372347	0.384987	0.490814	0.672197	1.26874	-0.474447	-0.423486	-0.747255	0.435329	0.756931	-0.443314	-0.176128	0.0166974	0.244857	-0.355658	-0.399872	1.228	0.381095	0.350107	-0.0737557	0.0343984	-0.809486	-0.837245	0.73087	0.768626	-0.385187	-0.427571	-0.452998	-0.483166	-0.726305	-0.0560485	-0.0334179	-0.135796
O60506	HNRPQ_HUMAN Heterogeneous nuclear ribonucleoprotein Q OS=Homo sapiens GN=SYNCRIP PE=1 SV=2	SYNCRIP	-0.497446	0.0528831	0.059021	-0.240874	-0.280206	0.0214756	-0.483924	-0.527797	-0.0315347	-0.170222	0.403485	0.0186972	0.25754	0.00838977	-0.103302	-0.206349	-0.275044	-0.399591	0.145212	-0.104	0.143908	0.326063	0.761735	0.606721	0.0704	-0.081197	0.44937	0.358493	0.441144	0.211988	-0.438764	-0.63492	-0.156183	-0.411666	-0.147742	-0.0104229	0.103348	-0.0839601	-0.0284889	-0.033279	-0.0688821	-0.181666	0.326258	0.327477	0.000709086	-0.310379	-0.325857
O60507	TPST1_HUMAN Protein-tyrosine sulfotransferase 1 OS=Homo sapiens GN=TPST1 PE=1 SV=1	TPST1	-0.404102	-0.479931	-0.198769	0.450599	0.0366876	-0.0449364	-0.959147	-0.376803	-0.426278	-0.137312	0.52342	0.410184	0.217588	0.613849	0.502157	0.210679	0.196782	0.315774	1.11429	0.664204	0.0963132	1.80167	0.00815014	-0.332276	-0.386621	-0.304263	-0.369383	-0.396094	0.611591	0.0797167	-0.233984	-0.396147	0.151848	0.0701305	0.0944326	-0.554562	-0.345467	1.34253	0.914087	-0.0759043	-0.306706	-0.680125	-0.6671	0.263774	0.531742	0.231071	-0.411401
O60508	PRP17_HUMAN Pre-mRNA-processing factor 17 OS=Homo sapiens GN=CDC40 PE=1 SV=1	CDC40	-0.61963	-0.161423	0.559276	0.204118	0.181857	0.785162	-0.649374	-0.37066	-0.0383367	-0.0189529	-0.0894478	-0.261674	-0.0984718	0.601524	0.173174	0.182252	-0.197677	-0.374238	-0.327649	-0.322272	-0.199097	-0.116043	0.415869	0.527528	-0.00850242	-0.148258	0.418408	0.468983	0.229021	-0.0411459	-0.429277	-0.439143	-0.123936	-0.233321	-0.115851	-0.309974	-0.17394	-0.229563	-0.163229	-0.00393153	-0.303818	-0.360589	0.137908	0.580326	0.112983	-0.600753	-0.439149
O60512	B4GT3_HUMAN Beta-1,4-galactosyltransferase 3 OS=Homo sapiens GN=B4GALT3 PE=1 SV=2	B4GALT3	0.149366	0.0934978	-0.233719	0.148966	0.112503	0.144506	0.403163	2.22683	0.217295	0.41227	0.172878	0.750528	0.176665	0.0154501	0.0482616	-0.275438	0.127265	-0.749761	-0.194884	-0.148482	0.556543	0.145501	-0.0332264	-0.208878	-0.608275	0.0435793	-0.0428026	0.438282	0.00286879	0.131856	0.136778	0.0806968	-0.352055	-0.0493949	0.424296	-0.147555	0.0963912	-0.216897	0.355151	0.6331	0.460253	0.33523	0.602479	1.30287	-0.0612815	0.675283	0.115279
O60513	B4GT4_HUMAN Beta-1,4-galactosyltransferase 4 OS=Homo sapiens GN=B4GALT4 PE=1 SV=1	B4GALT4	-0.0744152	-0.0421531	-0.241647	0.0828026	-0.727242	0.177001	0.692491	0.0269984	0.368202	1.12948	0.435713	0.289641	0.17869	-0.000500005	1.27534	0.428576	-0.335706	0.193519	0.0589076	-0.144481	-0.321252	-0.424727	-0.83439	-0.256908	0.212989	-0.192396	-0.332265	-0.266344	-0.121892	-0.568395	-0.208065	0.0982281	0.167402	-0.181538	-0.228202	-0.172605	-0.216309	0.412594	0.24868	0.201233	-0.0683916	0.0428127	0.164272	0.352004	0.143778	1.32978	0.236155
O60518	RNBP6_HUMAN Ran-binding protein 6 OS=Homo sapiens GN=RANBP6 PE=1 SV=2	RANBP6	-0.423718	-0.253288	-0.22606	-0.340138	-0.282172	0.0040428	0.174671	0.349594	0.414522	0.613037	-0.236199	-0.262945	-0.758021	-0.0523787	-0.208034	0.145145	0.244304	-0.0895957	0.338411	-0.217186	0.247396	0.772585	0.633491	0.157712	0.723208	0.689793	0.759938	0.746521	0.758128	0.677372	-0.0750432	-0.255807	0.00158021	-0.194563	-0.0565609	-0.444633	-0.253291	-0.0937002	-0.0876629	0.907014	0.466207	0.808044	1.12355	0.490024	-0.237394	0.206757	1.00288
O60524	NEMF_HUMAN Nuclear export mediator factor NEMF OS=Homo sapiens GN=NEMF PE=1 SV=4	NEMF	-0.632513	-0.199483	0.0608139	0.0290332	-0.261932	-0.017654	0.144788	0.257127	0.172685	0.23227	-0.172595	-0.448683	-0.426233	0.0224837	0.0208241	-0.0724719	-0.0788958	-0.433573	0.0536668	0.403408	0.569652	0.601396	0.175858	0.277139	0.49603	0.101022	0.0616313	-0.207624	-0.137116	-0.199359	-0.350611	-0.481414	0.00414952	-0.241434	-0.042906	0.225282	0.234186	0.0381886	0.0233065	-0.129641	-0.152517	0.0116562	0.846204	0.435289	0.103495	-0.171655	0.045786
O60547	GMDS_HUMAN GDP-mannose 4,6 dehydratase OS=Homo sapiens GN=GMDS PE=1 SV=1	GMDS	0.78274	0.107196	-0.940709	-0.739503	-1.12832	0.562578	0.690711	0.198258	-0.372213	-0.588373	-1.00729	-0.232169	-0.698676	0.0586975	-0.440994	-0.236965	-0.57206	-0.420661	-0.0369445	0.13907	-0.100072	-0.61048	-0.122541	0.263811	-0.799654	-0.325296	-1.34742	-0.617498	-0.823872	-0.0866156	-0.0218634	-0.0922718	0.982033	0.712688	0.301678	1.07229	0.354858	-0.147328	0.00368662	0.436234	0.165203	1.09661	-0.148856	-0.847324	0.245737	1.3748	0.954861
O60551	NMT2_HUMAN Glycylpeptide N-tetradecanoyltransferase 2 OS=Homo sapiens GN=NMT2 PE=1 SV=1	NMT2	0.685484	0.443823	-0.264917	-0.716291	-0.517019	0.439944	0.577553	0.473319	0.466436	0.503525	-0.921457	-0.88935	-0.774783	0.0698994	0.400836	0.378802	-0.487032	-0.834179	-0.881877	-1.04487	-1.10691	-0.397655	0.677998	0.620802	0.0360757	0.248721	0.731188	0.171652	0.26974	0.139148	0.591165	0.379059	-0.650087	-0.0190951	0.20244	-0.508214	-0.303433	0.424715	-0.370562	-0.134634	0.00890283	-0.37637	0.207595	0.036509	-0.216065	0.017509	0.0851139
O60563	CCNT1_HUMAN Cyclin-T1 OS=Homo sapiens GN=CCNT1 PE=1 SV=1	CCNT1	-0.765998	-0.484878	-0.0493191	-0.376752	-0.183955	-0.148864	0.147155	-0.0754276	0.0452991	0.00810555	0.143248	-0.164431	-0.123119	0.0782392	0.0500407	-0.23466	-0.538289	-0.494667	-0.268368	-0.360312	-0.32367	0.100161	0.666885	0.789974	0.262081	-0.0514759	0.27854	0.50729	0.141031	-0.330607	-0.822502	-0.447592	-0.423161	0.610399	0.178054	0.397109	0.186084	-0.238087	-0.491563	-0.075113	-0.421014	-0.783649	-0.237246	0.378772	-0.0763813	-0.370803	-0.13593
O60566	BUB1B_HUMAN Mitotic checkpoint serine/threonine-protein kinase BUB1 beta OS=Homo sapiens GN=BUB1B PE=1 SV=3	BUB1B	0.279522	0.443158	0.254714	0.349095	0.0416799	-1.18793	0.223269	-0.490456	0.266601	0.700913	1.09286	0.289493	0.290899	0.071113	-0.8497	-0.0452632	-0.295878	-1.04115	-1.2303	-0.348952	-0.521375	-0.611636	-0.322647	-0.76903	0.263377	0.413516	0.772801	0.579423	0.760288	0.127845	-0.580813	-1.41455	-0.00220248	-0.356707	0.0478994	-0.258531	0.262618	-1.12869	-0.825156	-0.314331	-0.331491	-1.16848	-0.294727	0.134526	0.133689	-0.703621	-0.868635
O60568	PLOD3_HUMAN Procollagen-lysine,2-oxoglutarate 5-dioxygenase 3 OS=Homo sapiens GN=PLOD3 PE=1 SV=1	PLOD3	-0.471443	-0.769853	0.468431	0.489547	0.914801	0.444827	0.636857	0.676917	0.0166181	0.28397	0.0603819	-0.131552	0.0566467	-0.219005	-0.19788	-0.104897	-0.445794	-0.191176	0.247961	0.00429619	-0.243233	0.319847	-1.08723	-0.933853	-0.809301	-0.698873	0.0571551	0.213247	0.429752	0.256402	-0.488042	-0.556604	0.0976568	-0.427328	-0.191725	-0.622541	-0.398784	0.512429	0.451232	0.483278	0.535021	0.348264	0.889523	9.46e-05	0.393037	0.233751	0.812079
O60573	IF4E2_HUMAN Eukaryotic translation initiation factor 4E type 2 OS=Homo sapiens GN=EIF4E2 PE=1 SV=1	EIF4E2	0.43677	0.364765	0.529949	0.0505724	0.176162	-0.0340098	-0.31301	-0.427525	0.0384767	-0.251693	0.483584	-0.102897	0.252858	-0.0346583	-0.314109	-0.19447	-0.387833	-0.22844	-0.351409	0.0561497	0.175686	0.213481	-0.370257	0.0453335	-0.277654	0.118362	-0.382574	-0.597788	0.00587404	-0.542682	-0.0892138	-0.795092	0.478148	0.454545	0.0970473	-0.0162335	0.0989847	-0.12465	-0.324626	-0.265202	-0.458241	-0.145452	-0.286984	0.00581838	-0.0717022	-0.0088229	-0.0879994
O60583	CCNT2_HUMAN Cyclin-T2 OS=Homo sapiens GN=CCNT2 PE=1 SV=2	CCNT2	-0.248795	-0.168026	0.0975245	-0.222655	0.303955	0.457435	-0.812142	-0.545326	-0.754702	-1.31316	-0.200171	-0.401455	-0.731902	0.288143	-0.453457	-0.267377	0.43344	-0.458995	0.204717	0.333198	1.4952	1.54884	-0.0578407	0.242179	0.147689	-0.10504	-0.596513	-0.603795	0.00650387	-0.603143	-0.512886	-1.23713	-0.117336	0.0865005	-0.0620517	0.770558	0.879409	-0.279109	-0.0868909	-0.509799	-0.38623	-0.178227	0.235065	0.474313	0.189615	-1.05311	-0.0969375
O60602	TLR5_HUMAN Toll-like receptor 5 OS=Homo sapiens GN=TLR5 PE=1 SV=4	TLR5	0.386787	0.31318	0.0781523	0.174042	0.458403	-0.0887139	1.09188	0.256803	0.256642	0.958737	0.364888	0.17644	0.31965	0.385065	0.494525	0.1859	-0.336783	0.380183	0.07392	-0.138907	-0.982561	-0.911388	-0.0850918	0.0647177	0.186665	-0.094739	-0.302229	-0.0852992	-0.412013	-0.0197273	0.202784	-0.313002	0.299511	0.221627	-0.0194375	0.0193642	0.25726	1.42289	0.00110362	0.176758	0.0228722	-0.604633	0.0170044	0.168267	0.0907699	-0.0335905	0.0834426
O60603	TLR2_HUMAN Toll-like receptor 2 OS=Homo sapiens GN=TLR2 PE=1 SV=1	TLR2	0.514855	0.0892426	0.367828	0.453374	-0.550408	0.233655	0.25062	-0.192728	0.492945	-0.0959432	2.62628	1.3666	1.10236	0.107036	-0.0136028	-0.0259631	0.0307559	0.428142	0.294656	-0.0888486	-0.0550005	-0.89328	-1.70447	-1.37729	-1.41723	-0.465852	-0.973072	-0.820864	-0.800364	-0.669342	-0.19663	-0.0992663	1.15473	0.0109588	-0.288868	-0.585636	0.0768636	-0.0335812	0.321888	1.63133	1.74604	1.18418	0.946033	0.728953	1.02616	1.19723	0.627728
O60610	DIAP1_HUMAN Protein diaphanous homolog 1 OS=Homo sapiens GN=DIAPH1 PE=1 SV=2	DIAPH1	0.276264	0.591845	0.184196	0.0380879	-0.0512909	-0.34714	1.49279	1.52013	0.991299	0.941398	0.568937	-0.0582523	0.450608	-0.381731	-0.322027	-0.289805	-0.0616658	-0.201196	-0.210201	0.412891	0.579647	0.205236	-0.156089	-0.330154	-0.866967	-0.536275	-0.930683	-0.49733	-0.821533	-0.384018	-0.193404	-0.338332	-0.0343491	-0.0481175	-0.192027	-0.200672	-0.183381	-0.220331	-0.321941	0.249055	0.0961554	0.220955	0.651087	0.22036	-0.0168909	0.0899083	0.120606
O60613	SEP15_HUMAN Selenoprotein F OS=Homo sapiens GN=SELENOF PE=1 SV=3	SELENOF	-0.407547	-0.334914	0.93807	0.01463	0.760291	0.647719	0.208188	0.773539	-0.188874	-0.423067	-0.4923	-0.463439	-0.848564	0.206813	-0.0897163	-0.126664	0.202158	-0.123537	0.238293	0.588671	0.7629	0.783856	-0.0317541	-0.157616	-0.950007	-0.996214	-1.34703	-0.588381	-0.993596	-0.63317	-0.232185	-0.388444	0.201928	-0.198915	-0.214085	0.120065	-0.111184	0.286275	0.0674872	0.664795	0.180777	-0.20215	-0.177579	-0.236546	-0.0311216	-0.355612	-0.242596
O60637	TSN3_HUMAN Tetraspanin-3 OS=Homo sapiens GN=TSPAN3 PE=2 SV=1	TSPAN3	-0.0856011	-0.187974	0.157054	0.162939	0.619529	0.320806	0.13835	0.130367	0.238104	0.00547111	0.0954059	0.742755	0.924984	0.141199	-0.3356	0.327076	-0.0112187	-0.119598	-0.13414	0.00156655	-0.186535	-0.346897	-0.212554	-0.633114	-0.369148	-0.433847	-0.278325	-0.212738	-0.740804	-0.288592	0.451686	0.0782256	-0.223335	0.516751	1.00738	1.32292	0.762429	-0.100336	0.688986	-0.161185	0.526686	-0.0334005	-0.58378	0.413224	-0.511043	-0.360428	-0.0471156
O60645	EXOC3_HUMAN Exocyst complex component 3 OS=Homo sapiens GN=EXOC3 PE=1 SV=2	EXOC3	0.101986	0.135765	0.141536	-0.00574621	-0.180569	0.0844972	0.111432	-0.00233013	0.186016	-0.0608011	0.257069	0.0640406	0.277405	0.0565829	-0.0137462	0.0446078	0.0303702	0.0496046	0.321086	-0.0336566	-0.105361	-0.0120372	0.304349	0.300058	0.101339	-0.262192	-0.0812041	-0.050693	0.097747	-0.0389425	-0.0291811	-0.224171	0.0480777	-0.0213642	-0.0541526	0.0345254	0.106063	0.257031	0.176453	0.0829505	0.150643	-0.047211	0.269215	0.137174	-0.289939	-0.129988	-0.0421621
O60664	PLIN3_HUMAN Perilipin-3 OS=Homo sapiens GN=PLIN3 PE=1 SV=3	PLIN3	-0.444639	-0.423552	1.09719	0.564933	1.1514	0.412018	-0.30947	-0.476983	-0.444663	-0.408885	0.0463792	-0.177416	-0.041546	0.0837972	0.199249	0.0429692	0.176411	0.139115	0.404716	-0.0248868	-0.247966	-0.312236	-0.422189	-0.394631	-0.458176	-0.760232	-0.818698	-0.576689	-0.323322	-0.527163	-0.128756	-0.232329	-0.178459	-0.464065	-0.221308	-0.784344	-0.556358	0.995651	0.815592	0.103285	0.0625893	-0.170296	0.189741	-0.471439	0.00247912	-0.269626	0.181324
O60669	MOT2_HUMAN Monocarboxylate transporter 2 OS=Homo sapiens GN=SLC16A7 PE=1 SV=2	SLC16A7	-0.42227	-1.49926	0.303081	0.121686	0.0049725	-1.09039	-1.02954	-1.65705	0.232399	-0.595209	-0.351226	-0.223346	-0.930274	0.302911	0.385603	0.449382	0.0484918	2.09263	0.134465	-1.14484	-0.633817	-1.77565	-0.698625	-1.66165	-1.31521	-0.258948	0.879856	0.321132	1.00078	-0.0482711	4.36857	3.26095	-0.0663784	-0.0139363	-1.0544	0.167784	-0.724132	1.34418	-0.0107773	-0.120372	-0.347951	-1.5781	1.41464	-1.73616	0.00213897	-1.28486	-0.195671
O60671	RAD1_HUMAN Cell cycle checkpoint protein RAD1 OS=Homo sapiens GN=RAD1 PE=1 SV=1	RAD1	0.409216	-0.0210829	-0.214612	0.0661549	-0.199545	-0.00713028	-0.150574	0.0909171	0.119328	-0.0239507	-0.0848608	0.444726	-0.163276	-0.0136695	-0.220858	0.15025	-0.0708685	-0.302436	-0.227886	0.0521326	0.22879	0.0543762	0.358282	0.600383	0.00446965	0.673842	0.965546	0.93374	0.198657	0.201765	-0.254726	0.0635282	-0.133918	-0.0958675	0.607914	0.20839	-0.207405	0.134059	-0.126346	-0.0266342	0.447415	-0.0798538	0.319353	-0.0697321	-0.158446	0.749829	0.332629
O60673	REV3L_HUMAN DNA polymerase zeta catalytic subunit OS=Homo sapiens GN=REV3L PE=1 SV=2	REV3L	0.12964	-0.12716	-1.06409	-0.705923	-0.0919557	-0.629417	0.0251265	0.784601	-0.686824	-1.00158	0.0130076	0.082391	-0.121118	0.272375	-0.443937	0.0550203	-0.103583	0.418207	-0.122114	0.0980531	-0.139248	0.30283	-0.209608	-0.206248	0.289086	0.0617163	0.141348	-0.142497	-0.200975	0.281678	-0.117258	-0.248157	-0.037022	-1.67265	-0.304854	-0.0939139	0.0528552	0.330371	-0.127078	-1.24834	-0.16403	-0.360215	-0.0478777	-0.134314	-0.0357006	0.227355	0.0142728
O60674	JAK2_HUMAN Tyrosine-protein kinase JAK2 OS=Homo sapiens GN=JAK2 PE=1 SV=2	JAK2	0.2944	-0.0662986	0.0927452	0.320093	0.277069	0.203766	0.119068	0.516009	0.852977	1.20802	0.650829	0.412756	0.045185	0.017738	-0.134766	0.512374	-0.122966	-0.283939	0.562042	-0.254541	0.338898	-0.192367	0.0672438	-0.301644	-0.341124	-0.320427	-0.147443	-0.413146	-0.164425	-0.0938712	0.139054	0.364914	0.147212	0.233265	-0.319273	-0.212403	-0.0511829	1.09935	0.463348	0.867205	0.669415	1.0805	0.997986	0.515049	-0.281233	-0.347729	0.345326
O60678	ANM3_HUMAN Protein arginine N-methyltransferase 3 OS=Homo sapiens GN=PRMT3 PE=1 SV=3	PRMT3	-0.695234	-0.61131	0.509877	0.713225	0.62625	0.0461099	0.567978	0.326324	0.728943	1.05209	0.0364409	-0.467833	-0.011313	-0.250366	-0.313062	-0.117543	-0.525801	-0.860267	-0.203265	-0.201629	0.139321	-0.357791	0.103993	-0.135305	-0.258519	-0.307306	0.0210376	-0.00306549	-0.0986384	-0.121789	-0.32525	-0.489655	0.316598	-0.586366	-0.319657	0.546876	0.333271	-0.112693	0.00439624	-0.486397	-0.632965	-0.257426	0.0205549	-0.531498	-0.385001	-0.532392	-0.41779
O60683	PEX10_HUMAN Peroxisome biogenesis factor 10 OS=Homo sapiens GN=PEX10 PE=1 SV=1	PEX10	0.156906	-0.113774	0.069292	0.0169719	-0.0988557	0.334553	0.0479692	-0.117781	0.351792	-0.212126	0.385242	-0.0846332	-0.143102	-0.387599	-0.193189	0.243714	-0.0559725	0.465214	0.0133744	0.0728302	-0.0479224	-0.0791423	0.0419309	-0.0745027	-1.47239	-0.1976	-0.801782	-0.0320203	-0.13928	-0.0207309	-0.157851	0.282912	0.32507	-0.0470029	0.0688792	-0.185544	-0.0720992	0.0557397	0.0178671	0.382449	0.357731	0.0134541	0.130469	0.0785529	0.00855335	-0.176313	0.145959
O60684	IMA7_HUMAN Importin subunit alpha-7 OS=Homo sapiens GN=KPNA6 PE=1 SV=1	KPNA6	0.735652	0.857042	-0.180016	-0.142668	-0.390767	-0.072307	0.531582	0.358762	0.226574	0.106559	0.491443	0.0380811	0.558119	-0.222255	0.175191	-0.0962114	-0.0642348	-0.0863892	0.128534	-0.138553	-0.176221	0.0386677	-0.762944	-0.614776	-0.552313	-0.209682	-0.236259	-0.175705	-0.53021	-0.191133	-0.501255	-0.034846	-0.135668	0.158099	0.0405142	0.269746	0.166217	-0.0617216	0.022961	-0.0765412	-0.0868319	-0.105992	0.265564	0.0024305	-0.17072	-0.253216	-0.0603153
O60687	SRPX2_HUMAN Sushi repeat-containing protein SRPX2 OS=Homo sapiens GN=SRPX2 PE=1 SV=1	SRPX2	0.186359	-0.624799	0.201512	0.58	1.61446	0.170373	-0.648746	-0.587513	-0.845052	-0.151468	-0.198614	0.51534	-0.325562	1.62914	2.4548	1.85142	0.413117	0.490216	0.666067	-0.276006	-1.04216	-0.611963	-0.356943	-0.0303313	-0.0751298	0.405668	-0.690229	-0.493833	-1.34151	-0.332028	-0.332623	-0.616339	-0.655435	0.629313	0.149323	-0.715129	-0.330005	-0.020423	0.330247	-0.480152	-0.320311	0.0370623	-0.345637	-0.716159	0.829451	1.44343	1.73053
O60701	UGDH_HUMAN UDP-glucose 6-dehydrogenase OS=Homo sapiens GN=UGDH PE=1 SV=1	UGDH	0.0402232	-0.528722	-0.184134	-0.318625	-0.412654	-0.0954687	-0.356614	0.260862	0.32702	0.637142	-1.00111	-0.317432	-0.846346	0.700068	0.471046	0.585067	0.18881	0.356374	1.00705	0.163064	0.562523	-0.355148	0.156311	0.198344	-0.0513945	0.0356139	-0.500863	-0.239661	-0.10608	0.288136	0.304353	0.125286	0.18416	-0.0166547	0.135579	0.312598	0.265573	1.47166	1.10274	-0.891446	-0.443265	0.478321	0.116402	-0.445217	0.313784	0.773982	0.622155
O60704	TPST2_HUMAN Protein-tyrosine sulfotransferase 2 OS=Homo sapiens GN=TPST2 PE=1 SV=1	TPST2	0.577241	-0.340899	-0.21646	0.0544425	-0.41397	0.227256	0.477259	1.0104	0.878807	0.211298	0.775325	0.70611	-0.00566637	0.167134	-0.153087	-0.167969	-0.105964	0.0965461	0.624139	-0.241917	-0.375904	-0.387331	-0.569525	-0.272712	-0.367492	0.158818	-0.0884832	-0.153595	0.228381	0.289415	0.122813	-0.0956688	-0.104745	1.48384	0.802731	0.321747	0.548704	0.307329	1.34327	1.12343	1.17066	-0.136728	-0.0982256	0.345542	1.16398	0.286818	0.363964
O60711	LPXN_HUMAN Leupaxin OS=Homo sapiens GN=LPXN PE=1 SV=1	LPXN	-0.18856	-0.348691	-0.373454	-0.127083	-0.132493	-0.196495	-0.00018339	0.827507	1.59156	0.753222	0.0271238	0.35915	-0.272758	0.172495	-0.511274	0.433078	0.112788	0.506282	0.703279	-0.326316	0.0460248	-1.06163	-0.177664	-0.171562	-1.30671	-0.547051	-0.675366	-1.21534	-0.739974	-0.728832	1.06735	0.73547	0.233915	0.804079	0.242258	-0.368244	-0.24435	0.599995	0.723501	1.51227	0.125608	0.52264	0.720226	1.01846	0.508447	0.809085	0.310791
O60716	CTND1_HUMAN Catenin delta-1 OS=Homo sapiens GN=CTNND1 PE=1 SV=1	CTNND1	-0.182561	0.263079	0.620874	0.17061	0.268189	0.205771	-0.32852	-0.519624	-0.404744	-0.0985255	-0.339717	-0.329982	-0.0899778	-0.0530625	-0.00254354	-0.135997	-0.120745	-0.399446	-0.269573	-0.0839227	-0.257021	-0.0963602	-0.0805937	0.0198613	0.272519	0.317829	-0.41324	-0.538213	-0.429736	-0.516273	-0.37704	-0.494157	-0.0299491	0.0987483	-0.11725	0.0682409	0.0355311	-0.281798	-0.172513	-0.652943	-0.723428	-0.465534	-0.342058	0.245635	0.016008	-0.379898	-0.144728
O60725	ICMT_HUMAN Protein-S-isoprenylcysteine O-methyltransferase OS=Homo sapiens GN=ICMT PE=1 SV=1	ICMT	-0.126207	0.782679	-0.634655	-0.370987	-0.238031	-0.0719925	-0.0401481	-0.0543763	0.0548454	-0.588023	0.423943	-0.354566	-0.092981	-0.00997294	-0.275312	0.298457	-0.048734	-0.0506749	1.14247	0.947074	0.846809	1.00294	-0.160402	-0.435849	-0.237041	-0.732077	-0.148563	0.128175	0.126863	0.209332	-0.213667	-0.299049	0.309026	0.860353	0.588168	0.205005	0.655362	0.574149	0.374511	0.36597	-0.16631	-0.43915	0.265803	0.218153	-0.426784	-0.0344608	-0.588335
O60733	PLPL9_HUMAN 85/88 kDa calcium-independent phospholipase A2 OS=Homo sapiens GN=PLA2G6 PE=1 SV=2	PLA2G6	-1.253	0.261336	1.24696	1.44726	1.74532	0.410888	-0.373049	-0.748421	-0.676063	-0.677562	-1.29645	-0.364379	-0.962496	-0.367016	-0.0518702	-0.555329	-0.34889	-0.146244	-1.03475	-0.325041	-0.172522	0.319009	-0.0992651	-0.713401	-1.25206	-0.819219	-0.40995	-0.689984	-0.162001	-0.957824	-0.44538	-1.05371	-0.939805	-0.721729	-1.46955	-1.05579	-0.83161	-0.299453	-0.48115	-0.82894	-0.0774764	-0.748592	-1.29652	-0.465252	-0.838345	-0.507694	-0.00233372
O60749	SNX2_HUMAN Sorting nexin-2 OS=Homo sapiens GN=SNX2 PE=1 SV=2	SNX2	-0.0714688	0.138302	-0.604721	-0.772385	-0.83173	0.152341	0.0342254	-0.182256	0.363526	0.0703796	0.530516	-0.099198	0.353477	-0.202939	-0.0784134	-0.012747	0.334134	0.193945	0.567496	0.572532	0.520856	0.656379	-0.371732	-0.237281	-0.638534	-0.683826	-0.147658	-0.0367299	0.182919	-0.246853	0.129839	-0.0210476	0.197982	-0.315759	-0.304972	-0.331593	-0.252525	0.491589	0.211404	0.211549	0.206633	-0.378619	-0.136495	-0.35719	-0.312899	-0.0239363	-0.218062
O60762	DPM1_HUMAN Dolichol-phosphate mannosyltransferase subunit 1 OS=Homo sapiens GN=DPM1 PE=1 SV=1	DPM1	-1.02499	-0.38549	0.259098	0.477674	0.513021	-0.133538	0.0541939	0.229635	-0.136118	-0.105534	0.403965	0.100888	-0.368821	0.129721	-0.0300542	0.156008	-0.276137	-0.377454	-0.371178	-0.21747	-0.176899	-0.256987	-0.0468641	-0.0319832	-0.0329818	-0.134054	-0.0531063	0.133573	-0.00374243	0.177001	-0.0617864	0.209153	0.273065	0.396568	0.452971	0.578687	0.473219	0.401244	0.0962754	-0.0524389	-0.114299	0.212962	0.264824	0.253281	-0.070308	-0.0208019	-0.0500995
O60763	USO1_HUMAN General vesicular transport factor p115 OS=Homo sapiens GN=USO1 PE=1 SV=2	USO1	0.0880542	0.480966	0.0605262	-0.167479	-0.0326943	-0.0152316	0.84234	1.23166	0.523027	0.376316	0.186384	-0.142595	-0.0381829	-0.169823	-0.0795659	-0.00173951	0.165335	0.177158	0.481911	-0.0486743	0.0710639	0.911685	-0.564391	-0.55613	-0.813425	-0.703783	-0.675954	-0.217061	-0.403815	-0.401878	0.0109031	-0.212441	0.115176	0.181246	0.256202	0.367351	0.304462	0.869784	0.684944	0.93358	0.502303	0.110188	0.334341	0.254049	-0.151237	-0.143298	-0.0287559
O60783	RT14_HUMAN 28S ribosomal protein S14, mitochondrial OS=Homo sapiens GN=MRPS14 PE=1 SV=1	MRPS14	0.52092	0.494923	-0.189052	0.211861	-0.592422	-0.0468877	-0.0939125	0.317235	-0.287514	0.0293842	0.75582	-0.11257	0.259242	0.156714	-0.165217	0.199005	-0.461582	-0.158565	-1.02505	-0.0494618	-0.283954	0.0396402	0.838832	1.1757	0.624768	1.02341	0.360021	0.319364	-0.147089	0.208725	-0.101896	-0.401821	-0.314967	-0.241279	0.109949	-0.137846	0.489284	-0.539946	-0.507758	-0.106781	-0.54122	-0.392611	0.315283	-0.0310716	-0.114792	-0.145541	-0.422356
O60784	TOM1_HUMAN Target of Myb protein 1 OS=Homo sapiens GN=TOM1 PE=1 SV=2	TOM1	-0.220188	-0.470988	0.916333	0.384488	0.630005	-0.170533	0.0160895	-0.0147843	0.324799	0.242754	0.640914	0.4009	0.262285	0.151628	0.0918323	0.241458	0.361371	0.477442	0.69985	-0.144202	-0.539348	-0.417715	-0.412902	-0.427986	-0.78246	-0.679776	-0.640103	-0.240661	-0.52686	-0.379666	0.454829	0.255587	0.101595	-0.18292	-0.0924293	-0.548882	-0.313562	0.870092	1.10357	-0.105094	-0.0355091	0.0581324	0.199123	-0.0807085	0.0975958	0.118587	0.230055
O60825	F262_HUMAN 6-phosphofructo-2-kinase/fructose-2,6-bisphosphatase 2 OS=Homo sapiens GN=PFKFB2 PE=1 SV=2	PFKFB2	0.07885	-0.244395	0.0167292	-0.17479	-0.395378	-0.192102	-0.0797542	-0.700714	-0.138553	-0.0196323	-0.300836	0.0304751	-0.567284	-0.267521	0.026926	0.115392	-0.153	-0.326752	-0.085993	-0.0710982	-0.0151739	-0.346754	-0.509347	-0.460237	0.445963	0.193319	0.381279	-0.249785	0.443359	0.753762	-0.227626	-0.340806	-0.0455703	-0.0983131	-0.294743	-0.0626837	-0.0691166	-0.213131	-0.255336	-0.0593676	-0.2601	-0.0844468	-0.253297	-0.0253861	0.0353442	-0.0185646	-0.125104
O60826	CCD22_HUMAN Coiled-coil domain-containing protein 22 OS=Homo sapiens GN=CCDC22 PE=1 SV=1	CCDC22	0.18215	0.429095	0.246911	0.101755	0.130915	-0.0909801	0.275392	0.249683	0.186518	0.19185	0.533853	0.0637133	0.261132	0.0406214	-0.227785	0.00677407	-0.0995684	-0.162166	-0.0740698	-0.22114	-0.484935	-0.381446	0.331504	0.212023	-0.465975	-0.432193	-0.0606596	0.144552	0.0525791	-0.185074	0.0130857	0.0212662	0.231466	-0.170273	-0.0371802	-0.0630378	0.0326066	0.46901	0.0398052	0.298314	0.134623	-0.241394	-0.03255	-0.0126896	-0.0946418	-0.154626	-0.402674
O60828	PQBP1_HUMAN Polyglutamine-binding protein 1 OS=Homo sapiens GN=PQBP1 PE=1 SV=1	PQBP1	-0.680927	0.0896601	0.421412	-0.174404	0.0834589	-0.0358571	-0.712805	-0.762521	-0.790562	-0.33332	0.0768679	-0.360077	-0.110361	-0.299205	-0.3251	-0.421393	-1.25987	-1.38839	-0.966733	-0.724923	-0.320758	-0.705146	0.597703	0.355304	0.433907	0.589677	0.582815	0.597763	0.797957	0.176027	-0.809455	-0.990009	-0.403923	-0.247583	0.0667611	0.339379	0.00355062	-0.887888	-0.956092	-0.604274	-0.688068	-0.723016	-0.227359	-0.110123	-0.167412	-1.23797	-1.08943
O60830	TI17B_HUMAN Mitochondrial import inner membrane translocase subunit Tim17-B OS=Homo sapiens GN=TIMM17B PE=1 SV=1	TIMM17B	0.271713	0.608482	0.108576	0.222644	-0.0083618	-0.301799	0.0520407	0.411314	0.0963143	-0.108956	0.220381	-0.184111	0.32932	-0.160413	-0.293865	-0.0173692	-0.782039	-0.948471	-0.504997	-0.982873	-0.750013	-0.60247	0.838951	0.924488	0.834169	0.754269	0.528662	0.169094	0.76058	0.331035	-0.251688	-0.484581	0.28724	0.06088	-0.11196	0.263276	0.183426	-0.0707219	-0.0319476	0.392417	-0.0596158	-0.114171	-0.0465573	0.0884366	-0.110194	-0.638413	-0.272203
O60831	PRAF2_HUMAN PRA1 family protein 2 OS=Homo sapiens GN=PRAF2 PE=1 SV=1	PRAF2	-0.286896	-0.697641	-0.22044	-0.265519	-0.150325	-0.458184	0.0900721	0.427721	-0.0197084	0.262169	0.0480041	-0.178598	-0.0752128	0.257666	0.358072	0.286601	0.217264	0.356695	0.395642	0.212331	-0.32223	0.306584	0.873938	0.627516	0.391748	0.156432	0.336192	0.306375	0.425189	0.57454	0.106017	0.128859	0.329339	0.338729	0.701026	0.263174	0.486864	0.76439	0.599277	0.294659	-0.136143	0.0824206	0.0724695	0.0826177	0.0588279	-0.0630055	-0.476117
O60832	DKC1_HUMAN H/ACA ribonucleoprotein complex subunit 4 OS=Homo sapiens GN=DKC1 PE=1 SV=3	DKC1	-0.794675	0.0318926	0.784352	0.485738	0.650914	0.319545	-0.414024	-0.179787	-0.629413	-0.0656198	-0.335442	-0.70424	0.274955	-0.319537	-0.0901124	-0.417521	-0.789391	-1.18135	-1.11588	-0.926534	-0.267478	-0.264758	0.717565	0.898634	0.0161181	-0.254279	-0.462176	-0.332738	-0.427166	-0.692468	-1.18469	-1.06306	-0.57163	-0.397954	-0.192348	-0.224853	-0.268713	-0.880346	-0.968892	-0.729133	-1.21996	-0.260269	-0.260519	-0.32028	-0.600891	-0.405646	-0.610535
O60841	IF2P_HUMAN Eukaryotic translation initiation factor 5B OS=Homo sapiens GN=EIF5B PE=1 SV=4	EIF5B	-0.246967	-0.249607	0.196057	-0.0061714	0.030142	-0.0304695	-0.246688	-0.0375144	-0.439042	-0.205223	0.0424317	-0.100434	-0.0188588	-0.20386	-0.172838	-0.204648	-0.223614	-0.484136	0.101641	0.28104	0.446937	0.887571	0.628179	0.552076	0.340461	0.323366	0.193982	0.283443	-0.284796	-0.361189	-0.45888	-0.576553	-0.235468	-0.129536	0.18646	0.332854	0.307849	-0.104279	-0.221901	0.0130277	-0.036439	-0.0500194	0.684373	0.225465	-0.345053	-0.203355	-0.151217
O60858	TRI13_HUMAN E3 ubiquitin-protein ligase TRIM13 OS=Homo sapiens GN=TRIM13 PE=1 SV=2	TRIM13	-0.164253	-0.0889549	0.29531	0.135031	0.165853	0.383488	0.223174	-0.0562734	-0.29226	-0.0767084	-0.188079	-0.204591	0.0520775	0.277069	0.0545721	0.0502185	-0.0396622	6.88e-06	0.00446037	1.02894	-0.515173	0.345597	0.317076	-0.117217	0.368053	0.492268	0.583428	0.644665	0.302756	0.646371	0.614968	-0.342272	-0.0196833	-0.278718	0.102335	-0.157058	-0.0483736	-0.166372	-0.157229	0.0241518	0.0179009	-0.421455	-0.478007	-0.373525	0.439811	-0.281093	-0.455959
O60861	GAS7_HUMAN Growth arrest-specific protein 7 OS=Homo sapiens GN=GAS7 PE=1 SV=3	GAS7	-0.146084	-0.00950783	-0.152461	-0.539006	-0.747041	0.929082	-0.28732	-0.0539522	0.536368	0.325666	0.169097	0.50749	0.63854	1.11056	0.499862	-0.0612173	0.635408	1.01697	2.13566	0.491069	-0.499258	-0.563693	0.549061	-0.285665	0.420755	0.257019	-0.237466	0.163329	-0.492336	-0.461948	1.00083	0.112646	0.106198	-0.282351	-0.227423	-1.72498	-0.772847	0.951643	0.897006	0.56666	0.358462	-0.775722	-0.068653	-0.081258	-0.560165	0.316846	-0.766782
O60869	EDF1_HUMAN Endothelial differentiation-related factor 1 OS=Homo sapiens GN=EDF1 PE=1 SV=1	EDF1	-0.437958	0.309133	-0.26439	-0.798781	-0.307489	-0.0991977	-0.332297	-0.872893	-0.879246	-0.899097	0.712634	0.0964975	-0.516204	-0.378359	-0.70689	-0.675566	-1.23263	-1.33215	-0.301318	-0.796157	-0.243211	-1.77321	0.549234	0.013258	-0.530772	-0.345592	-0.235936	0.144424	0.535512	0.390415	-0.787661	-0.759515	-0.484029	0.589872	0.746129	0.915375	0.645667	0.268575	-0.10239	-0.290746	0.183643	-0.521268	-0.0718197	-0.447654	-0.157258	-1.06142	-0.378951
O60870	KIN17_HUMAN DNA/RNA-binding protein KIN17 OS=Homo sapiens GN=KIN PE=1 SV=2	KIN	-0.280848	0.0330699	-0.299017	-0.677086	-0.619152	0.336703	-0.743905	-0.620188	-0.160518	-0.433201	0.0689483	-0.247863	0.505269	-0.0410424	-0.338405	-0.158867	-0.753192	-1.18641	-1.53933	-1.00426	-0.816447	-0.821637	0.181099	0.0690509	0.885661	1.56779	1.5085	0.968288	0.971017	0.755031	-0.707736	-0.885159	-0.249672	0.0101824	0.148185	0.0527187	0.00194014	-0.704267	-0.776274	-0.417642	-0.558075	-0.589604	-0.197398	0.175145	0.00809881	-0.809064	-0.734108
O60879	DIAP2_HUMAN Protein diaphanous homolog 2 OS=Homo sapiens GN=DIAPH2 PE=1 SV=1	DIAPH2	-0.202158	-0.0958365	1.51455	1.31335	1.53652	0.191801	0.00983027	0.0291844	0.416498	-0.105012	0.767135	0.470509	0.0624378	-0.40593	-0.513674	-0.401009	-0.152178	-0.141838	-0.0149098	-0.797621	-1.10319	-0.539663	0.141482	-0.0936165	-0.866106	-0.488687	-1.19522	-0.814432	-0.615995	-0.637128	0.207175	-0.262111	-0.181274	-0.785764	-0.815678	-0.322439	-0.272218	0.145916	0.177944	-0.544208	-0.453427	0.544197	1.37344	0.529035	0.0422082	0.00908433	0.499447
O60884	DNJA2_HUMAN DnaJ homolog subfamily A member 2 OS=Homo sapiens GN=DNAJA2 PE=1 SV=1	DNAJA2	-0.0266219	0.305283	1.00739	0.668295	0.857315	-0.307647	0.458663	0.298943	-0.367842	-0.858144	-0.200597	-0.428668	-0.3284	-0.342122	-0.743311	-0.289516	-0.568589	-0.647564	-0.749698	-1.3662	-0.6552	-0.901205	-0.883477	-0.679252	-0.471872	-0.522655	-0.278554	0.079333	-0.299488	-0.169033	-0.613161	-0.604956	-0.320744	-0.44298	0.0405416	-0.0269272	-0.161316	-0.351908	-0.431175	-0.0388269	-0.248497	-0.0104137	0.294819	0.53544	-0.310964	-0.42741	-0.217852
O60885	BRD4_HUMAN Bromodomain-containing protein 4 OS=Homo sapiens GN=BRD4 PE=1 SV=2	BRD4	-0.689317	-0.172104	-0.0581302	-0.275957	-0.332672	0.243931	-0.483608	-0.545431	-0.620121	-0.62694	-0.479111	-0.587207	-0.65313	-0.334169	-0.24647	-0.314799	-0.395877	-1.01118	-0.837494	-0.523946	-0.01138	0.0506512	0.598781	0.375923	1.16319	1.13794	1.53674	0.92442	1.01059	0.566215	-0.671826	-0.770582	-0.524708	-0.060896	-0.033117	0.00942581	0.0927932	-0.478321	-0.785155	-0.515484	-0.667326	-0.541391	0.0574891	0.133375	-0.439239	-0.684176	-0.286008
O60888	CUTA_HUMAN Protein CutA OS=Homo sapiens GN=CUTA PE=1 SV=2	CUTA	0.142824	0.164707	-0.223257	0.0730594	-0.0419187	0.0609439	-0.192662	-0.028528	-0.405573	-0.184836	-0.134434	-0.223827	-0.0511582	0.0932476	0.0487691	-0.132804	0.192345	0.136345	-0.0489773	0.184242	0.208537	0.0967045	0.201135	0.324269	-0.017238	-0.0517807	0.110282	-0.0863718	0.104777	0.208605	0.098096	0.282292	0.0160521	-0.091777	-0.1653	0.133208	0.0634847	0.00327906	-0.204373	-0.306805	-0.287816	0.0340541	-0.415526	-0.570432	0.107888	0.0909665	-0.246381
O60890	OPHN1_HUMAN Oligophrenin-1 OS=Homo sapiens GN=OPHN1 PE=1 SV=1	OPHN1	0.42041	0.334901	0.0837316	0.528837	0.198179	0.589528	-0.262707	-0.138935	-0.282935	0.0519563	0.580399	0.723296	-0.182838	0.0368185	0.00484989	0.0942659	-0.0122151	-0.320664	0.2804	-0.669538	-0.110376	-0.23846	-0.0740156	-0.0486832	-0.168349	-0.279774	-0.219952	0.119456	0.294637	0.133204	-0.204318	-0.179877	-0.307483	-0.677696	-0.401132	-0.434518	-0.0774392	0.189187	-0.164682	-0.117337	0.143105	-0.101841	-0.500411	-0.568661	-0.412014	-0.40422	-0.290672
O60906	NSMA_HUMAN Sphingomyelin phosphodiesterase 2 OS=Homo sapiens GN=SMPD2 PE=1 SV=2	SMPD2	-0.0813234	-0.423428	1.18145	0.485637	0.112962	0.378165	0.165398	0.132238	-0.151319	-0.268128	-0.24704	0.196226	0.120683	0.299522	0.629154	0.0428801	0.202128	0.795529	-0.225128	0.337989	0.17808	-0.352154	0.501868	-0.319679	-0.844351	-0.312274	-0.156737	-0.242111	-0.288722	-0.618602	-0.17748	0.254077	0.0141462	-0.47097	-0.725123	-0.682942	-0.76632	0.055583	0.368845	-0.0888562	-0.304465	0.209066	-0.119655	1.33615	0.585207	0.558697	0.0759496
O60907	TBL1X_HUMAN F-box-like/WD repeat-containing protein TBL1X OS=Homo sapiens GN=TBL1X PE=1 SV=3	TBL1X	0.921942	1.00641	-0.0567723	-0.0139933	0.151277	-0.0724083	0.309058	-0.869846	-0.169683	0.459479	-1.15103	-0.0262912	-0.846975	0.13876	0.472131	-0.243625	0.640368	-0.33004	0.0173779	-0.761105	-0.482826	0.23049	0.190573	0.0296184	-0.457434	0.217078	-0.158785	0.952573	0.182729	0.850246	-0.157857	0.74749	-0.0204166	-0.191494	-1.05038	-1.09962	-0.507661	0.575123	-0.357092	-0.341972	0.354508	0.288262	-1.00786	-0.421275	-0.187829	-0.260583	-0.138691
O60911	CATL2_HUMAN Cathepsin L2 OS=Homo sapiens GN=CTSV PE=1 SV=2	CTSV	1.20346	0.251047	-0.071242	-0.226577	-0.390078	-0.0289311	-0.471188	0.0713994	-0.0695556	0.0117585	0.36843	-0.138609	-0.250252	0.0537706	0.111264	0.126675	-0.0228155	0.219146	0.316104	-0.502092	-0.33442	-0.0945638	-0.221797	-0.103661	-0.338495	0.916808	-0.146592	0.211438	0.250806	0.132357	-0.164886	0.369668	-0.389209	-0.00200696	0.103488	-0.81889	0.0927778	-0.341442	1.0501	0.0707813	-0.477706	-0.145915	0.144048	0.162626	0.223903	4.6825	3.44057
O60921	HUS1_HUMAN Checkpoint protein HUS1 OS=Homo sapiens GN=HUS1 PE=1 SV=1	HUS1	-0.0475959	-0.0873813	-0.464663	-0.0217607	-1.01919	-0.479093	-0.278946	-0.0727049	0.109554	0.874417	-0.242053	-0.277516	-0.412799	-0.0804021	-0.634721	-0.147705	-0.292157	-0.669072	-0.527217	-0.0932953	-0.0334949	-0.211433	0.308505	0.0522088	0.274252	0.605308	0.945518	1.1135	0.18548	0.099509	-0.180541	0.427813	-0.0672969	-0.138227	0.0555757	-0.290493	-0.0509462	-0.187492	-0.764865	0.0694723	-0.524445	-0.211928	0.0490262	0.354991	-0.0466083	0.278901	0.348545
O60925	PFD1_HUMAN Prefoldin subunit 1 OS=Homo sapiens GN=PFDN1 PE=1 SV=2	PFDN1	-0.0519437	0.138504	-0.393535	-0.259101	-0.947331	0.038087	0.532174	0.092829	-0.336578	0.0333389	-0.196044	-1.0468	-0.254556	-0.651682	-0.0679763	-0.136235	-0.37826	-0.731601	-0.470777	-0.300974	-0.504398	-0.259253	-0.0311081	0.947797	-0.845072	-1.00725	0.218034	0.301032	0.759085	0.731336	-0.713114	-0.373813	-1.07215	-0.553561	-0.507785	-0.510119	-0.852842	-0.429464	-0.768832	-0.843721	-0.407513	-0.677846	-0.204202	-0.231133	-0.0746419	-0.393016	-0.312841
O60934	NBN_HUMAN Nibrin OS=Homo sapiens GN=NBN PE=1 SV=1	NBN	-0.232353	0.168329	-0.391574	-0.478589	-0.720687	0.45662	0.580161	0.284637	0.191196	0.650677	-0.0654524	-0.456936	0.0327707	-0.0285751	-0.0990363	-0.248528	-0.438321	-0.378798	-0.481023	-0.400373	0.0280858	0.159496	-0.0645968	-0.00867906	0.0321923	0.109037	0.133675	0.0788135	0.251568	-0.146785	-0.458797	-0.458663	-0.156171	-0.222747	-0.326004	0.0792153	-0.0932053	-0.252527	-0.43506	-0.310364	-0.644671	-0.351646	-0.412034	-0.823766	-0.244134	-0.405737	-0.557197
O60938	KERA_HUMAN Keratocan OS=Homo sapiens GN=KERA PE=1 SV=1	KERA	-0.0169112	-0.0900939	-1.79735	-1.37484	-0.0274962	-1.87174	-0.134584	-1.12216	-0.678038	-0.705631	0.193042	0.0833305	-0.0441188	-0.0298749	-0.612445	-1.40929	-0.378586	2.09732	0.208994	-0.170817	-1.02805	-2.1061	0.177707	-1.06598	-0.864266	0.100858	-0.0932511	-0.274132	-0.37843	-0.578773	0.0119049	0.09839	-0.412669	-0.966795	-0.891501	-0.244312	0.10359	-0.35658	0.108837	-1.0213	-0.160526	-0.081942	-1.48563	0.342068	0.0154282	0.335115	0.146434
O60941	DTNB_HUMAN Dystrobrevin beta OS=Homo sapiens GN=DTNB PE=1 SV=1	DTNB	-1.11273	0.149653	0.155551	-0.321596	-0.279477	0.551452	-0.364114	-0.470871	-0.59059	-0.47692	-0.500296	-0.740906	0.00880475	0.256194	0.186347	0.0506477	-0.133551	-0.574337	-0.273632	-0.16728	-0.309542	-0.225989	0.212587	0.485237	-0.588761	-1.07581	-0.112479	-0.0735499	-0.196368	-0.421578	-0.241696	-0.462598	-0.427296	-0.814098	-0.833082	-0.576421	-0.56966	-0.634869	-1.00455	-0.275986	-0.849254	0.00699487	0.288664	0.230291	-0.274997	-0.292759	0.0400435
O60942	MCE1_HUMAN mRNA-capping enzyme OS=Homo sapiens GN=RNGTT PE=1 SV=1	RNGTT	-0.156702	0.0190277	-0.749928	-0.415773	-1.1411	-0.261556	-0.907416	-0.408141	0.055489	-0.840539	0.79002	0.0774142	0.0307984	0.14503	-0.271572	-0.0355374	0.157093	0.0348482	-0.0485168	-0.14248	0.172033	0.478405	1.31345	0.833544	0.5108	0.144637	1.61106	1.45643	1.30862	0.801762	-0.208376	-0.367167	-0.240955	-0.198933	-0.466701	-0.321982	-0.594185	0.0898956	-0.0556842	0.229351	0.1382	-0.233739	-0.000282272	0.0172909	0.407364	-0.377692	-0.418872
O75023	LIRB5_HUMAN Leukocyte immunoglobulin-like receptor subfamily B member 5 OS=Homo sapiens GN=LILRB5 PE=1 SV=1	LILRB5	-0.558608	-0.476333	0.182492	0.100655	0.128911	0.350308	0.49255	0.0566598	0.768191	0.364682	0.633957	-0.717832	-0.310071	0.869347	-0.109609	0.441246	-0.0714662	1.0755	0.714679	-0.028566	0.222035	0.0542368	-0.148161	0.071085	-0.496201	-0.50883	0.244356	0.0138515	0.296969	0.32684	0.458291	1.13841	0.0785207	-0.321136	0.0408904	-0.750073	-0.22133	2.36065	0.149868	-0.137463	1.08748	0.30194	0.242497	-0.216739	0.725724	0.582961	-0.0484262
O75027	ABCB7_HUMAN ATP-binding cassette sub-family B member 7, mitochondrial OS=Homo sapiens GN=ABCB7 PE=1 SV=2	ABCB7	0.218202	0.642559	0.173188	0.402381	0.212801	0.143377	-0.128407	0.106891	-0.350571	-0.0128739	0.53269	0.417057	0.651692	0.156899	-0.16419	0.138838	0.127067	-0.119992	-0.0773547	0.879291	0.69948	0.70242	0.42217	1.10385	-0.44109	-0.578821	-0.517684	-0.434986	-0.524718	-0.579207	-0.262868	-0.638877	0.158802	0.132422	0.0965483	0.513659	0.637853	-0.291523	-0.242184	-0.304249	-0.404472	-0.17155	-0.185173	-0.235397	-0.305082	-0.417188	-0.294571
O75044	SRGP2_HUMAN SLIT-ROBO Rho GTPase-activating protein 2 OS=Homo sapiens GN=SRGAP2 PE=1 SV=3	SRGAP2	-0.0594508	0.801351	-0.207472	-0.416552	-0.490192	-0.754643	-0.390421	-0.864851	0.299926	0.145357	1.24381	0.758779	0.638616	0.026511	-0.200814	-0.0245014	0.212401	0.152819	0.516306	-0.0805252	-0.0931782	0.322504	-0.361452	-0.774558	-0.538612	-0.217747	0.381113	0.369866	0.15923	-0.158405	-0.156036	-0.170287	-0.0263319	-0.178076	0.0743738	-0.261092	0.196846	0.713593	0.416631	0.412367	0.266754	-0.523523	-0.349305	0.722423	0.0848851	-0.0162845	-0.24745
O75051	PLXA2_HUMAN Plexin-A2 OS=Homo sapiens GN=PLXNA2 PE=1 SV=4	PLXNA2	-0.2859	-0.459128	0.155814	0.0436714	-0.148991	-0.3345	0.12864	-0.283223	0.0745794	0.61212	0.227853	0.0228238	0.303512	0.10838	-0.0554958	0.269975	-0.123717	0.090004	0.49034	0.339414	0.00531551	-0.401286	-0.851447	-0.491561	-0.149199	-0.149945	0.563676	0.447034	-0.166428	-0.0105164	0.313729	-0.214115	0.118508	0.240447	0.40982	0.0520029	0.15714	0.440399	0.117453	-0.0404868	-0.0800005	-0.027171	0.184364	0.633837	0.150801	0.276205	-0.0770558
O75052	CAPON_HUMAN Carboxyl-terminal PDZ ligand of neuronal nitric oxide synthase protein OS=Homo sapiens GN=NOS1AP PE=1 SV=3	NOS1AP	-1.53881	-0.835611	-0.546639	-0.737133	-0.941705	-0.378381	-0.721056	-1.30748	-0.944205	-0.661805	0.962755	1.06378	0.64484	0.53666	0.37926	-0.0719001	-0.724654	-0.305943	-1.68913	-0.296689	-0.854413	-0.55308	-1.38796	-1.71076	0.0467895	-0.496517	-0.275655	-1.28268	-0.641294	-0.890867	-0.407293	-0.818665	-0.419826	0.695933	0.24265	0.172106	0.306714	-1.10934	-1.13422	-1.44226	-1.91508	-0.361583	-0.695136	1.69294	-0.031752	-0.307261	-0.658547
O75054	IGSF3_HUMAN Immunoglobulin superfamily member 3 OS=Homo sapiens GN=IGSF3 PE=2 SV=3	IGSF3	0.256816	-0.134125	-1.14354	-0.68435	-1.55969	0.867717	-0.50796	-0.496831	-0.756999	-1.55708	0.456725	0.467096	-0.483812	0.251553	0.268558	-0.0158201	-0.0395648	-0.185061	-0.120693	0.43179	0.128865	1.20019	-0.393763	-0.306949	-1.13342	-0.538551	0.542389	0.72136	0.659952	0.671064	0.156011	-0.101294	-0.543834	0.127048	-0.0976375	-0.586397	0.020528	-0.0607973	-0.630167	-0.701146	-0.815578	0.248623	-0.236654	-0.528493	0.319776	0.0685339	0.38523
O75063	XYLK_HUMAN Glycosaminoglycan xylosylkinase OS=Homo sapiens GN=FAM20B PE=1 SV=1	FAM20B	-0.326396	0.237276	0.851592	0.1996	-0.0284067	0.266755	0.694121	0.141697	0.92375	0.0538291	0.275565	-0.221149	-0.407976	-0.187021	-0.113415	0.131662	-0.199851	-0.863607	-0.167524	-0.102697	-0.420206	-0.0119312	0.24075	-0.283144	-0.0447669	-0.301816	0.108813	0.339467	0.516061	-0.0621032	-1.14717	-0.682356	0.157827	0.258229	0.161252	-0.0723733	0.276139	0.21874	-0.0723314	0.350524	-0.3788	-0.292351	0.325652	1.00795	0.0764553	-0.477667	-0.0165692
O75064	DEN4B_HUMAN DENN domain-containing protein 4B OS=Homo sapiens GN=DENND4B PE=1 SV=4	DENND4B	0.298697	-0.0855145	0.271372	0.578165	0.492952	-0.166954	0.247075	0.0620905	0.450511	-0.0832402	0.695415	0.45427	0.265727	-0.0782963	-0.0478957	0.180821	0.0531096	0.534962	-0.213208	-0.380311	-0.24047	-0.220783	-0.346588	-0.368711	-0.0668758	-0.672216	-0.0909151	-0.285166	-0.15223	-0.0690327	0.364441	0.279785	0.630447	-0.0806283	-0.00571893	-0.585348	-0.0208535	0.482582	-0.0823632	0.423349	0.617155	0.0719034	-0.120569	0.405352	0.303474	0.288921	-0.0179635
O75071	EFC14_HUMAN EF-hand calcium-binding domain-containing protein 14 OS=Homo sapiens GN=EFCAB14 PE=1 SV=1	EFCAB14	0.393518	1.1779	0.133915	-0.135567	0.104193	-0.445276	1.93923	0.499275	0.64427	1.36737	-0.421182	-0.51324	-0.532956	-0.144588	-0.55592	0.0592552	-0.529242	-0.431432	-0.498308	-0.0937785	-0.309337	-0.243	-0.891094	-0.62092	-0.000753989	0.208712	0.0674603	0.235843	0.198237	0.337514	-0.554431	-0.829669	0.0275079	-0.48066	-0.06364	-0.266393	-0.31197	-0.616022	0.0665068	-0.217125	-0.409339	-0.652591	0.13814	0.338413	-0.143451	-0.337755	-0.163987
O75083	WDR1_HUMAN WD repeat-containing protein 1 OS=Homo sapiens GN=WDR1 PE=1 SV=4	WDR1	-0.086059	-0.68835	1.07546	0.396316	0.816234	-0.262251	-0.458189	-0.303016	-0.189131	-0.261776	-0.602886	0.0360501	-0.497888	-0.577114	-0.498252	-0.522954	-0.100609	-0.208477	0.405818	-0.572032	0.647786	-0.306186	-0.449494	-0.496307	-0.664287	-0.108543	-0.745572	-0.498161	-0.149957	0.178772	-0.0123345	-0.209408	0.12023	0.0602645	0.111588	0.257377	0.17364	0.355948	0.343423	-0.13637	-0.0250596	-0.0366212	-0.597862	0.0151566	0.544695	1.41909	0.517691
O75094	SLIT3_HUMAN Slit homolog 3 protein OS=Homo sapiens GN=SLIT3 PE=2 SV=3	SLIT3	-1.11303	-1.38814	-0.376657	-0.737613	-0.43177	-0.889667	-0.397137	-0.120277	0.295228	-0.42152	-1.12037	-0.715989	-0.521983	-0.182261	-0.174648	0.360855	0.280046	0.788606	1.63211	-0.59518	-0.830588	-0.265061	0.0266021	0.298908	-0.264746	-0.630271	0.274554	0.210591	0.493849	0.755035	1.10878	0.74287	-0.158292	-0.613574	-0.124138	-0.98978	-1.06784	1.33845	0.769317	-0.45892	-0.843959	-0.141972	0.0677173	0.205592	-0.483471	0.357637	-0.0838648
O75095	MEGF6_HUMAN Multiple epidermal growth factor-like domains protein 6 OS=Homo sapiens GN=MEGF6 PE=1 SV=4	MEGF6	-0.387444	0.082716	-0.138085	-1.18773	-0.707893	-2.21592	-0.945702	0.16307	-1.3499	-2.1863	-0.254756	-0.365556	-0.0865874	0.10445	-0.113343	0.0716201	0.387295	-0.246212	-0.316775	-0.343226	-1.47871	0.692912	3.97038	3.71087	0.0857131	0.0868492	0.269477	-0.131242	-1.14519	-1.0167	0.142199	-0.0489745	-1.07753	-0.980762	0.412653	-0.210078	-0.282906	-1.41023	-0.198096	-1.29226	-0.680999	0.47472	0.237514	-0.429751	-0.278112	-0.433681	-0.528697
O75110	ATP9A_HUMAN Probable phospholipid-transporting ATPase IIA OS=Homo sapiens GN=ATP9A PE=1 SV=3	ATP9A	0.570294	0.864623	0.0798445	-0.293099	-0.666764	-0.1391	-0.0379953	-0.0709839	-0.178334	-0.127148	-0.433639	-0.408556	-0.516073	0.0116952	-0.197686	-0.306306	-0.259382	-0.203323	-0.487697	-0.582812	-0.625295	-0.568919	-0.461711	-0.355754	-0.100951	-0.300928	-0.559684	-0.724648	0.457666	-0.203648	0.0361581	-0.0756628	-0.113905	0.40158	-0.0466807	0.274581	0.295844	-0.0404846	-0.121117	0.195451	-0.66665	0.212353	0.455958	1.29936	-0.350992	0.126434	0.461087
O75113	N4BP1_HUMAN NEDD4-binding protein 1 OS=Homo sapiens GN=N4BP1 PE=1 SV=4	N4BP1	0.221971	0.178292	0.187976	-0.0473257	0.116744	0.00159491	-0.215808	0.0411916	0.246556	-0.364366	0.0944938	0.0542653	-0.041954	0.0619994	0.0696753	0.299995	-0.1611	0.0292712	0.280396	-0.526021	-0.370934	-0.551382	-0.194236	-0.497209	-0.355752	-0.224249	0.0601438	-0.0284134	-0.0510791	-0.294142	0.215973	0.178633	-0.0655563	0.191346	0.113731	-0.134758	0.315251	0.45029	0.250194	0.28762	0.262118	0.267022	0.581634	0.319998	0.0189407	0.129539	0.252448
O75116	ROCK2_HUMAN Rho-associated protein kinase 2 OS=Homo sapiens GN=ROCK2 PE=1 SV=4	ROCK2	-0.114374	0.369416	-0.477925	-0.715034	-0.567629	-0.0808739	0.145651	-0.138915	0.0596705	0.0922847	0.405574	-0.0551756	0.302713	0.129197	-0.131744	0.063356	0.136741	0.20808	0.501902	-0.233637	0.00597076	-0.418223	-0.234055	-0.227656	0.0391116	-0.164608	0.474739	0.456516	0.458806	0.345299	0.0581571	-0.118176	-0.362298	-0.686692	-0.416677	-0.804381	-0.443336	0.716501	0.194897	0.249008	-0.263828	0.0978449	0.522889	0.017685	-0.376639	-0.218575	0.0389789
O75122	CLAP2_HUMAN CLIP-associating protein 2 OS=Homo sapiens GN=CLASP2 PE=1 SV=2	CLASP2	0.152992	0.483055	0.125559	0.348742	0.334196	0.165433	0.350053	0.113568	0.651454	0.71695	0.394224	-0.0320542	0.00681955	0.196884	0.128736	0.0319944	-0.00553819	-0.260716	0.0127539	-0.448355	-0.103794	-0.215583	0.410203	0.263547	0.34511	0.341641	-0.084463	-0.0505078	-0.0527279	-0.0146369	-0.0573552	-0.116466	0.118399	-0.209451	-0.455512	-0.808091	-0.203696	0.131378	0.0834156	0.189163	0.0647071	-0.0965175	0.124894	0.139211	0.0299801	-0.174511	0.00578911
O75127	PTCD1_HUMAN Pentatricopeptide repeat-containing protein 1, mitochondrial OS=Homo sapiens GN=PTCD1 PE=1 SV=2	PTCD1	0.257596	0.256265	0.265108	-0.348512	-0.238822	0.675582	-0.168713	-0.0828514	-0.501586	-0.318463	0.63569	0.41535	0.891609	-0.0361817	-0.117667	-0.32638	-0.289962	-0.522555	-0.773862	-0.564373	-0.876992	-0.267383	0.105471	0.231323	-0.121796	0.0642646	0.404479	0.0496826	0.14357	0.15102	-0.645618	-0.591771	-0.335843	-0.664577	-0.626862	-0.331725	-0.692037	-0.923509	-0.551694	-0.943114	-0.940807	-0.174365	0.0775242	-0.343668	-0.489605	-0.347533	-0.359844
O75128	COBL_HUMAN Protein cordon-bleu OS=Homo sapiens GN=COBL PE=1 SV=2	COBL	-0.730537	1.06841	0.563229	0.203739	0.411827	1.00384	-0.725235	-1.94187	-0.572402	-1.20907	0.00841578	-0.334118	0.414012	0.445466	0.237291	0.0788837	0.111356	-0.628547	-1.11608	-0.113641	-0.221371	-0.493271	-0.0727579	0.470785	-0.712831	-0.340798	-0.459289	-1.1633	-1.20029	-0.75907	-0.457964	-0.731486	-1.46669	-0.759202	-2.28898	-1.14106	-0.86684	-0.89359	-1.53497	-0.782553	-1.75177	-0.437349	-1.6028	-0.0407659	-0.293187	-0.368661	-0.690795
O75131	CPNE3_HUMAN Copine-3 OS=Homo sapiens GN=CPNE3 PE=1 SV=1	CPNE3	0.0824733	0.406273	-0.450056	-0.631249	-0.518051	0.254236	2.21685	1.13936	1.47006	1.67288	-0.100415	-0.139902	0.240536	-0.27137	-0.322573	-0.280965	-0.248495	-0.472802	-0.21114	-0.56478	-0.644338	-0.0194177	-0.444677	-0.716598	-0.285032	-0.124128	-0.749595	-0.441631	-0.109585	-0.300903	-0.0146677	-0.198253	0.041544	0.46831	0.241037	0.352603	0.10759	-0.0118251	-0.186252	-0.364001	-0.298228	-0.195319	-0.741231	-0.999554	-0.228108	-0.0197764	-0.287674
O75140	DEPD5_HUMAN GATOR complex protein DEPDC5 OS=Homo sapiens GN=DEPDC5 PE=1 SV=2	DEPDC5	0.0915954	-0.0586862	0.38573	0.312029	0.199407	-0.0207243	0.617291	0.251924	0.684441	0.504776	0.0249354	-0.108553	-0.0782229	0.45348	0.189208	-0.047827	-0.12038	0.243377	-0.0232612	-0.124481	-0.0237437	0.0305392	0.128805	0.253327	-0.119225	-0.240033	-0.0811841	-0.113789	-0.13411	-0.122682	0.180888	0.0517736	0.294094	0.382178	0.166812	0.716158	0.219559	0.328448	0.0420303	-0.0374769	-0.285571	-0.143675	-0.298183	-0.197973	0.126091	0.24516	-0.49071
O75143	ATG13_HUMAN Autophagy-related protein 13 OS=Homo sapiens GN=ATG13 PE=1 SV=1	ATG13	0.141635	-0.142204	-0.0225085	0.355011	-0.336492	-0.551252	0.190365	0.358416	0.310446	-0.310933	0.237135	-0.0835846	0.0929426	0.160341	-0.432091	0.32234	-0.0441702	0.0730704	0.27546	0.342487	0.42107	0.219107	-0.11656	0.454114	-0.118967	-0.477898	0.302594	0.392571	0.103281	0.70154	0.52838	0.432244	0.203872	0.13834	0.0741108	-0.0659882	0.556477	0.198523	0.204146	0.369724	0.522423	0.226345	0.392359	0.40877	0.0971562	0.36382	0.184905
O75146	HIP1R_HUMAN Huntingtin-interacting protein 1-related protein OS=Homo sapiens GN=HIP1R PE=1 SV=2	HIP1R	-0.275748	0.58991	0.547131	0.262463	0.132963	-0.168497	-0.290481	-0.213857	0.0831734	-0.652632	1.22264	0.648954	0.267877	0.0862872	-0.0701791	-0.301713	-0.0718451	-0.750139	-0.706537	-0.570853	-0.915426	-0.224882	0.877131	0.588466	0.413026	0.176341	-0.149553	-0.216065	0.0578837	-0.577004	-0.164189	-0.428369	-0.468356	-0.169086	0.0934517	-0.405354	0.153571	-0.705039	-0.743358	-0.532372	-0.704874	-0.948006	-0.105985	-0.290523	-0.218742	-0.636455	-0.15493
O75147	OBSL1_HUMAN Obscurin-like protein 1 OS=Homo sapiens GN=OBSL1 PE=1 SV=4	OBSL1	0.0981648	-0.0545495	-0.212494	-0.225379	-0.089978	-0.63061	-0.852935	-0.899015	-0.89333	-0.127876	-0.139614	-0.312414	-0.18268	-0.194568	0.0354045	-0.054134	-0.349957	-0.334352	-0.541017	-0.409634	-0.0454237	0.313483	1.09777	1.19686	0.419248	0.424629	0.343498	0.30199	-0.203727	-0.47972	-0.493274	-0.355292	0.538192	0.518052	0.468672	0.605182	0.613339	0.144592	-0.322658	-0.672834	-0.986028	-0.819343	-1.14846	-0.0422942	-0.634122	-0.663147	-0.893473
O75150	BRE1B_HUMAN E3 ubiquitin-protein ligase BRE1B OS=Homo sapiens GN=RNF40 PE=1 SV=4	RNF40	-0.435866	0.0816073	0.0106641	-0.15621	-0.246416	-0.0613223	-0.727914	-0.650748	-0.280111	0.056945	0.383768	-0.0823465	-0.120224	0.269628	0.0852077	0.0947008	0.228018	-0.176695	0.0985815	1.09603	0.818941	1.69497	0.140628	0.0470759	0.301575	0.351325	0.579646	0.388687	0.160425	0.0669763	-0.408736	-0.307086	-0.0184578	0.0468137	0.0554216	0.103002	0.247437	-0.160119	-0.388059	-0.150687	-0.461773	-0.330357	0.123203	0.000712075	-0.127637	-0.456756	-0.24948
O75151	PHF2_HUMAN Lysine-specific demethylase PHF2 OS=Homo sapiens GN=PHF2 PE=1 SV=4	PHF2	0.0302553	0.877241	0.701673	0.421554	0.578882	-0.00840145	-0.219855	-0.275948	-0.270933	-0.431404	-0.356502	-0.461011	-0.290601	0.304861	0.146038	-0.0756816	-0.232361	-0.152539	-0.342479	-0.361469	-0.218749	-0.518979	-0.156824	-0.429288	0.0965058	0.0803415	0.00199869	-0.0151743	-0.444064	-0.165054	-0.166178	-0.335081	-0.192105	0.280798	0.0357697	0.135665	0.227941	-0.13753	-0.38437	-0.382238	-0.619325	-0.579634	-0.126252	-0.29026	-0.24489	-0.126754	-0.115359
O75152	ZC11A_HUMAN Zinc finger CCCH domain-containing protein 11A OS=Homo sapiens GN=ZC3H11A PE=1 SV=3	ZC3H11A	0.188037	0.754089	0.570181	0.123387	0.180066	1.03694	-0.508456	-0.535302	-0.1707	0.0383323	-0.359807	-0.492657	-0.887457	-0.0280342	-0.0828904	-0.073301	-0.271638	-0.600787	-0.45779	-0.221733	-0.0782021	0.355372	0.114842	-0.183948	0.301384	0.487774	0.101945	-0.100142	0.0591808	-0.201916	-0.485353	-0.700115	-0.267032	0.273821	0.16326	0.655231	0.491974	-0.449316	-0.445928	-0.14325	-0.315739	-0.915479	-0.266898	-0.172282	-0.25841	-0.586509	-0.530894
O75153	CLU_HUMAN Clustered mitochondria protein homolog OS=Homo sapiens GN=CLUH PE=1 SV=2	CLUH	-0.0385981	0.0389209	0.191903	-0.0940181	-0.148613	-0.101454	-0.167551	0.017902	0.446003	0.655136	0.385087	0.0418175	-0.0358564	0.126703	-0.0267029	-0.139208	0.341309	-0.37469	-0.0733112	0.61956	1.10296	1.25177	-0.61486	-0.371588	0.22863	-0.0220742	-0.307848	-0.316922	-0.397724	-0.616044	-0.161108	-0.67636	0.215632	0.0251266	-0.182329	0.111283	0.118519	-0.267952	-0.404445	-0.554503	-0.395975	-0.195454	0.242007	0.290353	0.0584396	-0.412085	-0.274721
O75154	RFIP3_HUMAN Rab11 family-interacting protein 3 OS=Homo sapiens GN=RAB11FIP3 PE=1 SV=1	RAB11FIP3	-0.182947	0.109406	1.58505	0.21813	0.141013	0.0787603	0.225704	-1.10197	0.100336	-0.167761	0.156896	-0.10716	-0.0174973	-0.0607757	0.252756	0.802211	0.0240921	0.00620306	-0.0528695	-0.261086	-0.186046	-0.392865	0.102167	1.39516	0.0633551	0.0249183	1.4129	0.341014	0.153706	0.152998	-0.0479178	-0.091692	-0.0813143	0.119303	1.32164	-0.610304	0.141508	0.158217	0.228133	-0.0689185	-0.0707912	-0.221618	0.170127	-0.886145	-0.0241708	-0.478961	-0.167354
O75155	CAND2_HUMAN Cullin-associated NEDD8-dissociated protein 2 OS=Homo sapiens GN=CAND2 PE=1 SV=3	CAND2	-0.011173	-0.261743	-0.617691	-0.516288	-1.12932	-0.0774145	-0.29897	0.0360308	0.713983	0.394694	0.22601	0.402624	-0.304316	-0.126079	0.100393	-0.0221361	-0.317248	-0.339797	-0.333801	-0.578996	-0.242936	-0.618307	0.121221	0.13497	-0.296157	-0.681516	0.402963	1.0307	0.916807	0.957971	-0.0618462	0.00218286	-0.124153	-2.14456	-0.520035	-0.920134	-0.585356	-0.34568	-0.426107	-0.161304	-0.381391	0.0628194	0.254347	0.900931	0.00458942	-0.379169	-0.295408
O75157	T22D2_HUMAN TSC22 domain family protein 2 OS=Homo sapiens GN=TSC22D2 PE=1 SV=3	TSC22D2	-1.18273	-0.724159	-0.21944	-1.248	-0.569509	-0.254692	-0.458752	-0.247728	-0.181503	0.00440895	-0.0674096	-0.152532	-0.217658	-0.364158	0.436	-0.0200758	0.28456	0.159518	0.855342	-0.26066	0.238231	1.1844	0.99096	0.384752	0.122763	-0.0848903	0.706702	1.23935	0.690724	0.173712	0.0500361	-0.478041	-0.691139	-0.378176	0.417844	0.119389	-0.200351	0.609006	0.453841	0.0348772	-0.0476548	-0.283254	1.03165	0.223592	-0.267271	-0.132053	0.307434
O75161	NPHP4_HUMAN Nephrocystin-4 OS=Homo sapiens GN=NPHP4 PE=1 SV=2	NPHP4	-0.187079	0.01405	-0.0197841	0.196706	-0.0755162	-0.0620121	-0.289869	-0.305922	-0.301548	0.0659202	0.303514	-0.0620613	0.166268	0.594211	0.110113	0.331313	0.00160293	-0.281828	0.282775	-0.23774	0.319435	-0.198577	0.795725	0.589294	-0.411367	-0.326909	0.0229999	-0.831002	0.145876	-1.04964	0.114304	-0.524649	-0.183542	-0.545705	-0.051411	-0.122245	-0.0684757	-0.0689273	0.166879	-0.65999	0.183233	-0.43188	-1.10167	0.214426	0.321296	0.0652326	0.291425
O75164	KDM4A_HUMAN Lysine-specific demethylase 4A OS=Homo sapiens GN=KDM4A PE=1 SV=2	KDM4A	0.132806	0.0200702	0.718499	0.564477	0.487725	-0.16856	0.186591	-0.407171	-0.380894	-0.148219	-0.288538	0.00681759	0.0509311	0.0474178	-0.365979	-0.660846	-0.119403	-0.470082	-0.269677	0.259022	0.0182427	0.257386	0.303228	-0.791673	0.571898	0.639499	0.12566	-0.0221004	-0.259228	-0.0688633	-0.390636	-0.702316	-0.0258174	0.0471933	0.142254	0.594283	0.602533	-0.681226	-0.377163	-0.417014	0.011069	-0.260236	-0.399099	-0.285991	-0.0950861	-0.304037	-0.530321
O75165	DJC13_HUMAN DnaJ homolog subfamily C member 13 OS=Homo sapiens GN=DNAJC13 PE=1 SV=5	DNAJC13	0.134441	0.180481	0.0899043	0.127254	-0.0614748	-0.0413238	-0.301619	-0.154899	0.237268	-0.195655	0.745196	0.371118	0.26232	0.0756593	-0.228306	0.180815	0.136314	0.27282	0.664529	0.418595	0.198035	0.2128	-0.00754462	-0.118866	-0.324454	-0.204526	-0.327264	-0.175231	-0.337677	-0.147923	0.00287643	-0.153163	0.349603	-0.122175	-0.143494	-0.00685353	0.154792	0.710615	0.46706	0.961363	0.723225	1.07339	1.31321	0.579197	0.168974	0.503814	0.718453
O75170	PP6R2_HUMAN Serine/threonine-protein phosphatase 6 regulatory subunit 2 OS=Homo sapiens GN=PPP6R2 PE=1 SV=2	PPP6R2	-0.066668	0.228982	0.246998	0.109222	0.167138	-0.0113726	0.351861	0.36795	0.488694	0.201713	0.184037	0.000420384	0.12388	0.394707	0.120703	0.238725	0.259153	0.222342	0.0889274	0.0833739	-0.0619912	-0.0647744	0.0330992	0.0794532	-0.201707	-0.0711547	-0.170269	-0.096678	-0.195457	-0.0991284	0.335604	0.21567	0.116683	0.0233066	0.162134	-0.246394	0.0535406	0.427179	0.157876	0.138582	0.134348	0.334626	0.376575	0.311628	0.0432681	0.0118146	0.079565
O75173	ATS4_HUMAN A disintegrin and metalloproteinase with thrombospondin motifs 4 OS=Homo sapiens GN=ADAMTS4 PE=1 SV=3	ADAMTS4	0.187267	-0.423663	-0.759347	-0.189075	-0.438597	0.031214	-0.101971	-0.756657	-0.0611415	-0.0268528	-0.054974	0.316388	-0.18085	0.536476	0.0367742	0.0912459	1.31586	0.830599	0.75776	0.124065	-0.18571	-0.122664	2.81879	3.18011	-0.775371	-0.126793	-0.324398	-0.966079	0.0357156	0.327178	1.10127	0.292474	0.00600945	-0.078766	-0.0264408	-0.0478063	-0.170423	0.179137	0.410135	0.0593028	0.0650561	0.192092	-0.269897	-0.589608	0.700102	0.829509	0.779093
O75175	CNOT3_HUMAN CCR4-NOT transcription complex subunit 3 OS=Homo sapiens GN=CNOT3 PE=1 SV=1	CNOT3	-0.516789	-0.2841	0.129547	0.0214936	0.143638	-0.125698	-0.381616	-0.542216	0.0786188	0.0708532	0.129474	-0.365408	-0.418211	-0.19563	-0.144953	-0.178536	-0.500632	-0.136317	-0.145079	-0.197992	0.00933274	0.0116478	0.547866	0.5136	0.250743	0.314169	0.219478	0.214526	0.0857018	-0.10731	-0.193838	-0.370556	0.11327	0.597842	0.55977	0.651735	0.7568	0.0953807	0.0532422	0.0234576	-0.151759	-0.202907	0.195112	-0.461947	-0.317496	-0.37969	-0.316545
O75177	CREST_HUMAN Calcium-responsive transactivator OS=Homo sapiens GN=SS18L1 PE=1 SV=2	SS18L1	-0.186936	0.209476	-0.244688	-0.00857201	-0.463777	0.361926	-1.50858	-2.78056	-0.800692	-0.0346944	0.0136595	-0.0348325	-0.142625	0.195055	-0.0154978	0.837282	-0.214977	-1.03683	-0.462641	-0.165163	-1.14497	-0.0388518	0.174255	0.587192	-0.965001	0.0425118	-0.0254044	-0.0152541	0.297797	-0.0745327	-0.119677	-0.760271	-0.791295	0.514878	-0.295727	0.125375	0.0770452	-1.03381	-0.487998	-2.00134	-0.409097	-1.52219	-1.89249	-1.08828	0.0750567	-0.642321	-0.353402
O75179	ANR17_HUMAN Ankyrin repeat domain-containing protein 17 OS=Homo sapiens GN=ANKRD17 PE=1 SV=3	ANKRD17	0.197982	0.463181	0.137508	-0.062018	0.0847305	-0.231696	0.00166304	0.251842	0.299196	0.228258	0.310458	-0.200405	-0.0611578	-0.20516	-0.153063	-0.123535	-0.166335	-0.187675	-0.0481652	-0.24713	0.0888887	0.851153	0.0792226	0.0352045	-0.0555407	-0.112642	0.0409896	0.0828442	0.101901	-0.103616	-0.323608	-0.551423	0.344021	0.563146	0.652648	0.955693	1.10619	0.225371	0.0792873	0.0892747	-0.119661	-0.0270657	0.442284	0.145763	-0.383009	-0.410017	-0.0460566
O75182	SIN3B_HUMAN Paired amphipathic helix protein Sin3b OS=Homo sapiens GN=SIN3B PE=1 SV=2	SIN3B	-0.68955	-0.321176	0.256466	0.213654	-0.086348	-0.160747	0.0120118	-0.299567	0.028423	-0.18594	-0.0807182	-0.249041	-0.369629	0.391405	0.0715771	0.225368	0.457344	-0.127089	0.179865	0.72413	0.62055	0.708536	0.290679	0.146607	0.615769	0.421553	0.40533	0.298612	0.483699	0.175754	-0.240515	-0.223659	-0.21983	-0.112179	-0.0388204	-0.220692	-0.0561897	-0.141013	-0.150789	-0.0276907	-0.217083	-0.0570661	-0.012975	0.361535	0.105592	-0.391638	-0.283214
O75190	DNJB6_HUMAN DnaJ homolog subfamily B member 6 OS=Homo sapiens GN=DNAJB6 PE=1 SV=2	DNAJB6	-0.986189	-0.51442	1.13824	0.697948	0.848139	0.759242	-1.36252	-0.985425	-1.05288	-1.74329	1.40516	0.391741	0.611892	-0.777227	-0.664546	-0.601941	-0.40251	-0.773012	-0.422732	-0.527755	-0.422694	-0.305257	-0.525918	-0.505395	-0.481821	-0.112315	0.231008	0.38853	0.0755257	0.0948993	-0.738683	-1.14944	-0.602535	-0.768716	-0.636943	-1.3993	-0.784096	-0.571099	-0.892152	0.053183	-0.124574	-0.76463	-0.11968	-0.0460724	0.0114793	-1.1175	-0.609078
O75191	XYLB_HUMAN Xylulose kinase OS=Homo sapiens GN=XYLB PE=1 SV=3	XYLB	0.223203	0.187516	-0.311691	-0.787891	-0.473865	0.754244	0.802493	-0.648601	-0.589225	-0.197964	-0.135855	-0.0181863	-0.274469	0.0592949	0.106438	0.346949	-0.240157	-0.118345	0.106759	-0.594565	-0.218537	-0.425514	0.446503	0.436015	-0.0479709	-0.123306	-0.187686	-0.572698	0.205059	0.571204	0.0618352	-0.142162	0.158982	-0.517782	-0.593228	0.0485387	0.0849665	0.214852	0.213342	-0.177512	0.0131587	-0.0541873	-0.169154	-0.187577	0.247438	0.834371	0.105055
O75197	LRP5_HUMAN Low-density lipoprotein receptor-related protein 5 OS=Homo sapiens GN=LRP5 PE=1 SV=2	LRP5	0.193784	0.00546237	0.235177	-0.304404	0.282268	0.260643	-0.603158	-0.423089	-0.274877	-0.578963	-0.312551	-0.144006	-0.270125	0.456707	0.171624	0.468816	-0.126036	-0.308763	-0.40301	-0.0791496	-0.136029	0.257311	0.323289	-0.269362	0.0138243	-0.0313912	0.491085	0.390536	0.596687	-0.196964	-0.136116	-0.221274	-0.120657	0.525898	-0.287852	0.0413459	-0.180216	-0.286864	-0.234537	-0.449284	-0.511272	-0.246095	-0.0876196	0.482664	0.50377	0.229722	0.00350072
O75208	COQ9_HUMAN Ubiquinone biosynthesis protein COQ9, mitochondrial OS=Homo sapiens GN=COQ9 PE=1 SV=1	COQ9	0.412015	1.01064	0.201921	-0.107159	0.0220286	1.75755	0.538987	-0.040146	-0.447439	-0.146528	-1.04935	-0.912837	-0.976993	0.0165213	-0.146922	-0.177931	-0.463762	-0.797594	-0.463257	-0.89607	-0.142611	0.111676	0.124103	0.79817	-0.22974	-0.251714	-0.598883	-0.827761	-0.714529	-0.822417	-0.213066	0.103837	0.065103	-0.216669	-0.368238	0.0360236	-0.132314	-0.547368	-0.486484	-0.934292	-0.810262	-0.475264	-1.12761	-0.670857	-0.362628	-0.750519	-0.384026
O75223	GGCT_HUMAN Gamma-glutamylcyclotransferase OS=Homo sapiens GN=GGCT PE=1 SV=1	GGCT	-0.0939619	-0.484242	-0.867182	-0.217122	-0.563076	0.147686	0.554888	-0.573613	0.309333	-0.230415	-0.194534	-0.202017	0.129008	0.270877	0.150329	0.533323	1.16111	-0.337714	-0.433116	-0.0375467	-0.147142	-0.399854	0.453713	0.369559	0.121039	0.27542	0.428047	-0.972575	-0.861961	0.00794145	0.861252	0.799505	1.47774	-0.467462	-0.313805	-0.321272	-0.39819	-0.490492	0.523891	-0.689648	-0.525187	-0.577833	-0.664209	0.995607	-0.0360435	-0.266799	0.251484
O75251	NDUS7_HUMAN NADH dehydrogenase [ubiquinone] iron-sulfur protein 7, mitochondrial OS=Homo sapiens GN=NDUFS7 PE=1 SV=3	NDUFS7	0.625384	0.619255	-0.0767873	-0.52148	-0.597585	-0.515061	0.75887	0.809396	0.689499	1.4369	0.2131	-0.110685	0.565251	-0.225474	-0.430499	-0.163477	-0.310435	-0.359935	-0.444957	0.127942	0.0644747	-0.119368	-0.119686	0.216338	-0.357553	0.0770841	-0.714193	-0.459278	-0.149265	-0.547878	-0.0233017	-0.273465	0.24806	-0.101173	-0.308207	0.212308	0.0374653	0.127024	-0.205811	0.134975	0.0574234	-0.0110525	0.053124	0.130679	-0.0464425	-0.184961	-0.489609
O75298	RTN2_HUMAN Reticulon-2 OS=Homo sapiens GN=RTN2 PE=1 SV=1	RTN2	0.348528	0.368229	-0.00288085	0.412241	0.0308024	-0.583549	2.13363	-0.0969208	-0.206459	-0.529798	-0.156382	-0.158255	-0.024089	0.159588	-0.298784	0.322515	-0.390106	-0.155545	-0.694698	-0.762165	-1.16461	-0.793329	-0.947539	-0.33361	0.498535	0.544678	-0.160101	-0.139252	-0.402196	-0.117907	-0.326248	-0.477949	0.151927	-0.55637	-0.144873	-0.6335	-0.428731	-0.969458	-0.394929	0.339973	0.0644871	0.397475	0.337326	-0.166256	-0.339369	0.211531	0.282971
O75306	NDUS2_HUMAN NADH dehydrogenase [ubiquinone] iron-sulfur protein 2, mitochondrial OS=Homo sapiens GN=NDUFS2 PE=1 SV=2	NDUFS2	0.365678	0.443114	-0.245534	-0.209996	-0.539456	-0.247514	0.495867	0.679562	0.535522	0.84352	0.390024	0.161671	0.455584	0.135498	-0.0300741	0.0771805	-0.0368349	0.0328446	-0.0990064	0.202394	0.050782	0.155858	0.167236	0.167823	0.0807932	0.131903	-0.214086	-0.00572128	-0.179738	-0.103372	0.170843	0.089364	0.142381	-0.00647091	0.0577906	0.17873	0.214117	0.0641597	0.055763	0.275756	-0.0217103	0.267237	0.15022	0.241211	0.0280273	-0.018251	0.0323658
O75312	ZPR1_HUMAN Zinc finger protein ZPR1 OS=Homo sapiens GN=ZPR1 PE=1 SV=1	ZPR1	0.271075	-0.343247	-1.04653	-0.486464	-0.235999	0.178541	0.201535	0.161868	0.591487	0.52486	-0.656619	-0.463678	-0.664842	-0.1573	-0.0303092	-0.387184	0.533644	0.302822	0.402282	0.710126	1.1027	1.21019	-0.348052	-0.881355	-0.680821	-0.0820655	0.0168882	0.104225	0.382869	0.474181	0.495167	-0.0063114	0.17286	0.40011	0.346796	0.924341	0.485836	0.248879	0.228362	0.112017	0.552653	-0.318971	-0.00730387	-0.135207	0.723131	0.179449	0.109048
O75319	DUS11_HUMAN RNA/RNP complex-1-interacting phosphatase OS=Homo sapiens GN=DUSP11 PE=1 SV=1	DUSP11	0.468197	1.88383	0.270455	0.158948	0.304265	1.49041	-0.723876	-0.130787	0.0538854	-0.464791	-0.563296	-0.863794	-0.542702	0.0324507	-0.658305	0.0390395	-0.496886	-1.10599	-0.50142	-0.44571	-0.102197	-0.0686058	-0.221962	-0.179689	-0.277711	-0.153652	0.294226	0.148577	0.300348	0.043742	-0.497129	-0.0936967	0.0801291	-0.106531	-0.12423	-0.342634	-0.291816	0.158743	-0.713764	-0.11105	-0.719405	-0.29524	-0.214058	-0.256281	0.143442	-0.488139	-0.326491
O75323	NIPS2_HUMAN Protein NipSnap homolog 2 OS=Homo sapiens GN=NIPSNAP2 PE=1 SV=1	NIPSNAP2	0.00778544	0.0772626	0.274766	-0.0111949	0.210831	2.3198	-1.41293	-0.760369	-1.05111	-0.650556	-0.86534	-0.641954	-0.191357	-0.182968	-0.157685	-0.139362	-0.338348	-0.689098	-0.658157	-0.339629	0.247386	0.323705	0.314044	1.08226	-0.442433	-0.134275	-1.16609	-0.809217	-0.646435	-0.903377	-0.457533	-0.456566	-0.0124421	-0.249938	-0.301712	-0.00212402	-0.469292	-0.611232	-0.622315	-0.839617	-0.762933	-0.071926	-0.390862	0.336984	-0.284816	-0.312197	-0.396789
O75326	SEM7A_HUMAN Semaphorin-7A OS=Homo sapiens GN=SEMA7A PE=1 SV=1	SEMA7A	-0.139828	0.409201	0.677853	1.46465	0.814906	0.440401	-0.355485	-0.0156348	-0.165601	-0.0540256	-0.00407883	-0.102313	-0.182464	0.107641	0.393542	1.41232	0.411054	0.012965	0.658829	-0.32674	-0.400351	0.262216	-0.0654587	-0.538481	-0.160745	-0.678924	0.176167	-0.364088	0.324016	-0.266693	-0.371612	-0.0261372	0.297447	0.341064	0.175585	-0.926722	-0.115927	0.111293	0.408391	-0.226231	0.364652	-0.147022	0.150609	0.398931	0.296746	0.00324552	-0.317378
O75330	HMMR_HUMAN Hyaluronan mediated motility receptor OS=Homo sapiens GN=HMMR PE=1 SV=2	HMMR	0.0246728	0.467907	-0.150278	-0.154709	-0.3095	-0.882799	1.6879	1.21062	1.33009	1.62696	0.534105	0.287462	0.427863	-0.109846	-0.107889	0.1853	0.17201	-0.388961	-0.355417	0.576373	0.787899	0.757587	-0.89188	-0.942042	0.68417	0.212311	0.487014	0.380962	0.150592	0.09786	-0.543316	-0.757684	-0.180356	-0.554368	-0.536287	-0.734501	-0.0547447	-0.753056	-0.492892	0.292261	0.714372	0.155161	1.58463	1.72791	0.252003	-0.476382	0.0955322
O75339	CILP1_HUMAN Cartilage intermediate layer protein 1 OS=Homo sapiens GN=CILP PE=1 SV=4	CILP	1.49554	-1.70772	-0.861297	-0.0803725	-0.369702	-0.436521	-0.605166	-1.86572	0.00327273	0.507112	1.16459	2.85233	-0.116399	-0.685986	-0.763093	-0.670716	2.29942	1.16683	1.30128	2.05948	-2.00306	-1.82348	-1.65721	-1.87589	-1.35355	-0.345037	-0.918131	-1.69041	-1.09574	-0.997329	0.341002	-0.37151	-0.556783	-0.363572	-2.19896	-0.770642	-1.2526	3.21318	2.11525	-1.15254	0.00904307	-1.46051	-2.06303	-2.2674	0.479464	3.45738	2.98558
O75340	PDCD6_HUMAN Programmed cell death protein 6 OS=Homo sapiens GN=PDCD6 PE=1 SV=1	PDCD6	-0.40526	0.0998987	1.29466	1.18242	0.77144	-0.438835	-0.221095	-0.061804	-0.502075	-0.372341	0.111306	-0.16997	0.347836	-0.49196	-0.46559	-0.501657	-0.231866	-0.702456	-0.617626	-0.0514591	-0.154044	-0.161742	-0.289686	-0.331107	-0.0990753	-0.155368	-1.02082	-0.767536	-0.493255	-0.64516	-0.682102	-0.53995	-0.270201	-0.223926	0.0199658	0.531774	0.369461	-0.794041	-0.768842	-0.872092	-0.91396	-0.427483	-0.388951	-0.563662	-0.454019	-0.780432	-0.613904
O75347	TBCA_HUMAN Tubulin-specific chaperone A OS=Homo sapiens GN=TBCA PE=1 SV=3	TBCA	-0.630126	-1.03044	-1.66765	-0.252956	-0.938106	0.379508	-0.360196	-1.57316	-0.700725	-0.637034	-1.5377	-1.62837	-1.3269	-0.727144	-0.327043	-1.43475	-0.181988	-0.750507	-0.198739	0.0259618	0.0998446	-0.00905804	-0.373364	-0.315874	-1.0704	-0.446271	0.250682	-0.434291	0.963377	0.916816	-0.262019	-0.0356842	-1.27681	-0.994947	-1.39638	-0.847559	-1.61916	-0.691961	-1.14395	-1.09916	-1.10295	-1.5585	-0.659332	-1.54284	-0.301863	-0.882477	-0.893405
O75348	VATG1_HUMAN V-type proton ATPase subunit G 1 OS=Homo sapiens GN=ATP6V1G1 PE=1 SV=3	ATP6V1G1	-0.402612	0.212146	0.399718	0.0337051	-0.0413813	-0.153549	2.56923	1.64318	0.171114	1.21378	-0.0388044	-0.252772	0.363305	-0.752012	-1.01341	-0.458022	-0.7639	-0.36452	-0.370948	-0.900006	-0.184839	-1.05953	0.184305	-0.0119045	-0.82878	-0.516804	-1.25905	-0.541077	-0.287388	-0.224383	-1.19437	-0.529454	-0.935724	-0.440611	-0.750394	-1.5113	-1.84859	-0.415971	-0.746914	-0.129082	0.245871	-0.38268	-0.438264	-0.0227731	0.132312	-0.825699	-0.500803
O75351	VPS4B_HUMAN Vacuolar protein sorting-associated protein 4B OS=Homo sapiens GN=VPS4B PE=1 SV=2	VPS4B	-0.524468	-0.383599	0.821245	0.207748	0.188252	0.0258918	-0.44898	-0.575859	-0.270191	-0.831498	-0.278761	-0.300794	0.196406	-0.374743	-0.564134	-0.440969	-0.387683	-0.514404	0.143325	0.404773	0.433051	0.486925	-0.459424	-0.52825	0.3074	0.357731	0.333064	0.172224	0.265573	0.0926524	-0.393658	-0.56555	-0.308676	-0.811485	-0.827702	-0.940618	-0.854246	-0.415535	-0.539424	-0.334652	-0.23091	-0.0917551	-0.149588	-0.610155	-0.0501251	-0.522018	-0.351505
O75354	ENTP6_HUMAN Ectonucleoside triphosphate diphosphohydrolase 6 OS=Homo sapiens GN=ENTPD6 PE=1 SV=3	ENTPD6	0.079167	0.0950357	0.052639	0.443277	0.181722	0.655331	0.48922	0.149515	0.542026	-0.0426647	-0.0925938	-0.304066	0.26381	0.786229	0.4317	0.461577	-0.281766	-0.688204	-0.542775	0.117429	0.0141666	0.685997	-0.049911	0.0822658	0.285898	-0.285006	-0.00765361	-0.220521	0.0517653	0.000965801	-0.667032	-0.606186	0.186019	0.290183	-0.210074	-0.0158445	0.0769203	-0.279349	-0.354603	0.392012	-0.407094	-0.0497864	0.30125	0.610624	0.240775	0.681474	0.12737
O75355	ENTP3_HUMAN Ectonucleoside triphosphate diphosphohydrolase 3 OS=Homo sapiens GN=ENTPD3 PE=1 SV=2	ENTPD3	-1.41762	-0.554372	0.0635084	0.629657	0.328925	1.63154	-0.310406	-0.338781	-0.992112	-0.265718	-0.816218	-0.78013	-0.677517	-0.788123	-0.0827003	0.441838	0.341714	0.270835	0.994372	-1.0485	-0.170465	-0.734639	-0.68129	-0.0909902	0.266647	0.0911456	-0.283287	-0.0266897	0.126621	-0.747318	-0.575591	0.371469	0.0297984	-1.01215	0.0903495	-0.467752	-1.04689	0.215896	0.702559	-1.02763	-1.11762	-0.0382725	-0.0392832	-0.237436	-1.0766	-0.0579784	-1.04907
O75356	ENTP5_HUMAN Ectonucleoside triphosphate diphosphohydrolase 5 OS=Homo sapiens GN=ENTPD5 PE=1 SV=1	ENTPD5	-0.51675	-0.584508	-0.0602727	-0.0218935	0.0247729	0.202192	0.683241	0.473805	0.0787257	0.173242	-0.833444	-0.781818	-0.772277	0.142269	0.565032	0.182568	-0.446936	0.152647	0.143483	-0.80692	-0.279779	-0.150019	0.586322	1.1819	-0.129765	-0.522414	0.00655875	0.354979	0.366892	0.289976	-0.0303831	0.307742	0.0611782	0.0958289	0.0295896	0.254664	0.238911	0.759459	0.409155	-0.353944	-0.322224	0.246765	0.300769	0.135691	0.610244	0.29607	0.361279
O75362	ZN217_HUMAN Zinc finger protein 217 OS=Homo sapiens GN=ZNF217 PE=1 SV=1	ZNF217	0.385937	0.729965	0.628562	-0.186111	-0.223225	-0.893665	-0.262113	-0.144263	-0.246103	-0.0425708	0.198876	0.0799189	0.884087	-0.146053	-0.474044	-0.0494645	-0.540089	-0.561935	-1.11933	-0.310529	-0.501618	-0.561849	-0.287846	-0.311249	0.447005	0.394109	-0.341302	-0.215554	-0.576859	-0.39536	-0.509219	-1.10133	-0.236434	-0.0554125	-0.380625	-0.188303	-0.126893	-1.12008	-0.86179	-0.696304	-0.683899	-0.79221	0.0957169	0.60974	0.103614	-0.466654	-0.236625
O75365	TP4A3_HUMAN Protein tyrosine phosphatase type IVA 3 OS=Homo sapiens GN=PTP4A3 PE=1 SV=2	PTP4A3	0.518007	0.601542	-0.18064	-0.268306	-0.606601	-0.149832	0.758961	0.576292	-0.488641	-0.0391496	-0.407401	-1.20167	-0.414221	-0.133117	0.0613907	-0.526312	-0.0338975	-0.0206514	-0.23507	0.611925	0.375673	0.281551	-0.61443	-0.813293	-0.268127	0.0285736	-0.682186	-0.600706	-0.0732331	-0.339428	-0.0994116	-0.615524	0.36687	0.333592	-0.36054	0.494633	0.745428	-0.320086	-0.378613	-0.419015	-1.08153	0.0262701	0.318517	-0.364692	-0.244164	-0.268747	-0.235859
O75367	H2AY_HUMAN Core histone macro-H2A.1 OS=Homo sapiens GN=H2AFY PE=1 SV=4	H2AFY	-0.128132	1.0254	0.588686	0.0442994	0.177301	0.673266	0.319597	0.0837261	-0.311461	-0.252509	0.137342	-0.399001	0.40737	-0.115567	0.0182245	-0.204663	-0.678541	-0.724029	-0.469599	-0.0421057	-0.144686	0.296737	-0.16708	0.375968	-0.334106	-0.398071	-0.449096	-0.337445	-0.670761	-0.41999	-0.617822	-0.583898	-0.308713	-0.480516	-0.370282	-0.175807	-0.218136	-0.936345	-0.924478	-0.730302	-0.877227	-0.96881	-0.859091	-0.672159	-0.587663	-0.958266	-0.963689
O75368	SH3L1_HUMAN SH3 domain-binding glutamic acid-rich-like protein OS=Homo sapiens GN=SH3BGRL PE=1 SV=1	SH3BGRL	-0.686614	-0.834787	0.272052	0.157551	-0.120011	0.374365	-1.24541	-0.996841	-0.590837	-0.717388	-0.614052	-0.579792	-0.872177	-0.13965	0.358158	-0.0127943	0.0244357	-0.0184365	-0.270257	-0.916584	1.1454	-0.870212	-0.430033	-0.43819	-0.127823	0.378754	0.299837	-1.11285	-0.631525	0.446786	0.385764	0.524259	0.0384843	-0.278229	-0.599753	-0.317937	-0.581472	0.827129	0.233319	-0.411655	-0.144063	-0.907657	-1.32638	-0.950106	-0.569527	-0.858326	-0.427934
O75369	FLNB_HUMAN Filamin-B OS=Homo sapiens GN=FLNB PE=1 SV=2	FLNB	-0.459592	-0.4155	1.36644	0.37378	0.548633	-0.0416651	-0.585091	-1.06987	-0.641708	-0.922972	-0.0959119	-0.062188	0.441472	-0.00235226	-0.339808	-0.0135761	-0.0160178	-0.157494	0.295911	-0.3365	-0.370982	-0.676442	-0.26259	-0.592959	-0.179183	-0.132062	-0.610219	-0.865896	-0.393811	-0.459609	-0.389068	-0.563003	-0.265958	-0.90957	-0.600886	-0.860972	-0.791636	-0.292804	-0.0884907	-0.519339	-0.0759867	-0.257565	0.337012	0.0900703	0.295621	-0.0389467	0.291608
O75376	NCOR1_HUMAN Nuclear receptor corepressor 1 OS=Homo sapiens GN=NCOR1 PE=1 SV=2	NCOR1	-0.40119	0.0146109	0.143711	-0.0325842	-0.11431	0.0653957	-0.158942	-0.301642	-0.19796	0.0063395	-0.28446	-0.368345	-0.45638	-0.00908374	-0.0163356	-0.167267	-0.14353	-0.460295	-0.135928	0.148969	0.132649	0.338824	-0.0568873	-0.0606733	0.546125	0.474759	0.738611	0.477287	0.535541	-0.0690127	-0.102811	-0.106671	-0.251298	-0.325413	-0.297781	-0.405005	-0.464883	-0.108479	-0.207228	-0.0505597	-0.435752	-0.206228	-0.100383	0.0479701	0.0849005	-0.513875	-0.306923
[truncated: 7,848 more rows]
[truncated: 18 more columns]
