# Supplementary material for: Proteogenomic analysis of enriched HGSOC tumor epithelium identifies prognostic signatures and therapeutic vulnerabilities
Source: NPJ Precis Oncol. 2024 Mar 13;8:68. doi: 10.1038/s41698-024-00519-8 (PMC10937683; doi:10.1038/s41698-024-00519-8)
Supplement: Supplementary file 16 — SupplementalData13 [file 41698_2024_519_MOESM16_ESM.xlsx]

## Sheet: Sheet1
Methylation Site	logFC_NoBRCA12MutationVSBRCA12Mutated	P.Value	adj.P.Val
cg12182452	0.410213	0.0044902	0.0287012
cg09831010	0.440819	0.00454462	0.0287012
cg10125569	0.327778	0.00474533	0.0287012
cg01587050	0.431601	0.00500086	0.0287012
cg15419295	0.406365	0.00529455	0.0287012
cg19531713	0.290331	0.00534972	0.0287012
cg08386886	0.282985	0.00670978	0.0287012
cg08993267	0.345559	0.00701923	0.0287012
cg16963062	0.37698	0.00754841	0.0287012
cg19088651	0.349144	0.00794911	0.0287012
cg16630982	0.31385	0.00886711	0.0287012
cg14048487	-0.142955	0.00900977	0.0287012
cg20187250	0.324588	0.00956707	0.0287012
cg18830083	-0.230349	0.0158993	0.044291
cg24806953	0.264298	0.0185529	0.0482375
cg25067162	0.276305	0.0423894	0.103324
cg05758696	-0.1894	0.119412	0.273945
cg25031275	-0.083662	0.150782	0.326694
cg14947218	0.153603	0.168468	0.345802
cg17526501	-0.0551338	0.224387	0.437555
cg16006004	0.120435	0.270938	0.499209
cg02286533	0.123073	0.281605	0.499209
cg18372208	0.111289	0.339301	0.550531
cg07054526	-0.0557942	0.349942	0.550531
cg06001716	0.123437	0.352905	0.550531
cg26276233	0.113874	0.38523	0.577845
cg26879546	-0.0570269	0.404094	0.583691
cg06973652	0.0645042	0.560164	0.760306
cg09648631	-0.0188207	0.580814	0.760306
cg24900425	0.0633938	0.622175	0.760306
cg20185525	-0.0201208	0.629735	0.760306
cg16919093	0.0169026	0.642	0.760306
cg16029534	0.0162153	0.663913	0.760306
cg25288140	0.0526311	0.669317	0.760306
cg11529738	0.042557	0.683223	0.760306
cg01879757	-0.0155696	0.701821	0.760306
cg16550131	-0.0309619	0.780451	0.819748
cg15065591	0.031141	0.798729	0.819748
cg23084950	0.013906	0.910707	0.910707
