# Supplementary material for: Proteogenomic analysis of enriched HGSOC tumor epithelium identifies prognostic signatures and therapeutic vulnerabilities
Source: NPJ Precis Oncol. 2024 Mar 13;8:68. doi: 10.1038/s41698-024-00519-8 (PMC10937683; doi:10.1038/s41698-024-00519-8)
Supplement: Supplementary file 17 — SupplementalData14 [file 41698_2024_519_MOESM17_ESM.xlsx]

## Sheet: Sheet2
Field1	logFC_HRDeficientVSHRProficient	AveExpr	t	P#Value	adj#P#Val	B		Elevated in HRD tumors
Q92597	1.14986	-0.223644	4.81506	7.94e-06	0.0213557	3.41066		GroupID	Category	Term	Description	LogP	Log(q-value)	Log(qvalue)
Q8TER5	-0.660874	-0.0863491	-4.81105	8.06e-06	0.0213557	3.39735		5_Summary	GO Biological Processes	GO:0099041	Vesicle tethering to Golgi	-5.87994	-3.45475	3.45475
Q96AQ8	0.787183	-0.192971	4.80282	8.31e-06	0.0213557	3.37005		4_Summary	GO Biological Processes	GO:0051547	Regulation of keratinocyte migration	-6.19149	-3.75583	3.75583
Q5THJ4	0.490001	-0.0260822	4.69216	1.26e-05	0.0213557	3.00508		3_Summary	CORUM	CORUM:2919	Respiratory chain complex I (gamma subunit) mitochondrial	-6.33588	-3.8895	3.8895
P49006	-1.19879	0.0162722	-4.62412	1.62e-05	0.0213557	2.78272		2_Summary	GO Biological Processes	GO:0016241	Regulation of macroautophagy	-9.16173	-6.64477	6.64477
P63167	-0.538127	0.0891926	-4.60636	1.73e-05	0.0213557	2.72495		1_Summary	Reactome Gene Sets	R-HSA-6799198	Complex I biogenesis	-31.3276	-27.2205	27.2205
P58107	1.02719	-0.311316	4.58115	1.9e-05	0.0213557	2.64312
Q99941	-0.391702	0.0842973	-4.51767	2.4e-05	0.0225803	2.4381		Elevated in HRP tumors
P45954	0.891186	-0.493959	4.48837	2.68e-05	0.0225803	2.34398		GroupID	Category	Term	Description	LogP	Log(q-value)	Log(qvalue)
Q9NQG6	0.57935	-0.106038	4.46891	2.87e-05	0.0225803	2.28163		5_Summary	Reactome Gene Sets	R-HSA-212165	Epigenetic regulation of gene expression	-10.8078	-7.93545	7.93545
P35226	-0.95696	-0.00905942	-4.35233	4.39e-05	0.0284789	1.91113		4_Summary	GO Biological Processes	GO:0016570	Histone modification	-11.0407	-8.12261	8.12261
Q9HAD4	-0.384908	0.0867922	-4.33425	4.68e-05	0.0284789	1.85414		3_Summary	Reactome Gene Sets	R-HSA-8953750	Transcriptional Regulation E2F6	-12.0427	-8.89734	8.89734
P29692	0.45446	0.0216076	4.33253	4.71e-05	0.0284789	1.84873		2_Summary	GO Biological Processes	GO:0016071	mRNA metabolic process	-13.3851	-10.0356	10.0356
Q07666	-0.49493	0.25242	-4.24988	6.34e-05	0.0352491	1.58996		1_Summary	GO Biological Processes	GO:0006325	Chromatin organization	-18.8768	-14.5274	14.5274
Q9NPL8	0.592025	0.103816	4.23288	6.73e-05	0.0352491	1.53707
Q8IXK0	-0.639286	0.116956	-4.18086	8.09e-05	0.0358364	1.376
Q9NSY0	0.921558	-0.121634	4.17713	8.2e-05	0.0358364	1.3645
O95167	0.756106	0.0195767	4.15306	8.93e-05	0.0358364	1.29036
Q8WVC0	-0.454512	0.108348	-4.14924	9.05e-05	0.0358364	1.27864
Q96ST2	-0.394758	0.207168	-4.14104	9.31e-05	0.0358364	1.25345
Q53H96	0.736686	-0.0679636	4.13298	9.58e-05	0.0358364	1.22874
Q9UI36	-1.46638	-0.340569	-4.08529	0.000113213	0.0403315	1.08306
Q96I34	0.85039	-0.144554	4.0674	0.000120499	0.0403315	1.02866
Q8WUA7	0.390457	0.0675623	4.06097	0.000123228	0.0403315	1.00913
Q93100	0.531765	-0.195554	3.97444	0.000166227	0.0508767	0.748276
O43819	0.651663	-0.0880755	3.97066	0.000168401	0.0508767	0.736959
Q15366	-0.319342	0.0694392	-3.9186	0.00020127	0.0585546	0.581754
O14646	-0.437139	0.136952	-3.89342	0.000219297	0.0615207	0.507131
O14908	-0.545031	-0.0131657	-3.88156	0.000228312	0.0618411	0.472097
Q9HC52	-0.65772	-0.00898065	-3.84911	0.000254838	0.0667251	0.376548
O00148	-0.603405	0.0866524	-3.82836	0.000273314	0.0672948	0.315731
Q9HCU8	0.564592	0.0597557	3.82665	0.000274899	0.0672948	0.310709
P14635	-0.809161	0.336931	-3.81832	0.000282715	0.0672948	0.286356
Q7Z7D3	1.4981	-0.308356	3.80234	0.00029831	0.0689183	0.239729
Q8N7H5	-0.415464	0.138994	-3.76702	0.000335748	0.0753514	0.137109
P13994	-0.551104	0.0612666	-3.75737	0.000346727	0.0756539	0.109192
Q6DN90	0.452842	-0.122969	3.73412	0.000374619	0.0771733	0.0420859
P53007	0.620186	-0.1326	3.72765	0.000382761	0.0771733	0.0234431
Q6UW78	0.955829	-0.181944	3.72428	0.000387062	0.0771733	0.0137571
Q9BQ61	-0.841661	0.0381865	-3.7197	0.00039299	0.0771733	0.000581187
Q07065	-0.685272	-0.0269607	-3.67693	0.000452626	0.0838404	-0.121834
Q8IXQ6	0.687587	0.0636292	3.66513	0.000470546	0.0838404	-0.155455
Q8N9B5	-0.452974	0.081043	-3.66348	0.0004731	0.0838404	-0.160141
Q96I45	0.9276	-0.123924	3.65557	0.000485556	0.0838404	-0.18264
Q969G3	-0.472733	0.234919	-3.6467	0.000499894	0.0838404	-0.207828
O43390	-0.370383	0.183384	-3.64086	0.000509533	0.0838404	-0.224357
O75348	0.664033	-0.124054	3.63796	0.000514397	0.0838404	-0.232577
P07686	-0.679547	-0.169944	-3.63744	0.000515282	0.0838404	-0.234065
Q9GZT6	0.621028	-0.343987	3.63289	0.000523002	0.0838404	-0.246932
Q13547	-0.542786	0.153336	-3.58937	0.000602693	0.0932439	-0.369573
Q96ME1	-0.443845	4.03e-05	-3.58799	0.000605403	0.0932439	-0.373451
P56556	0.686396	-0.0890261	3.56096	0.000660805	0.0989857	-0.449105
O00425	-1.7675	-0.449617	-3.55481	0.000674057	0.0989857	-0.466254
P49184	0.513898	0.0262885	3.55187	0.000680487	0.0989857	-0.474452
Q16718	0.518424	-0.114212	3.51578	0.000764278	0.10779	-0.57468
P51948	-0.371011	0.172464	-3.51317	0.000770716	0.10779	-0.581916
O75820	-0.43983	-0.0625445	-3.50562	0.000789584	0.10779	-0.602778
O75306	0.346639	0.0120884	3.50313	0.000795905	0.10779	-0.609655
Q8TDB6	0.691186	0.0679673	3.48615	0.000840321	0.10896	-0.656479
Q8TBX8	-0.488835	-0.0336678	-3.484	0.000846086	0.10896	-0.662373
Q7Z5G4	0.376073	-0.018139	3.48375	0.000846761	0.10896	-0.66306
O43674	0.640207	-0.00856174	3.47582	0.000868466	0.10896	-0.684874
P06727	-0.782203	-0.530412	-3.47386	0.000873901	0.10896	-0.690251
P45984	0.473283	-0.0277082	3.45775	0.000919848	0.110087	-0.734399
O95785	-0.615627	0.167557	-3.45744	0.000920765	0.110087	-0.735257
Q6SPF0	-0.543803	0.185534	-3.456	0.000924979	0.110087	-0.739191
P78382	0.71192	-0.0989203	3.44034	0.000972073	0.113965	-0.781955
O75365	0.588614	0.0240788	3.43037	0.00100325	0.11589	-0.809129
Q7Z3D4	-0.326351	-0.014852	-3.42047	0.00103511	0.117169	-0.836037
Q13576	-0.781915	-0.0859051	-3.41771	0.00104415	0.117169	-0.843521
Q6PD62	-0.354211	0.112178	-3.40876	0.00107403	0.117381	-0.867794
Q7Z460	-0.425646	0.165334	-3.40815	0.00107611	0.117381	-0.869456
P51649	0.821959	-0.465693	3.40382	0.00109088	0.117381	-0.881178
Q99496	-0.438773	0.154247	-3.39609	0.00111771	0.117549	-0.902075
P51946	-0.35297	0.199699	-3.38943	0.00114134	0.117549	-0.920066
O00217	0.553595	-0.188642	3.3886	0.00114433	0.117549	-0.922315
Q9Y2X9	-0.523121	0.0651887	-3.38639	0.00115229	0.117549	-0.928273
P20810	-0.884461	-0.261508	-3.38132	0.00117077	0.117903	-0.941951
Q12872	-0.444665	0.215028	-3.36877	0.00121768	0.118337	-0.975709
Q06787	0.515114	0.0835668	3.36783	0.00122127	0.118337	-0.978241
O96000	0.473073	-0.0474234	3.36608	0.00122798	0.118337	-0.982948
Q15836	0.401349	0.084206	3.36416	0.00123535	0.118337	-0.988082
Q13541	-0.520587	0.040019	-3.35218	0.00128245	0.120149	-1.02022
Q9HB07	-0.653441	-0.117736	-3.35158	0.00128485	0.120149	-1.02183
Q04206	0.358304	0.0105202	3.34694	0.00130354	0.120462	-1.03423
Q9H2D1	0.351731	-0.0925396	3.33731	0.00134321	0.121038	-1.05997
Q9H9G7	-0.304592	0.00445979	-3.33283	0.00136206	0.121038	-1.07193
Q8N3E9	0.697542	-0.131952	3.32941	0.00137659	0.121038	-1.08104
Q9H4I3	0.440081	-0.00793164	3.32523	0.00139459	0.121038	-1.09219
P78364	-1.04489	-0.266537	-3.32493	0.00139589	0.121038	-1.09298
Q6P1X6	0.875979	-0.266919	3.32347	0.00140223	0.121038	-1.09687
Q3L8U1	-0.329517	0.231935	-3.31729	0.00142934	0.121228	-1.1133
Q8TAQ2	-0.460138	0.270005	-3.31436	0.00144237	0.121228	-1.12108
Q16678	0.713935	-0.13261	3.3125	0.00145072	0.121228	-1.12604
P50613	-0.326462	0.0589034	-3.30476	0.00148586	0.122783	-1.14656
Q8WXA9	-0.386336	0.204572	-3.30157	0.00150059	0.122783	-1.15502
P15313	0.507534	-0.104335	3.29427	0.00153479	0.124286	-1.17434
Q96NT0	-0.395447	0.0961365	-3.28982	0.001556	0.124718	-1.1861
O43670	-0.345012	0.129031	-3.2859	0.00157494	0.124961	-1.19647
P20936	-0.342597	-0.00627825	-3.27675	0.00161992	0.126473	-1.2206
Q9BRB3	-0.39211	0.132217	-3.27549	0.0016262	0.126473	-1.22391
Q14642	0.68305	-0.184129	3.27035	0.00165209	0.127227	-1.23744
Q92785	-0.386107	0.244683	-3.2609	0.00170072	0.129701	-1.26229
Q6NZY4	-0.348126	0.212564	-3.25551	0.00172905	0.129964	-1.27643
Q9P2Y5	0.407206	-0.0661522	3.25372	0.00173855	0.129964	-1.28112
O00193	-0.545714	-0.0296827	-3.25087	0.00175381	0.129964	-1.2886
Q12972	-0.301458	0.195508	-3.2446	0.00178776	0.130122	-1.30501
Q05397	0.496414	0.0512507	3.24305	0.00179627	0.130122	-1.30907
Q14156	0.424872	-0.120966	3.24134	0.00180564	0.130122	-1.31353
Q9UHP3	0.430893	-0.00843507	3.23205	0.00185763	0.132652	-1.33781
Q71F56	-0.489051	0.0694035	-3.22618	0.00189114	0.133828	-1.35311
P51532	-0.395798	0.225432	-3.22209	0.00191485	0.134296	-1.36376
P07738	-0.693784	-0.393924	-3.20581	0.00201198	0.13986	-1.40606
Q9H2P0	-0.465711	0.224236	-3.19838	0.00205785	0.140852	-1.42532
Q9C0E8	0.431415	-0.0529139	3.19552	0.00207573	0.140852	-1.43271
Q7Z6B0	-0.579579	-0.0866548	-3.19483	0.00208005	0.140852	-1.43449
O75182	-0.412901	0.127579	-3.1892	0.00211582	0.142049	-1.44905
Q5F1R6	0.395191	-0.00413671	3.18006	0.00217511	0.143677	-1.47266
Q9Y592	-0.543901	-0.125122	-3.17889	0.00218276	0.143677	-1.47565
O60885	-0.459206	0.19369	-3.17705	0.00219494	0.143677	-1.48041
Q9NUQ9	0.539295	-0.0285468	3.16811	0.00225495	0.146386	-1.50343
Q96E11	0.675664	-0.0279939	3.15891	0.00231823	0.148489	-1.52705
O75251	0.475367	-0.0994018	3.15659	0.00233445	0.148489	-1.533
P42345	0.250087	0.0245043	3.15313	0.00235888	0.148489	-1.54188
Q96S52	-0.411702	0.0768779	-3.15255	0.00236297	0.148489	-1.54335
P22670	-0.347224	0.160995	-3.14611	0.00240909	0.150166	-1.55984
Q6NWY9	-0.543209	0.113057	-3.14199	0.00243909	0.150166	-1.57039
Q15048	0.556431	-0.124996	3.1409	0.00244701	0.150166	-1.57316
P51553	0.680403	-0.187204	3.1348	0.00249216	0.151084	-1.58875
P62330	0.474924	0.0300249	3.13108	0.00252006	0.151084	-1.59823
Q6UX04	-0.401217	0.129176	-3.12941	0.00253268	0.151084	-1.60249
P15586	-0.671508	-0.18128	-3.12732	0.00254852	0.151084	-1.6078
Q53GL7	0.501705	-0.0432621	3.12606	0.00255813	0.151084	-1.61101
O75489	0.399691	-0.0574541	3.12079	0.00259875	0.15155	-1.62443
O95298	0.601923	-0.100696	3.12003	0.00260461	0.15155	-1.62635
Q9HCY8	1.30388	-0.99976	3.11273	0.00266197	0.15369	-1.64491
Q8IWW6	-0.420643	0.111737	-3.10665	0.00271056	0.15369	-1.66031
Q9Y5B8	-0.37077	-0.0576449	-3.10623	0.00271399	0.15369	-1.66139
P28347	-0.527302	0.182708	-3.10537	0.00272095	0.15369	-1.66357
Q6Y2X3	-0.388238	0.197872	-3.09451	0.00281018	0.15369	-1.69104
Q16594	-0.396964	0.113818	-3.09391	0.00281525	0.15369	-1.69257
P51687	-0.463392	-0.0534691	-3.09168	0.00283391	0.15369	-1.6982
Q01970	0.427534	0.0140005	3.08805	0.00286463	0.15369	-1.70737
Q9P265	-0.337797	0.11026	-3.08779	0.00286679	0.15369	-1.70801
Q12800	-0.39212	0.0745223	-3.08501	0.00289051	0.15369	-1.71502
Q9H9H4	-0.368156	0.184848	-3.08421	0.00289741	0.15369	-1.71705
Q53RY4	0.48039	0.0637146	3.07715	0.0029586	0.15369	-1.73483
Q13795	0.485418	0.0650183	3.07657	0.00296367	0.15369	-1.73628
Q99766	0.533021	-0.279355	3.07359	0.00298987	0.15369	-1.74377
Q86XZ4	-0.51036	0.105758	-3.07238	0.00300066	0.15369	-1.74683
Q8N4S9	-0.418404	0.106251	-3.0722	0.00300226	0.15369	-1.74729
Q9ULW0	-0.774336	-0.105645	-3.06744	0.00304471	0.15369	-1.75923
Q96AE7	-0.366596	0.0904474	-3.06668	0.0030516	0.15369	-1.76115
Q96P48	0.40598	-0.0238633	3.06632	0.00305482	0.15369	-1.76204
Q13426	-0.429151	0.112191	-3.06455	0.00307078	0.15369	-1.76647
P47929	-1.30158	-1.24204	-3.06416	0.00307432	0.15369	-1.76745
O15031	0.320769	0.0534158	3.06021	0.00311042	0.15369	-1.77738
O43681	-0.469475	-0.0175946	-3.05851	0.00312598	0.15369	-1.78162
P24298	0.803956	-0.18494	3.0583	0.00312798	0.15369	-1.78216
Q9BZH6	0.263241	-0.0159189	3.05158	0.00319045	0.15369	-1.79896
Q96CB8	-0.335907	0.127778	-3.05114	0.00319459	0.15369	-1.80006
Q9P032	0.574298	-0.220222	3.04942	0.00321084	0.15369	-1.80438
O00767	0.819356	-0.17426	3.04919	0.003213	0.15369	-1.80495
Q92508	0.638174	-0.208368	3.04767	0.00322742	0.15369	-1.80875
Q8TB45	0.567155	-0.135621	3.04681	0.0032356	0.15369	-1.8109
Q9P0J0	0.442814	-0.0248693	3.04551	0.00324793	0.15369	-1.81413
Q4VC05	-0.641586	0.158934	-3.03926	0.00330815	0.155602	-1.82973
P61006	-0.385087	-0.114841	-3.0355	0.00334486	0.156392	-1.83911
Q16658	-0.759701	0.157636	-3.02971	0.00340209	0.157277	-1.85351
Q13185	-0.489598	0.0483927	-3.0291	0.00340819	0.157277	-1.85503
P23511	-0.383875	0.0624433	-3.02517	0.00344771	0.157277	-1.86482
O95302	-0.602423	-0.102948	-3.02389	0.00346059	0.157277	-1.86798
Q9UQ53	0.462084	0.0158677	3.02357	0.00346389	0.157277	-1.86879
Q93034	0.389733	-0.13996	3.0177	0.00352386	0.157498	-1.88335
Q9NPF5	-0.2877	0.162963	-3.01726	0.00352833	0.157498	-1.88443
P10155	-0.500365	-0.0116608	-3.01563	0.0035452	0.157498	-1.88847
P04075	0.460133	-0.0561664	3.01369	0.00356535	0.157498	-1.89328
Q12824	-0.353011	0.263631	-3.01125	0.00359083	0.157498	-1.89932
Q8NBN7	0.652237	-0.0583117	3.00745	0.0036309	0.157498	-1.90874
Q8NCG7	-0.384813	0.00758824	-3.00508	0.00365603	0.157498	-1.91458
O15126	-0.405342	0.188566	-3.00478	0.0036593	0.157498	-1.91534
P36543	0.445288	-0.0977329	3.00426	0.00366481	0.157498	-1.91662
Q8NCD3	-0.655996	0.235221	-2.99932	0.00371791	0.157498	-1.92881
Q9BYT3	-0.693927	0.111101	-2.99721	0.00374081	0.157498	-1.93402
Q9BUR5	0.537555	-0.149264	2.99684	0.00374486	0.157498	-1.93494
Q86SE9	-0.405734	0.262905	-2.99099	0.00380911	0.157498	-1.94936
Q9UK53	-0.496382	0.138341	-2.99098	0.00380927	0.157498	-1.94939
Q8N954	-0.532277	0.125215	-2.99005	0.00381953	0.157498	-1.95167
P16104	-0.425225	0.183672	-2.98766	0.00384617	0.157498	-1.95756
P49454	-0.625328	0.292936	-2.98765	0.00384635	0.157498	-1.9576
P35080	-0.806591	-0.425354	-2.98708	0.0038527	0.157498	-1.959
Q5BJD5	-0.487163	0.215191	-2.98692	0.00385449	0.157498	-1.95939
P09651	-0.355867	0.250731	-2.98555	0.00386979	0.157498	-1.96275
Q9Y2G4	0.528339	-0.0252354	2.97755	0.00396066	0.160366	-1.98241
P26641	0.367324	-0.0403662	2.96991	0.00404926	0.16246	-2.00114
Q9NX14	0.518689	0.0196816	2.96953	0.00405374	0.16246	-2.00208
Q96QF0	-0.580658	-0.148692	-2.96606	0.00409464	0.163266	-2.01058
P12277	-0.82856	-0.669165	-2.9585	0.00418509	0.164869	-2.02907
P20290	-0.49217	-0.126785	-2.95752	0.00419691	0.164869	-2.03146
Q6P1N0	-0.43513	0.088037	-2.95744	0.00419782	0.164869	-2.03164
Q5T160	0.48121	-0.0869928	2.95445	0.00423426	0.16488	-2.03896
Q96HW7	-0.254046	0.0884017	-2.95254	0.0042576	0.16488	-2.04361
Q9GZU1	-0.327175	0.0524244	-2.95226	0.00426105	0.16488	-2.04429
Q9Y2D5	0.447032	0.0441089	2.94889	0.00430267	0.165553	-2.05251
Q8WTW4	0.257846	-0.0644558	2.94574	0.00434185	0.165553	-2.06018
Q09028	-0.39769	0.242418	-2.94242	0.00438352	0.165553	-2.06826
Q9H1E3	-0.914842	-0.274534	-2.9403	0.00441036	0.165553	-2.07342
Q9GZS3	-0.27541	0.0882806	-2.93917	0.00442465	0.165553	-2.07616
Q8NHP8	-0.540102	-0.253002	-2.93849	0.00443335	0.165553	-2.07782
Q2TAA2	-0.663953	-0.204686	-2.93672	0.00445593	0.165553	-2.08211
Q9BZJ0	-0.379499	0.082018	-2.93624	0.00446208	0.165553	-2.08328
A2RUS2	0.511853	-0.0759387	2.93577	0.00446814	0.165553	-2.08443
Q9NZB2	0.340332	-0.0400124	2.93409	0.0044898	0.165575	-2.08851
Q5H9R7	0.272798	0.10176	2.92953	0.00454894	0.165924	-2.09957
Q9H7Z3	-0.383711	-0.0137081	-2.92872	0.00455948	0.165924	-2.10153
Q8TD26	-0.36801	0.0864013	-2.92848	0.00456264	0.165924	-2.10212
O95140	0.368782	0.0336214	2.92488	0.00460991	0.166413	-2.11082
O95528	-0.339444	-0.017166	-2.92424	0.00461846	0.166413	-2.11239
Q15042	-0.259155	0.107582	-2.92134	0.00465702	0.167036	-2.11942
Q9Y6K1	-0.777232	0.0663712	-2.91445	0.00474973	0.169587	-2.13607
Q9Y3S1	-0.699027	-0.157254	-2.91184	0.00478528	0.170083	-2.14236
O14497	-0.392042	0.227648	-2.90963	0.00481558	0.170389	-2.14769
Q86VP1	-0.504162	-0.0602472	-2.90607	0.00486471	0.170625	-2.15626
Q9Y5A9	-0.439631	0.114977	-2.906	0.00486568	0.170625	-2.15643
Q9UBI1	-0.316763	0.0434637	-2.89354	0.00504169	0.176011	-2.18642
O95248	0.297096	0.0382616	2.88694	0.00513719	0.178524	-2.20225
Q9BRP8	-0.537147	-0.0166327	-2.88544	0.00515912	0.178524	-2.20584
Q8N697	-0.411685	0.0328588	-2.87671	0.00528862	0.182202	-2.22675
Q8N9M1	-0.479214	0.118026	-2.86954	0.00539718	0.184913	-2.24387
Q9NRG4	-0.504776	0.159952	-2.86813	0.00541874	0.184913	-2.24723
P52333	-0.392585	-0.0482049	-2.86618	0.00544868	0.184913	-2.25187
P57053	-0.390434	0.166701	-2.86535	0.00546147	0.184913	-2.25385
Q86V42	-0.555611	-0.0930189	-2.8631	0.00549643	0.18504	-2.25923
Q99733	-0.402177	0.0455348	-2.8597	0.00554955	0.18504	-2.26733
Q14839	-0.359506	0.255687	-2.8582	0.00557298	0.18504	-2.27088
Q5SSJ5	-0.694596	-0.163666	-2.85731	0.00558701	0.18504	-2.27299
Q9NQC3	-0.505732	0.122146	-2.85648	0.00560011	0.18504	-2.27497
Q96IY1	-0.342326	0.0859942	-2.85608	0.00560656	0.18504	-2.27594
O14727	-0.36532	0.0553019	-2.85021	0.00570009	0.18734	-2.28987
Q9NTM9	0.500074	-0.166968	2.84633	0.0057627	0.187578	-2.29906
P45973	-0.626668	0.1261	-2.8461	0.00576646	0.187578	-2.29961
P02654	-0.713395	-0.342803	-2.84224	0.00582958	0.187578	-2.30877
Q9H6A0	0.512785	-0.028202	2.84134	0.00584431	0.187578	-2.3109
Q5T9S5	0.643387	-0.273596	2.83813	0.00589727	0.187578	-2.31849
Q5TC12	0.410241	-0.0522897	2.83776	0.00590342	0.187578	-2.31937
Q14457	0.334913	-0.102876	2.83743	0.00590895	0.187578	-2.32015
P46821	-0.952183	0.0585591	-2.83684	0.00591877	0.187578	-2.32155
Q658Y4	0.370178	0.00611724	2.83526	0.00594503	0.187578	-2.32528
Q9BTY2	-0.657269	-0.145141	-2.83414	0.0059638	0.187578	-2.32793
Q9Y467	-0.701217	-0.0514132	-2.83377	0.00597001	0.187578	-2.3288
Q15643	0.260301	-0.0368554	2.83001	0.00603338	0.187578	-2.33768
Q8TB37	0.586434	-0.505146	2.82936	0.00604439	0.187578	-2.33922
Q96GM5	-0.564632	0.0639941	-2.82895	0.00605127	0.187578	-2.34017
Q92643	-0.452627	0.0596504	-2.82812	0.00606554	0.187578	-2.34216
Q5T2E6	0.295379	0.0247719	2.82644	0.00609403	0.18772	-2.3461
Q14674	-0.409247	0.209467	-2.82433	0.0061302	0.188097	-2.35107
Q9NVU7	0.471244	-0.115254	2.81568	0.00628058	0.191961	-2.37144
P68036	0.398863	0.0488426	2.81355	0.00631804	0.192358	-2.37644
Q9UI12	0.431511	-0.0472329	2.80857	0.0064067	0.193772	-2.38815
Q96CD0	0.459163	-0.196138	2.80382	0.00649223	0.193772	-2.39929
Q9HCE3	-0.440387	0.19665	-2.80348	0.00649827	0.193772	-2.40007
Q14160	0.401402	0.0562852	2.80309	0.00650533	0.193772	-2.40098
Q9C0I1	0.381367	-0.066167	2.80262	0.00651387	0.193772	-2.40209
Q9HA77	0.641442	-0.264548	2.8017	0.00653069	0.193772	-2.40425
Q9NSB2	-0.55684	0.0692313	-2.80134	0.00653717	0.193772	-2.40508
Q75QN2	-0.297444	0.0912899	-2.79744	0.00660864	0.194776	-2.41422
P21283	0.510022	-0.0403197	2.79609	0.0066336	0.194776	-2.41738
Q8NHG8	-0.390647	-0.0595069	-2.79473	0.00665867	0.194776	-2.42055
Q8IYS2	0.478617	-0.22238	2.79393	0.00667355	0.194776	-2.42242
P06865	-0.570529	-0.11967	-2.79278	0.00669505	0.194776	-2.42512
Q6ZPD9	-0.369448	0.132279	-2.78748	0.00679437	0.196936	-2.43748
Q9C0C2	0.344535	0.0109764	2.78328	0.00687414	0.198516	-2.44727
Q9UKV8	0.308036	0.0677066	2.78025	0.00693215	0.199458	-2.45432
Q9Y5W7	-0.242942	0.0897664	-2.77749	0.00698539	0.200256	-2.46074
O00625	0.85579	-0.341883	2.77511	0.00703178	0.200324	-2.46629
Q6P9B9	-0.254146	0.134161	-2.77297	0.00707349	0.200324	-2.47125
Q15149	0.608537	-0.207436	2.7713	0.00710631	0.200324	-2.47513
P16278	-0.467069	-0.0509095	-2.77018	0.00712839	0.200324	-2.47774
Q14534	0.530451	-0.0504603	2.76904	0.00715089	0.200324	-2.48038
Q8IX01	-0.500347	0.0272625	-2.76866	0.00715849	0.200324	-2.48127
Q9HDC9	-0.493607	-0.0673106	-2.76684	0.00719458	0.200324	-2.48548
O95168	0.462735	-0.0622124	2.76578	0.00721571	0.200324	-2.48794
Q4G148	-0.403159	0.0737618	-2.7657	0.00721726	0.200324	-2.48812
Q9UGJ1	0.277329	-0.00761214	2.76147	0.00730226	0.201969	-2.49793
Q6P087	0.415728	-0.00166987	2.75939	0.00734428	0.202419	-2.50274
Q5TCZ1	0.518343	0.0576275	2.75781	0.00737641	0.202593	-2.5064
Q13438	-0.360925	0.0395651	-2.75633	0.00740665	0.202715	-2.50983
Q9UDX5	0.524426	-0.229493	2.75396	0.00745513	0.203334	-2.51529
Q8NA72	-0.437747	0.0555402	-2.74796	0.00757952	0.206011	-2.52915
Q7Z7N9	0.43867	-0.049257	2.74235	0.00769742	0.207074	-2.54208
Q99816	-0.264381	0.051745	-2.74161	0.00771304	0.207074	-2.54377
O43325	0.522961	-0.281825	2.74094	0.00772729	0.207074	-2.54532
O15484	0.783106	-0.539134	2.73999	0.00774751	0.207074	-2.54751
Q9UBK9	-0.456157	-0.0368568	-2.73985	0.00775044	0.207074	-2.54782
Q9H000	0.334761	-0.0308217	2.73729	0.00780531	0.20721	-2.55373
Q9BQ13	0.865981	-0.644601	2.7352	0.00785019	0.20721	-2.55852
P02656	-0.683817	-0.460172	-2.73459	0.00786343	0.20721	-2.55993
P28331	0.432405	-0.111551	2.7337	0.00788264	0.20721	-2.56198
Q9HBG6	-0.429342	0.0608455	-2.73348	0.00788743	0.20721	-2.56249
Q6PIY7	-0.250942	0.110472	-2.72705	0.00802762	0.208014	-2.57722
Q9BUT1	-0.461419	-0.182023	-2.72507	0.0080713	0.208014	-2.58176
P06703	0.986251	-0.610592	2.72493	0.00807435	0.208014	-2.58208
Q9BT30	0.50271	-0.270146	2.72477	0.00807791	0.208014	-2.58245
P04066	-0.601454	-0.167256	-2.7238	0.00809949	0.208014	-2.58468
Q16595	0.521525	-0.200596	2.72363	0.00810333	0.208014	-2.58507
Q14118	0.352954	0.0156337	2.72284	0.00812083	0.208014	-2.58688
O95299	0.566889	-0.186582	2.72202	0.00813904	0.208014	-2.58875
Q8NDX1	0.324847	0.039802	2.7211	0.00815959	0.208014	-2.59086
P61601	0.656187	-0.27017	2.71991	0.0081863	0.208014	-2.59359
Q96PE1	0.389209	0.0850443	2.71773	0.00823505	0.208014	-2.59856
A6NFI3	-0.438785	0.157643	-2.71601	0.00827406	0.208014	-2.60251
Q9Y3D6	0.609972	-0.386613	2.71564	0.00828234	0.208014	-2.60334
Q9UKG9	-0.502753	-0.357217	-2.71513	0.00829386	0.208014	-2.6045
Q9BW61	-0.3384	-0.0286214	-2.71419	0.00831525	0.208014	-2.60666
Q6YN16	0.54075	-0.181455	2.71244	0.00835508	0.208347	-2.61065
Q8N4Q1	0.65033	-0.236821	2.7082	0.00845231	0.210104	-2.62032
O43837	0.414351	-0.0797465	2.70658	0.00848986	0.210372	-2.62402
O14777	-0.490851	0.186497	-2.70285	0.00857651	0.211851	-2.6325
P51970	0.526095	-0.210975	2.70138	0.00861092	0.212034	-2.63585
Q9BPZ3	0.450304	0.00796298	2.69802	0.00869023	0.212339	-2.64351
Q8WWI5	0.506784	-0.00650918	2.69689	0.00871696	0.212339	-2.64607
Q9H061	0.484596	-0.224535	2.69509	0.00875979	0.212339	-2.65016
P98164	-1.06502	-0.186903	-2.69409	0.00878358	0.212339	-2.65243
Q15746	0.556805	-0.199187	2.69332	0.00880194	0.212339	-2.65417
Q9BTC8	-0.294939	0.194024	-2.69178	0.00883889	0.212339	-2.65767
Q7Z3T8	-0.284947	0.0809748	-2.69162	0.00884263	0.212339	-2.65802
Q9UNQ2	-0.348105	0.0346732	-2.68897	0.00890652	0.212339	-2.66403
Q8IYS1	0.640567	-0.445701	2.6889	0.00890841	0.212339	-2.66421
A1L0T0	-0.473751	-0.160119	-2.68841	0.00892029	0.212339	-2.66532
Q12983	0.634729	-0.188272	2.68781	0.00893485	0.212339	-2.66668
P17544	-0.345934	0.0445772	-2.68728	0.00894772	0.212339	-2.66788
O15014	-0.469598	0.215323	-2.68555	0.00898963	0.212691	-2.67178
Q99798	0.531514	-0.118864	2.6774	0.00919052	0.216791	-2.69022
Q9ULH1	0.357057	0.0234606	2.676	0.00922546	0.216964	-2.69338
Q86UR1	-0.415533	-0.0768768	-2.6719	0.00932846	0.217947	-2.70264
Q5T8D3	-0.518464	-0.120895	-2.67122	0.00934567	0.217947	-2.70418
O75054	-0.575581	0.0431949	-2.67103	0.0093505	0.217947	-2.70461
Q5VYK3	0.349786	0.0469569	2.66505	0.00950279	0.220841	-2.71807
Q9Y5B6	-0.239567	0.185055	-2.6635	0.00954249	0.22111	-2.72155
Q66K14	0.321259	-0.0641756	2.66009	0.00963081	0.221318	-2.72922
Q9Y5U2	-0.394371	0.126179	-2.65965	0.00964231	0.221318	-2.73022
Q9UN79	-0.483807	0.11215	-2.65942	0.00964811	0.221318	-2.73072
Q9UHD1	0.380519	-0.138514	2.65827	0.00967809	0.221318	-2.7333
Q8N4P3	0.824753	-0.484364	2.65765	0.0096943	0.221318	-2.7347
Q96KQ7	-0.368695	0.188304	-2.65665	0.00972053	0.221318	-2.73695
O95139	0.367691	-0.00170019	2.65475	0.00977037	0.22181	-2.74121
P06400	-0.604539	0.0429358	-2.65123	0.00986337	0.222715	-2.7491
Q9UBM7	0.610871	-0.0309817	2.65068	0.00987799	0.222715	-2.75033
P82979	-0.503278	0.0720112	-2.64867	0.00993153	0.222715	-2.75483
Q9UDW1	0.720986	-0.223595	2.64689	0.00997921	0.222715	-2.75882
