# Supplementary material for: Proteogenomic analysis of enriched HGSOC tumor epithelium identifies prognostic signatures and therapeutic vulnerabilities
Source: NPJ Precis Oncol. 2024 Mar 13;8:68. doi: 10.1038/s41698-024-00519-8 (PMC10937683; doi:10.1038/s41698-024-00519-8)
Supplement: Supplementary file 18 — SupplementalData15 [file 41698_2024_519_MOESM18_ESM.xlsx]

## Sheet: Sheet1
GeneID	logFC_HRDeficientVSHRProficient	adj#P#Val
ACADSB	0.891186	0.0225803
AGGF1	-0.553906	0.0243524
ARHGEF40	-0.660874	0.0213557
ARSK	-0.704119	0.0348825
ATF6B	0.251215	0.0225803
BBS9	-0.733208	0.0126542
BMI1	-0.95696	0.0284789
BTF3	-0.738287	0.0261231
C7orf26	-0.660147	0.0313097
CDKN1C	-1.76268	0.0129413
CKAP4	-0.733865	0.0495902
CLDND2	0.751043	0.0440118
CWC27	-0.667983	0.0261231
DACH1	-1.46638	0.0403315
DAGLB	-0.615771	0.0348825
DESI1	0.493319	0.0371265
DYNLL1	-0.538127	0.0213557
EEF1D	0.45446	0.0284789
EIF2AK1	-0.610608	0.0261231
EPPK1	1.02719	0.0213557
GFM2	-0.639731	0.0313097
IFT52	-0.732648	0.0234104
IWS1	-0.394758	0.0358364
KHDRBS1	-0.49493	0.0352491
KIAA0825	-0.77612	0.0144454
LEO1	-0.291053	0.0358364
LMF2	0.63311	0.0390429
MARCKSL1	-1.19879	0.0213557
MARVELD2	-0.703452	0.0129413
MCUR1	0.787183	0.0213557
MIEF1	0.57935	0.0225803
NADSYN1	0.798569	0.0392501
NDRG1	1.14986	0.0213557
NDUFA3	0.205881	0.0358364
NRBP2	0.921558	0.0358364
NSL1	-0.576772	0.0371265
PHC2	-0.639286	0.0358364
PKIG	-0.831331	0.0371265
PLCB3	0.7111	0.0261231
PPP1R16A	0.85039	0.0403315
PYCRL	0.912732	0.0388864
RAD17	-0.606548	0.0178506
TBC1D22A	0.201275	0.0403315
TIMMDC1	0.223001	0.0352491
TMEM167A	-0.565601	0.0440118
TMEM206	-0.970334	0.0306407
TSG101	-0.664626	0.0129413
TSNARE1	0.894421	0.0289275
TUBA1A	-1.40374	0.0440118
VPS13D	0.490001	0.0213557
WDR41	-0.384908	0.0284789
XRCC4	-0.768959	0.0447294
ZBED3	-0.895225	0.0279871
ZNF219	-1.07552	0.0261231
