# Supplementary material for: Proteogenomic analysis of enriched HGSOC tumor epithelium identifies prognostic signatures and therapeutic vulnerabilities
Source: NPJ Precis Oncol. 2024 Mar 13;8:68. doi: 10.1038/s41698-024-00519-8 (PMC10937683; doi:10.1038/s41698-024-00519-8)
Supplement: Supplementary file 19 — SupplementalData16 [file 41698_2024_519_MOESM19_ESM.xlsx]

## Sheet: Sheet1
Garsed D et al.	Univariate Analysis			Multivariate Analysis
	Median PFS/OS 1	HR (95% CI) 2	P value	aHR (95% CI) 3	P value
PFS Analysis
BMI1 low	44.1 months	Reference		Reference
BMI high	11.0 months	2.23 (1.48 – 3.36)	9e-05	2.39 (1.56 – 3.66)	7e-05
OS Analysis
BMI1 low	126.5 months	Reference		Reference
BMI high	39.0 months	1.86 (1.20 – 2.88)	0.005	2.12 (1.34 – 3.36)	0.001
	Univariate Analysis			Multivariate Analysis
	Median PFS/OS 1	HR (95% CI) 2	P value	aHR (95% CI) 3	P value
OS Analysis
HRP/BMI1 low	Not reached	Reference		Reference
HRP/BMI high	25.1 months	2.29 (1.08 – 4.85)	0.027	2.47 (1.15 – 5.28)	0.02
HRD/BMI1 low	124.8 months	Reference		Reference
HRD/BMI high	125.4 months	1.27 (0.69 – 2.34)	0.443	1.60 (0.84 – 3.04)	0.153
TCGA	Univariate Analysis			Multivariate Analysis
	Median PFS/OS 1	HR (95% CI) 2	P value	aHR (95% CI) 3	P value
OS Analysis
BMI1 low	51.9 months	Reference		Reference
BMI high	38.5 months	1.41 (1.11 – 1.79)	0.005	1.34 (1.06 – 1.71)	0.016
	Univariate Analysis			Multivariate Analysis
	Median OS 1	HR (95% CI) 2	P value	aHR (95% CI) 3	P value
OS Analysis
Wild /BMI1 low	48.8 months	Reference		Reference
Wild/BMI high	38.2 months	1.45 (1.12 – 1.87)	0.004	1.36 (1.05 – 1.76)	0.019
Mut/BMI1 low	69.0 months	Reference		Reference
Mut/BMI high	73.0 months	0.93 (0.43 – 1.98)	0.84	1.00 (0.46 – 2.15)	0.997
1. Median OS estimated using Kaplan-Meier method, with the difference by group compared using Log-rank test;
2. Hazard ratio (HR) with 95% confidence interval (CI) for risk of death for BMI1 high vs. BMI1 low estimated using Cox proportional hazards model;
3. Adjusted ratio (aHR) with 95% CI for risk of death for BMI1 high vs BMI1 low estimated using Cox proportional hazards model by control of age, stage and tumor residual.
