# Supplementary material for: Proteogenomic analysis of enriched HGSOC tumor epithelium identifies prognostic signatures and therapeutic vulnerabilities
Source: NPJ Precis Oncol. 2024 Mar 13;8:68. doi: 10.1038/s41698-024-00519-8 (PMC10937683; doi:10.1038/s41698-024-00519-8)
Supplement: Supplementary file 20 — SupplementalData17 [file 41698_2024_519_MOESM20_ESM.xlsx]

## Sheet: Sheet1
Study Replicate	UWB_Control_PTC-028 (%)	UWB_5nM_PTC-028 (%)	UWB_10nM_PTC-028 (%)	BRCA1_Control_PTC-028 (%)	BRCA1_5nM_PTC-028 (%)	BRCA1_10nM_PTC-028 (%)	UWB_Control_PTC596 (%)	UWB_5nM_PTC596 (%)	UWB_10nM_PTC596 (%)	BRCA1_Control_PTC596 (%)	BRCA1_5nM_PTC596 (%)	BRCA1_10nM_PTC596 (%)
Biological Replicate 1_Techincal Replicate 1	100	90.5063	58.8608	100	90.991	18.018	100	95.5556	86.2222	100	88.024	51.497
Biological Replicate 1_Techincal Replicate 2	100	86.6197	49.2958	100	75.6098	28.4553	100	97.8814	77.1186	100	75.7895	47.8947
Biological Replicate 2_Techincal Replicate 1	100	79.8969	57.2165	100	81.8182	25.5682	100	117.972	68.2028	100	105.143	45.1429
Biological Replicate 2_Techincal Replicate 2	100	92.6108	66.5025	100	92.0904	26.5537	100	105.236	82.199	100	90	48.9474
Biological Replicate 3_Techincal Replicate 1	100	92.3767	53.8117	100	82.1256	31.401	100	102.871	106.22	100	78.8462	59.6154
Biological Replicate 3_Techincal Replicate 2	100	77.0751	51.3834	100	87.5	33.1522	100	111.111	90.8213	100	95.0249	61.6915
