# Supplementary material for: Proteogenomic analysis of enriched HGSOC tumor epithelium identifies prognostic signatures and therapeutic vulnerabilities
Source: NPJ Precis Oncol. 2024 Mar 13;8:68. doi: 10.1038/s41698-024-00519-8 (PMC10937683; doi:10.1038/s41698-024-00519-8)
Supplement: Supplementary file 21 — SupplementalData18 [file 41698_2024_519_MOESM21_ESM.xlsx]

## Sheet: Sheet1
SampleMultiplex	MSPE Before	MSPE After	CollectionType
Plex1	30356	29876	EnrichedTumor
Plex2	31083	29177	EnrichedTumor
Plex3	30860	27058	EnrichedTumor
Plex4	30764	30178	EnrichedTumor
Plex5	31193	29609	EnrichedTumor
Plex6	29554	28751	EnrichedTumor
Plex7	-	28957	EnrichedTumor
Plex8	30985	29630	EnrichedTumor
Plex9	32014	30634	EnrichedTumor
Plex10	30738	30688	EnrichedTumor
Plex11	30454	30485	EnrichedTumor
Plex12	29037	29348	EnrichedTumor
Plex13	29318	27319	EnrichedTumor
Plex1	30063	28518	BulkTumor
Plex2	29920	27522	BulkTumor
Plex3	29425	29141	BulkTumor
Plex4	30271	31462	BulkTumor
Plex5	30288	29363	BulkTumor
Plex6	32000	29421	BulkTumor
Plex7	31012	32970	BulkTumor
Plex8	32890	30785	BulkTumor
Plex9	31959	29657	BulkTumor
Plex10	31998	29575	BulkTumor
Plex11	31411	29698	BulkTumor
Plex13	29068	25500	BulkTumor
Average	30040.5
Stdev	1435.91
%CV	4.77991
